# Supplementary material for: Validation of a model of rheumatoid arthritis using mice reconstituted with patient peripheral blood mononuclear cells
Source: Dis Model Mech. 2025 Dec 29;18(12):dmm052294. doi: 10.1242/dmm.052294 (PMC12817335; doi:10.1242/dmm.052294)
Supplement: Table S8. All data human genome RNAseq [file dmm-18-052294-TableS8.xlsx]

## Sheet: Human Genome
gene_id	log2FoldChange	pvalue	gene_name
ENSG00000110321	-0.0793999	0.855942	EIF4G2
ENSG00000173812	-0.076284	0.874532	EIF1
ENSG00000108654	-0.0137554	0.978914	DDX5
ENSG00000109332	-0.297655	0.487332	UBE2D3
ENSG00000211899	1.27926	0.586644	IGHM
ENSG00000140264	-0.27507	0.6093	SERF2
ENSG00000122566	0.208483	0.640406	HNRNPA2B1
ENSG00000170144	0.184006	0.682365	HNRNPA3
ENSG00000022267	0.161138	0.864374	FHL1
ENSG00000065978	0.320203	0.507552	YBX1
ENSG00000215301	-0.23851	0.60151	DDX3X
ENSG00000132507	-1.05328	0.0747681	EIF5A
ENSG00000169714	0.236934	0.625399	CNBP
ENSG00000189403	0.194267	0.686053	HMGB1
ENSG00000140416	1.03868	0.281755	TPM1
ENSG00000198804	1.23354	0.143687	MT-CO1
ENSG00000070756	-0.0905201	0.835419	PABPC1
ENSG00000152601	0.275001	0.628025	MBNL1
ENSG00000092841	-0.137734	0.792706	MYL6
ENSG00000165119	0.107208	0.801934	HNRNPK
ENSG00000164032	0.200297	0.659939	H2AFZ
ENSG00000133639	-0.496123	0.259306	BTG1
ENSG00000087460	0.335999	0.521585	GNAS
ENSG00000153187	0.276856	0.543412	HNRNPU
ENSG00000119048	0.824114	0.180669	UBE2B
ENSG00000169045	0.36535	0.482767	HNRNPH1
ENSG00000135316	-0.0640872	0.887348	SYNCRIP
ENSG00000167552	-0.788462	0.159736	TUBA1A
ENSG00000075624	1.07526	0.170551	ACTB
ENSG00000137449	-0.287251	0.589235	CPEB2
ENSG00000114416	1.22133	0.122335	FXR1
ENSG00000138668	0.0801139	0.837563	HNRNPD
ENSG00000186432	-0.0404441	0.937959	KPNA4
ENSG00000131508	-0.304889	0.448548	UBE2D2
ENSG00000056586	0.237414	0.640947	RC3H2
ENSG00000211592	-0.202276	0.938922	IGKC
ENSG00000176407	0.152649	0.742537	KCMF1
ENSG00000132475	-0.127514	0.732094	H3F3B
ENSG00000177889	-0.309216	0.501311	UBE2N
ENSG00000204469	-0.483941	0.40691	PRRC2A
ENSG00000154518	-0.0129891	0.979137	ATP5MC3
ENSG00000100664	-0.0249464	0.960345	EIF5
ENSG00000198712	1.59583	0.0493394	MT-CO2
ENSG00000161547	0.174072	0.707919	SRSF2
ENSG00000197111	-0.499336	0.260333	PCBP2
ENSG00000112531	0.338109	0.607215	QKI
ENSG00000180304	0.186485	0.726886	OAZ2
ENSG00000143569	-0.280825	0.497086	UBAP2L
ENSG00000126351	-0.286592	0.569115	THRA
ENSG00000178573	0.00554501	0.989894	MAF
ENSG00000198938	1.53416	0.0819709	MT-CO3
ENSG00000210082	1.25837	0.102011	MT-RNR2
ENSG00000107758	0.668778	0.294751	PPP3CB
ENSG00000196205	-0.0776265	0.840572	EEF1A1P5
ENSG00000182944	-0.0610958	0.893521	EWSR1
ENSG00000264424	0.477698	0.700278	MYH4
ENSG00000156508	0.950012	0.120651	EEF1A1
ENSG00000172845	0.217917	0.691688	SP3
ENSG00000139910	-0.0934669	0.896844	NOVA1
ENSG00000198886	1.54232	0.0686301	MT-ND4
ENSG00000138069	0.160034	0.756154	RAB1A
ENSG00000109606	0.0114877	0.977594	DHX15
ENSG00000008441	-0.179645	0.713321	NFIX
ENSG00000117362	-1.10018	0.0794357	APH1A
ENSG00000120533	0.407136	0.545785	ENY2
ENSG00000211896	0.862644	0.764983	IGHG1
ENSG00000205542	1.30239	0.0435423	TMSB4X
ENSG00000142864	0.0704471	0.883446	SERBP1
ENSG00000113742	0.014271	0.97969	CPEB4
ENSG00000168066	-0.184982	0.677651	SF1
ENSG00000123091	-0.522258	0.290598	RNF11
ENSG00000234287	-1.02067	0.0961641	AC099560.2
ENSG00000198899	1.5371	0.083395	MT-ATP6
ENSG00000211660	5.8791	NA	IGLV2-23
ENSG00000182197	0.248749	0.661403	EXT1
ENSG00000152795	0.0873551	0.850647	HNRNPDL
ENSG00000009307	-0.011007	0.978522	CSDE1
ENSG00000165410	0.603358	0.416262	CFL2
ENSG00000113712	0.0361426	0.939736	CSNK1A1
ENSG00000166710	1.01251	0.227362	B2M
ENSG00000132465	2.66305	0.351839	JCHAIN
ENSG00000184007	0.0809379	0.898654	PTP4A2
ENSG00000168488	-0.181575	0.707771	ATXN2L
ENSG00000164924	-0.329739	0.483979	YWHAZ
ENSG00000086758	0.0133466	0.978512	HUWE1
ENSG00000124193	0.0910983	0.846428	SRSF6
ENSG00000168137	0.0425115	0.927857	SETD5
ENSG00000139793	0.285282	0.671487	MBNL2
ENSG00000112308	-0.0587403	0.916529	C6orf62
ENSG00000177954	0.197715	0.802189	RPS27
ENSG00000198728	-0.646775	0.216313	LDB1
ENSG00000134644	0.0755472	0.903522	PUM1
ENSG00000120705	-0.158138	0.694401	ETF1
ENSG00000111596	-0.0534504	0.896636	CNOT2
ENSG00000160679	-0.554975	0.263963	CHTOP
ENSG00000100650	0.143402	0.789118	SRSF5
ENSG00000166233	-0.0124007	0.981345	ARIH1
ENSG00000119335	0.261567	0.533251	SET
ENSG00000235655	-0.627515	0.242829	H3F3AP4
ENSG00000188895	-0.329324	0.397269	MSL1
ENSG00000006788	0.328019	0.785792	MYH13
ENSG00000198727	1.52526	0.0778991	MT-CYB
ENSG00000184009	1.09721	0.151893	ACTG1
ENSG00000156976	0.20868	0.678735	EIF4A2
ENSG00000159140	0.124607	0.807134	SON
ENSG00000099783	0.351415	0.44762	HNRNPM
ENSG00000188529	0.552886	0.508436	SRSF10
ENSG00000081189	0.509669	0.532927	MEF2C
ENSG00000174748	-0.498773	0.344881	RPL15
ENSG00000107372	0.139828	0.79055	ZFAND5
ENSG00000117569	0.34144	0.555443	PTBP2
ENSG00000141232	0.106207	0.830655	TOB1
ENSG00000127314	0.281396	0.606394	RAP1B
ENSG00000136527	0.293384	0.531557	TRA2B
ENSG00000089053	0.183752	0.675091	ANAPC5
ENSG00000112081	-0.0496237	0.908215	SRSF3
ENSG00000234745	0.672204	0.414707	HLA-B
ENSG00000120727	-0.201679	0.638185	PAIP2
ENSG00000010244	-0.150781	0.748648	ZNF207
ENSG00000101972	0.370163	0.526776	STAG2
ENSG00000186298	0.179927	0.671984	PPP1CC
ENSG00000101558	0.134873	0.765126	VAPA
ENSG00000100201	0.325327	0.606118	DDX17
ENSG00000198786	1.58261	0.0740409	MT-ND5
ENSG00000128595	0.403583	0.563679	CALU
ENSG00000109787	-0.301259	0.629274	KLF3
ENSG00000135387	0.0318609	0.941633	CAPRIN1
ENSG00000211677	1.48548	0.551778	IGLC2
ENSG00000010017	0.115995	0.835077	RANBP9
ENSG00000070770	-0.635571	0.273223	CSNK2A2
ENSG00000151923	0.0827131	0.849981	TIAL1
ENSG00000168090	-0.370782	0.48863	COPS6
ENSG00000211897	-3.17019	NA	IGHG3
ENSG00000110422	0.61487	0.313443	HIPK3
ENSG00000119402	-0.479237	0.293336	FBXW2
ENSG00000211895	1.76297	0.457497	IGHA1
ENSG00000082014	0.974814	0.224803	SMARCD3
ENSG00000115464	-0.302258	0.602106	USP34
ENSG00000134884	0.260945	0.632107	ARGLU1
ENSG00000147862	0.753182	0.264586	NFIB
ENSG00000198888	1.5007	0.0626426	MT-ND1
ENSG00000102081	-0.184109	0.774108	FMR1
ENSG00000176624	0.479823	0.293915	MEX3C
ENSG00000185129	0.122985	0.808969	PURA
ENSG00000198763	0.845011	0.311526	MT-ND2
ENSG00000122545	0.850118	0.354459	SEPT7
ENSG00000171862	0.0494008	0.929575	PTEN
ENSG00000083312	0.189959	0.691766	TNPO1
ENSG00000092148	-0.281869	0.661262	HECTD1
ENSG00000112658	-0.250269	0.606543	SRF
ENSG00000136451	0.429346	0.46231	VEZF1
ENSG00000135932	0.0125563	0.978551	CAB39
ENSG00000196924	1.00285	0.171655	FLNA
ENSG00000185728	0.166355	0.850666	YTHDF3
ENSG00000143933	0.470542	0.338979	CALM2
ENSG00000123505	0.0834001	0.893679	AMD1
ENSG00000114209	0.248279	0.655725	PDCD10
ENSG00000125944	0.123117	0.764273	HNRNPR
ENSG00000169554	0.213969	0.802838	ZEB2
ENSG00000090905	-0.121124	0.857825	TNRC6A
ENSG00000274012	0.452218	0.40274	RN7SL2
ENSG00000108848	0.357995	0.540067	LUC7L3
ENSG00000109118	-0.170009	0.724157	PHF12
ENSG00000137216	-0.698279	0.23173	TMEM63B
ENSG00000090060	0.147761	0.855111	PAPOLA
ENSG00000182831	-0.471368	0.418882	C16orf72
ENSG00000149187	0.0484615	0.909518	CELF1
ENSG00000116754	0.181357	0.79643	SRSF11
ENSG00000036257	0.198456	0.696522	CUL3
ENSG00000099364	-1.14688	0.0629061	FBXL19
ENSG00000103769	-0.427733	0.391341	RAB11A
ENSG00000157540	-0.0770658	0.865353	DYRK1A
ENSG00000204103	-0.716181	0.175066	MAFB
ENSG00000264364	0.0224447	0.966619	DYNLL2
ENSG00000171735	0.180742	0.7545	CAMTA1
ENSG00000128692	0.760251	0.368467	EIF2S2P4
ENSG00000070087	1.08327	0.14028	PFN2
ENSG00000135999	0.332729	0.628189	EPC2
ENSG00000232024	-0.140999	0.798369	LSM12P1
ENSG00000115875	0.125337	0.808889	SRSF7
ENSG00000131051	0.667921	0.195342	RBM39
ENSG00000022840	-0.268002	0.644011	RNF10
ENSG00000147162	-0.0715527	0.91874	OGT
ENSG00000019582	0.294423	0.755126	CD74
ENSG00000136826	0.2262	0.71291	KLF4
ENSG00000082153	-0.0085155	0.987853	BZW1
ENSG00000198947	0.2633	0.778713	DMD
ENSG00000174579	-0.420945	0.338143	MSL2
ENSG00000119396	0.0326209	0.934538	RAB14
ENSG00000167978	0.343512	0.542114	SRRM2
ENSG00000116560	0.227953	0.606393	SFPQ
ENSG00000146457	0.0160448	0.975923	WTAP
ENSG00000132466	0.125259	0.827684	ANKRD17
ENSG00000106976	-0.345823	0.551254	DNM1
ENSG00000185651	0.352764	0.455906	UBE2L3
ENSG00000167193	-0.0534694	0.915537	CRK
ENSG00000153944	0.653497	0.42619	MSI2
ENSG00000147050	-0.148319	0.854691	KDM6A
ENSG00000095787	-0.0415383	0.929688	WAC
ENSG00000147649	0.485782	0.396199	MTDH
ENSG00000108518	1.28115	0.0363006	PFN1
ENSG00000136167	1.09528	0.137296	LCP1
ENSG00000179456	0.739026	0.424074	ZBTB18
ENSG00000185650	0.175775	0.686664	ZFP36L1
ENSG00000111640	1.23138	0.116242	GAPDH
ENSG00000198840	1.4002	0.0786615	MT-ND3
ENSG00000089157	1.03592	0.0830023	RPLP0
ENSG00000108256	0.192866	0.746147	NUFIP2
ENSG00000100811	0.214971	0.673509	YY1
ENSG00000117713	-0.096712	0.823085	ARID1A
ENSG00000102879	1.84108	0.0834246	CORO1A
ENSG00000153827	-0.225675	0.640447	TRIP12
ENSG00000224861	-0.655662	0.295874	YBX1P1
ENSG00000213866	-0.0907721	0.856437	YBX1P10
ENSG00000162923	-0.297525	0.507263	WDR26
ENSG00000138767	-0.204844	0.721066	CNOT6L
ENSG00000124789	0.296872	0.572748	NUP153
ENSG00000107341	0.021168	0.967125	UBE2R2
ENSG00000164548	0.394602	0.535935	TRA2A
ENSG00000165527	-0.470345	0.3041	ARF6
ENSG00000198492	0.0158223	0.974279	YTHDF2
ENSG00000232499	0.262464	0.643602	AL391058.1
ENSG00000096746	0.349656	0.562807	HNRNPH3
ENSG00000055917	0.0739392	0.907971	PUM2
ENSG00000067225	0.780041	0.238177	PKM
ENSG00000074800	1.28345	0.0850257	ENO1
ENSG00000164190	0.478648	0.38909	NIPBL
ENSG00000175582	0.344701	0.572634	RAB6A
ENSG00000227081	-0.616214	0.319612	AC005912.1
ENSG00000163660	0.0443639	0.938532	CCNL1
ENSG00000204525	0.80145	0.256668	HLA-C
ENSG00000113575	-0.129975	0.770427	PPP2CA
ENSG00000109971	0.954271	0.16499	HSPA8
ENSG00000198695	1.47067	0.0888675	MT-ND6
ENSG00000034510	0.850058	0.374998	TMSB10
ENSG00000142541	1.83531	0.0688624	RPL13A
ENSG00000124942	1.42306	0.155565	AHNAK
ENSG00000239306	-1.35302	0.0269734	RBM14
ENSG00000137818	1.25724	0.233313	RPLP1
ENSG00000113369	-0.487468	0.631808	ARRDC3
ENSG00000100345	1.24177	0.11756	MYH9
ENSG00000007168	-0.00766383	0.985362	PAFAH1B1
ENSG00000131389	0.0892471	0.847798	SLC6A6
ENSG00000134046	-0.036028	0.943853	MBD2
ENSG00000100941	0.4471	0.413072	PNN
ENSG00000115524	0.183755	0.760026	SF3B1
ENSG00000212907	1.74851	0.0894238	MT-ND4L
ENSG00000124785	-0.243497	0.689316	NRN1
ENSG00000104447	-0.185598	0.758633	TRPS1
ENSG00000211459	1.13279	0.147165	MT-RNR1
ENSG00000029363	0.406323	0.595923	BCLAF1
ENSG00000170035	-0.305952	0.510718	UBE2E3
ENSG00000086666	-0.290576	0.576254	ZFAND6
ENSG00000140153	-0.0465675	0.934938	WDR20
ENSG00000120963	-0.625328	0.264114	ZNF706
ENSG00000163041	0.499768	0.636775	H3F3A
ENSG00000087086	-2.79226	0.000750563	FTL
ENSG00000082641	0.0739085	0.917602	NFE2L1
ENSG00000005238	-0.429412	0.299516	FAM214B
ENSG00000167658	0.404181	0.580646	EEF2
ENSG00000168710	0.411141	0.623697	AHCYL1
ENSG00000237289	-1.70494	0.0197676	CKMT1B
ENSG00000279392	0.334305	0.542923	AL158801.5
ENSG00000100316	0.98217	0.182831	RPL3
ENSG00000105887	-0.344568	0.515808	MTPN
ENSG00000166987	-0.127923	0.796189	MBD6
ENSG00000115523	1.76986	0.115875	GNLY
ENSG00000206503	0.334006	0.67867	HLA-A
ENSG00000102753	0.322167	0.595966	KPNA3
ENSG00000065559	0.21278	0.717511	MAP2K4
ENSG00000135486	1.31319	0.127879	HNRNPA1
ENSG00000131467	-0.323775	0.524457	PSME3
ENSG00000116132	0.326637	0.617755	PRRX1
ENSG00000179335	-0.625004	0.282488	CLK3
ENSG00000133858	-0.0331611	0.948766	ZFC3H1
ENSG00000196230	1.25687	0.0770807	TUBB
ENSG00000140988	1.21164	0.195464	RPS2
ENSG00000109220	-0.696223	0.187099	CHIC2
ENSG00000196154	1.57806	0.100892	S100A4
ENSG00000125107	-0.513237	0.36808	CNOT1
ENSG00000167526	0.675213	0.294056	RPL13
ENSG00000055070	-0.31428	0.570065	SZRD1
ENSG00000099246	0.199715	0.810165	RAB18
ENSG00000163466	0.864918	0.266125	ARPC2
ENSG00000204592	0.720102	0.3425	HLA-E
ENSG00000113269	0.521075	0.398853	RNF130
ENSG00000162664	0.196157	0.694572	ZNF326
ENSG00000103495	-0.645233	0.221539	MAZ
ENSG00000164442	-0.137793	0.760385	CITED2
ENSG00000172757	0.874667	0.294131	CFL1
ENSG00000143549	1.53724	0.076532	TPM3
ENSG00000168028	1.5866	0.0539877	RPSA
ENSG00000253626	-1.04371	0.0705632	EIF5AL1
ENSG00000171988	0.860778	0.315347	JMJD1C
ENSG00000189079	-0.345631	0.49624	ARID2
ENSG00000147065	1.27007	0.178981	MSN
ENSG00000162613	0.377457	0.363942	FUBP1
ENSG00000174444	1.01365	0.156631	RPL4
ENSG00000139613	-0.224162	0.70542	SMARCC2
ENSG00000185630	-0.176654	0.742772	PBX1
ENSG00000278311	0.576241	0.487136	GGNBP2
ENSG00000102054	-0.0613747	0.890985	RBBP7
ENSG00000119866	-0.465205	0.427043	BCL11A
ENSG00000166579	-0.0933826	0.901505	NDEL1
ENSG00000164733	-1.81165	0.0317922	CTSB
ENSG00000187514	0.663872	0.389649	PTMA
ENSG00000104388	0.070816	0.886622	RAB2A
ENSG00000185104	-0.229243	0.597822	FAF1
ENSG00000128573	-0.0966262	0.861076	FOXP2
ENSG00000188612	-0.152086	0.845209	SUMO2
ENSG00000175826	0.196241	0.736722	CTDNEP1
ENSG00000196262	1.02166	0.314418	PPIA
ENSG00000197746	-2.11913	0.0160715	PSAP
ENSG00000198034	0.478002	0.533637	RPS4X
ENSG00000231500	1.25138	0.147073	RPS18
ENSG00000166441	0.974011	0.355636	RPL27A
ENSG00000071054	-0.174002	0.72999	MAP4K4
ENSG00000155096	0.0740461	0.920828	AZIN1
ENSG00000100354	-0.293328	0.560107	TNRC6B
ENSG00000078043	0.442163	0.423008	PIAS2
ENSG00000147274	0.467394	0.487485	RBMX
ENSG00000056097	-0.464541	0.432549	ZFR
ENSG00000141027	0.135016	0.870694	NCOR1
ENSG00000147403	1.61043	0.196246	RPL10
ENSG00000080824	0.857648	0.258425	HSP90AA1
ENSG00000170004	0.217165	0.682107	CHD3
ENSG00000137770	-0.0577643	0.939023	CTDSPL2
ENSG00000142676	1.25226	0.0657348	RPL11
ENSG00000139645	-0.0961543	0.847512	ANKRD52
ENSG00000100796	0.119194	0.841353	PPP4R3A
ENSG00000138430	0.108374	0.889408	OLA1
ENSG00000080371	-0.583961	0.201096	RAB21
ENSG00000165494	-0.23582	0.658019	PCF11
ENSG00000168906	-0.231513	0.6002	MAT2A
ENSG00000133112	1.57427	0.162384	TPT1
ENSG00000140937	0.965812	0.312139	CDH11
ENSG00000140396	0.749679	0.234799	NCOA2
ENSG00000211956	-2.87101	NA	IGHV4-34
ENSG00000137154	0.765474	0.347997	RPS6
ENSG00000213300	-0.0526355	0.951155	HNRNPA3P6
ENSG00000177189	0.170808	0.782068	RPS6KA3
ENSG00000277443	0.163423	0.798257	MARCKS
ENSG00000115414	-1.30723	0.0130123	FN1
ENSG00000135930	-0.729163	0.191192	EIF4E2
ENSG00000105372	0.709757	0.23835	RPS19
ENSG00000081237	1.14569	0.219739	PTPRC
ENSG00000161016	0.732253	0.347218	RPL8
ENSG00000130723	-0.0854893	0.864419	PRRC2B
ENSG00000185787	0.300663	0.716637	MORF4L1
ENSG00000166598	0.781321	0.468587	HSP90B1
ENSG00000096384	0.257282	0.762065	HSP90AB1
ENSG00000185246	-0.178399	0.765594	PRPF39
ENSG00000088930	0.121191	0.799074	XRN2
ENSG00000043093	0.270954	0.668876	DCUN1D1
ENSG00000163795	-0.500112	0.411368	ZNF513
ENSG00000206560	0.111033	0.832216	ANKRD28
ENSG00000142937	0.947227	0.164306	RPS8
ENSG00000211659	-7.98981	NA	IGLV3-25
ENSG00000046653	-0.00286979	0.997515	GPM6B
ENSG00000149273	0.775762	0.381337	RPS3
ENSG00000226986	-0.712223	0.168918	AC092017.1
ENSG00000265735	2.46966	0.00328009	RN7SL5P
ENSG00000186591	-0.00662984	0.98949	UBE2H
ENSG00000162511	0.677939	0.379505	LAPTM5
ENSG00000026025	1.25932	0.124297	VIM
ENSG00000060339	0.25011	0.767897	CCAR1
ENSG00000108298	0.831782	0.320323	RPL19
ENSG00000141664	-0.193671	0.700205	ZCCHC2
ENSG00000104824	-0.379125	0.439806	HNRNPL
ENSG00000167548	0.195078	0.695773	KMT2D
ENSG00000259781	0.0725098	0.874432	HMGB1P6
ENSG00000115760	-0.269316	0.520118	BIRC6
ENSG00000141429	0.017135	0.982712	GALNT1
ENSG00000113140	0.283551	0.683707	SPARC
ENSG00000167553	-0.0616468	0.900387	TUBA1C
ENSG00000179222	0.390324	0.565691	MAGED1
ENSG00000130725	-0.500604	0.411169	UBE2M
ENSG00000078140	-0.186065	0.747492	UBE2K
ENSG00000008517	1.62638	0.0925	IL32
ENSG00000211890	0.543425	0.836238	IGHA2
ENSG00000142534	0.821713	0.420467	RPS11
ENSG00000123416	-0.31317	0.5943	TUBA1B
ENSG00000103187	1.31471	0.281571	COTL1
ENSG00000115233	-0.0919692	0.8661	PSMD14
ENSG00000158710	2.46232	0.00936784	TAGLN2
ENSG00000101421	-0.485885	0.403403	CHMP4B
ENSG00000115091	1.11688	0.237124	ACTR3
ENSG00000108443	-0.0949667	0.903198	RPS6KB1
ENSG00000108953	0.613576	0.203061	YWHAE
ENSG00000245532	1.74594	0.130789	NEAT1
ENSG00000180357	0.0652317	0.871232	ZNF609
ENSG00000137776	0.412704	0.443052	SLTM
ENSG00000071082	1.27962	0.115555	RPL31
ENSG00000119138	0.320731	0.684198	KLF9
ENSG00000125817	-0.735874	0.247546	CENPB
ENSG00000257103	-0.000197571	0.999621	LSM14A
ENSG00000168036	0.229504	0.722595	CTNNB1
ENSG00000138081	-0.0928209	0.88013	FBXO11
ENSG00000105856	-0.155024	0.774611	HBP1
ENSG00000160714	-0.108209	0.8245	UBE2Q1
ENSG00000178209	1.34405	0.114756	PLEC
ENSG00000112305	-0.190676	0.736949	SMAP1
ENSG00000176444	0.172422	0.712603	CLK2
ENSG00000198668	0.728389	0.360114	CALM1
ENSG00000134333	1.22742	0.175881	LDHA
ENSG00000170889	1.20834	0.116795	RPS9
ENSG00000065883	0.701436	0.343443	CDK13
ENSG00000134954	1.83472	0.100862	ETS1
ENSG00000108107	1.40177	0.0706138	RPL28
ENSG00000177600	1.12328	0.139847	RPLP2
ENSG00000186847	-1.63896	0.0739691	KRT14
ENSG00000138071	0.53706	0.423116	ACTR2
ENSG00000111348	1.23475	0.205766	ARHGDIB
ENSG00000121964	-0.0929	0.865038	GTDC1
ENSG00000197451	-0.209308	0.682145	HNRNPAB
ENSG00000173744	-0.573959	0.354687	AGFG1
ENSG00000145425	1.08673	0.317287	RPS3A
ENSG00000160255	0.411168	0.586754	ITGB2
ENSG00000010818	-0.1496	0.784662	HIVEP2
ENSG00000089009	2.18294	0.0134017	RPL6
ENSG00000143947	1.90265	0.0843466	RPS27A
ENSG00000115738	0.00298466	0.995713	ID2
ENSG00000169139	1.42472	0.130391	UBE2V2
ENSG00000148303	0.737592	0.497074	RPL7A
ENSG00000083896	0.202914	0.732	YTHDC1
ENSG00000140262	-0.0638244	0.936192	TCF12
ENSG00000067560	1.22677	0.235532	RHOA
ENSG00000143995	-0.518256	0.401408	MEIS1
ENSG00000196821	0.336122	0.50849	C6orf106
ENSG00000204628	0.661464	0.35097	RACK1
ENSG00000120948	0.282961	0.55004	TARDBP
ENSG00000100985	-3.66018	4.6339e-05	MMP9
ENSG00000048740	0.187556	0.814309	CELF2
ENSG00000104369	1.02945	0.396833	JPH1
ENSG00000157106	-0.379992	0.616859	SMG1
ENSG00000128463	-0.251706	0.636625	EMC4
ENSG00000087274	0.225021	0.66373	ADD1
ENSG00000237350	-0.512355	0.400813	CDC42P6
ENSG00000137076	0.704735	0.376452	TLN1
ENSG00000100425	0.249866	0.745988	BRD1
ENSG00000165355	0.34337	0.661435	FBXO33
ENSG00000183091	3.06828	0.0196679	NEB
ENSG00000169813	1.01681	0.140054	HNRNPF
ENSG00000113240	-0.0389981	0.948175	CLK4
ENSG00000164587	1.29732	0.111601	RPS14
ENSG00000137075	-0.184427	0.818672	RNF38
ENSG00000116698	0.0542267	0.956102	SMG7
ENSG00000197756	1.45687	0.102981	RPL37A
ENSG00000187555	-0.115772	0.889328	USP7
ENSG00000156650	-0.369712	0.477501	KAT6B
ENSG00000119596	0.0537632	0.917236	YLPM1
ENSG00000169992	-0.025144	0.965304	NLGN2
ENSG00000114867	0.0927028	0.873387	EIF4G1
ENSG00000151461	0.0540214	0.916575	UPF2
ENSG00000150991	0.205168	0.815595	UBC
ENSG00000108510	-0.423543	0.368	MED13
ENSG00000115216	0.679348	0.36436	NRBP1
ENSG00000157600	0.124031	0.831745	TMEM164
ENSG00000147044	-0.376258	0.46872	CASK
ENSG00000182718	-0.158019	0.852232	ANXA2
ENSG00000225022	-0.252559	0.655316	UBE2D3P1
ENSG00000132128	-0.995742	0.102025	LRRC41
ENSG00000173402	-0.18311	0.773913	DAG1
ENSG00000229117	1.99966	0.0641397	RPL41
ENSG00000211679	-0.21028	0.933808	IGLC3
ENSG00000166272	-0.405131	0.48491	WBP1L
ENSG00000087152	-0.590812	0.225328	ATXN7L3
ENSG00000145592	1.17858	0.175283	RPL37
ENSG00000092199	0.745801	0.236003	HNRNPC
ENSG00000116679	0.171965	0.822511	IVNS1ABP
ENSG00000180818	0.14716	0.807535	HOXC10
ENSG00000166135	-0.318242	0.50427	HIF1AN
ENSG00000044574	0.731899	0.543091	HSPA5
ENSG00000130024	0.360201	0.588205	PHF10
ENSG00000100097	1.332	0.149639	LGALS1
ENSG00000146083	0.908091	0.220015	RNF44
ENSG00000185551	0.450088	0.546527	NR2F2
ENSG00000111676	-0.674918	0.241716	ATN1
ENSG00000198898	0.618724	0.249378	CAPZA2
ENSG00000134186	0.189082	0.700297	PRPF38B
ENSG00000105640	1.10108	0.284915	RPL18A
ENSG00000211662	-2.53159	NA	IGLV3-21
ENSG00000147604	1.53977	0.122835	RPL7
ENSG00000204406	0.253851	0.683324	MBD5
ENSG00000173821	0.872011	0.388232	RNF213
ENSG00000179218	0.415065	0.611162	CALR
ENSG00000086598	0.149661	0.851836	TMED2
ENSG00000101665	-0.600682	0.337488	SMAD7
ENSG00000008988	0.845989	0.316715	RPS20
ENSG00000233608	-0.504623	0.397141	TWIST2
ENSG00000111669	1.20399	0.15994	TPI1
ENSG00000162244	0.716217	0.388205	RPL29
ENSG00000133606	-0.955578	0.0811992	MKRN1
ENSG00000104517	-0.213769	0.674341	UBR5
ENSG00000170345	-0.14166	0.846867	FOS
ENSG00000137692	0.654012	0.207378	DCUN1D5
ENSG00000107742	0.878026	0.276021	SPOCK2
ENSG00000224470	0.359513	0.529512	ATXN1L
ENSG00000105193	0.648697	0.451553	RPS16
ENSG00000174307	-1.05147	0.134746	PHLDA3
ENSG00000181163	0.718357	0.326869	NPM1
ENSG00000173120	0.0328411	0.96595	KDM2A
ENSG00000128340	0.923157	0.33359	RAC2
ENSG00000115053	0.247603	0.739207	NCL
ENSG00000160551	-0.324444	0.500126	TAOK1
ENSG00000136942	1.99851	0.0790444	RPL35
ENSG00000198843	0.396264	0.613732	SELENOT
ENSG00000277734	1.65514	0.151891	TRAC
ENSG00000188042	0.198271	0.781475	ARL4C
ENSG00000071127	1.21001	0.224564	WDR1
ENSG00000198830	1.18273	0.188189	HMGN2
ENSG00000100219	0.499402	0.688194	XBP1
ENSG00000143376	0.41921	0.634064	SNX27
ENSG00000125378	0.210178	0.833935	BMP4
ENSG00000156860	0.16899	0.819653	FBRS
ENSG00000119812	-0.623582	0.301935	FAM98A
ENSG00000197043	1.34684	0.22517	ANXA6
ENSG00000113194	-1.12623	0.0535291	FAF2
ENSG00000184557	0.281736	0.722689	SOCS3
ENSG00000110955	0.0940407	0.898663	ATP5F1B
ENSG00000110367	0.137911	0.881741	DDX6
ENSG00000133063	-3.20265	0.00167174	CHIT1
ENSG00000145687	-0.579832	0.204968	SSBP2
ENSG00000124486	0.29674	0.649532	USP9X
ENSG00000100813	0.269122	0.674416	ACIN1
ENSG00000164104	1.07673	0.320782	HMGB2
ENSG00000129351	0.447558	0.584519	ILF3
ENSG00000063177	0.846587	0.297677	RPL18
ENSG00000138326	0.962411	0.271277	RPS24
ENSG00000139496	0.0930196	0.907707	NUP58
ENSG00000211893	2.89771	0.316217	IGHG2
ENSG00000166200	0.455832	0.554675	COPS2
ENSG00000113580	0.249628	0.744021	NR3C1
ENSG00000108468	0.663273	0.33439	CBX1
ENSG00000165359	0.40214	0.551962	INTS6L
ENSG00000076928	1.92344	0.0904991	ARHGEF1
ENSG00000147852	0.591737	0.581519	VLDLR
ENSG00000182700	0.692957	0.353212	IGIP
ENSG00000167460	1.87168	0.0538015	TPM4
ENSG00000123728	0.116729	0.829646	RAP2C
ENSG00000137203	-0.664708	0.23331	TFAP2A
ENSG00000213719	1.33137	0.112705	CLIC1
ENSG00000055609	-0.102162	0.867318	KMT2C
ENSG00000100888	-0.142398	0.775104	CHD8
ENSG00000197958	1.69492	0.108323	RPL12
ENSG00000221823	-0.0687821	0.912781	PPP3R1
ENSG00000114353	0.804788	0.442739	GNAI2
ENSG00000137504	0.555358	0.474069	CREBZF
ENSG00000135046	2.02306	0.0987306	ANXA1
ENSG00000117523	0.383102	0.43087	PRRC2C
ENSG00000125266	-0.849028	0.158669	EFNB2
ENSG00000100403	-0.366445	0.413881	ZC3H7B
ENSG00000122406	1.10666	0.124874	RPL5
ENSG00000132424	0.685877	0.476833	PNISR
ENSG00000051009	0.252177	0.651518	FAM160A2
ENSG00000143384	0.845132	0.390684	MCL1
ENSG00000196428	-0.416669	0.445915	TSC22D2
ENSG00000211772	1.87468	0.0860854	TRBC2
ENSG00000074370	1.43021	0.227517	ATP2A3
ENSG00000102144	0.8495	0.314465	PGK1
ENSG00000005844	1.5845	0.119386	ITGAL
ENSG00000058272	0.458319	0.382211	PPP1R12A
ENSG00000119820	0.234632	0.760059	YIPF4
ENSG00000171314	-0.0247286	0.977475	PGAM1
ENSG00000125691	0.54274	0.544693	RPL23
ENSG00000136450	0.0863544	0.907479	SRSF1
ENSG00000169442	1.15668	0.190965	CD52
ENSG00000184640	0.62276	0.514508	SEPT9
ENSG00000156599	-0.201626	0.664946	ZDHHC5
ENSG00000062194	1.02608	0.297565	GPBP1
ENSG00000048828	0.352407	0.585402	FAM120A
ENSG00000173065	-0.556295	0.353074	FAM222B
ENSG00000145715	1.00576	0.263184	RASA1
ENSG00000084676	0.771451	0.272224	NCOA1
ENSG00000259032	0.0362896	0.963695	ENSAP2
ENSG00000143851	1.33863	0.158787	PTPN7
ENSG00000104343	0.25804	0.735072	UBE2W
ENSG00000221914	0.100774	0.890711	PPP2R2A
ENSG00000173020	1.05238	0.289793	GRK2
ENSG00000104904	0.2148	0.806213	OAZ1
ENSG00000115268	1.34384	0.242721	RPS15
ENSG00000124766	0.358072	0.627931	SOX4
ENSG00000010610	0.749508	0.353471	CD4
ENSG00000116473	1.46216	0.0364163	RAP1A
ENSG00000133794	-0.172571	0.823107	ARNTL
ENSG00000131469	1.15828	0.281027	RPL27
ENSG00000205726	0.833468	0.303548	ITSN1
ENSG00000109475	1.23379	0.205445	RPL34
ENSG00000143420	0.757411	0.172226	ENSA
ENSG00000128710	-0.0937491	0.927115	HOXD10
ENSG00000072364	-0.100189	0.855599	AFF4
ENSG00000131504	1.46703	0.0635189	DIAPH1
ENSG00000157933	-0.531502	0.324547	SKI
ENSG00000141279	-0.780477	0.214898	NPEPPS
ENSG00000180448	0.865191	0.411513	ARHGAP45
ENSG00000142949	-0.816955	0.143344	PTPRF
ENSG00000162599	-1.11251	0.106704	NFIA
ENSG00000167996	-2.56722	0.00309886	FTH1
ENSG00000121741	0.216118	0.833832	ZMYM2
ENSG00000119707	0.927986	0.304867	RBM25
ENSG00000111605	0.119343	0.795496	CPSF6
ENSG00000129159	0.228951	0.827611	KCNC1
ENSG00000186517	0.544966	0.575691	ARHGAP30
ENSG00000171863	0.486621	0.626942	RPS7
ENSG00000112306	1.2235	0.235887	RPS12
ENSG00000141367	-0.458946	0.475249	CLTC
ENSG00000119801	-0.0488896	0.94775	YPEL5
ENSG00000178695	-0.0829619	0.874637	KCTD12
ENSG00000213741	1.40011	0.0779257	RPS29
ENSG00000121774	0.932955	0.207801	KHDRBS1
ENSG00000164944	0.159163	0.833052	VIRMA
ENSG00000116871	0.54128	0.439661	MAP7D1
ENSG00000103342	1.01696	0.133132	GSPT1
ENSG00000167323	0.845254	0.224173	STIM1
ENSG00000118181	1.40859	0.131769	RPS25
ENSG00000197956	1.36682	0.127543	S100A6
ENSG00000156983	0.0253469	0.972564	BRPF1
ENSG00000032219	0.527015	0.338791	ARID4A
ENSG00000169057	-0.3046	0.598499	MECP2
ENSG00000130592	0.961404	0.186793	LSP1
ENSG00000089280	1.10293	0.199945	FUS
ENSG00000180806	-1.30575	0.0260555	HOXC9
ENSG00000132341	1.11303	0.219154	RAN
ENSG00000273749	-0.89257	0.124592	CYFIP1
ENSG00000170471	0.357617	0.727599	RALGAPB
ENSG00000182899	1.13949	0.164407	RPL35A
ENSG00000007392	0.0660955	0.930962	LUC7L
ENSG00000143106	1.00477	0.0762652	PSMA5
ENSG00000123144	-0.412241	0.44739	TRIR
ENSG00000128708	0.589991	0.424981	HAT1
ENSG00000115415	0.671123	0.558861	STAT1
ENSG00000070214	-0.222405	0.718756	SLC44A1
ENSG00000153234	0.0405486	0.96985	NR4A2
ENSG00000153310	0.166411	0.775684	FAM49B
ENSG00000026508	0.622005	0.439592	CD44
ENSG00000198755	1.48321	0.0889135	RPL10A
ENSG00000173442	1.14482	0.285116	EHBP1L1
ENSG00000109061	0.336337	0.821883	MYH1
ENSG00000115241	0.53862	0.362911	PPM1G
ENSG00000015171	-0.102041	0.871079	ZMYND11
ENSG00000142634	0.529003	0.463738	EFHD2
ENSG00000143033	0.554971	0.5978	MTF2
ENSG00000139644	0.127428	0.893218	TMBIM6
ENSG00000011114	0.309677	0.75482	BTBD7
ENSG00000105953	0.198974	0.724509	OGDH
ENSG00000073921	0.96718	0.242797	PICALM
ENSG00000111653	-0.619724	0.288224	ING4
ENSG00000168374	1.35887	0.142243	ARF4
ENSG00000211941	-2.59598	NA	IGHV3-11
ENSG00000143153	0.82328	0.420556	ATP1B1
ENSG00000163812	-0.58153	0.321647	ZDHHC3
ENSG00000160014	1.03072	0.295212	CALM3
ENSG00000137845	0.545453	0.437608	ADAM10
ENSG00000070366	-0.516604	0.527505	SMG6
ENSG00000136286	1.00761	0.342403	MYO1G
ENSG00000275832	-1.30412	0.0696683	ARHGAP23
ENSG00000144744	-0.47125	0.651951	UBA3
ENSG00000100722	0.0343958	0.962408	ZC3H14
ENSG00000160789	2.88523	0.00758014	LMNA
ENSG00000135365	0.234146	0.743006	PHF21A
ENSG00000136261	0.153153	0.837766	BZW2
ENSG00000070018	-0.098334	0.885143	LRP6
ENSG00000103653	0.508763	0.621348	CSK
ENSG00000102908	-0.796157	0.349067	NFAT5
ENSG00000144713	1.75141	0.151955	RPL32
ENSG00000166855	-0.395209	0.472286	CLPX
ENSG00000197471	1.19068	0.174024	SPN
ENSG00000108389	-0.740094	0.236996	MTMR4
ENSG00000142669	1.02917	0.169182	SH3BGRL3
ENSG00000140575	1.04955	0.353229	IQGAP1
ENSG00000003756	0.588369	0.51836	RBM5
ENSG00000112739	0.105879	0.866678	PRPF4B
ENSG00000028137	0.67383	0.531317	TNFRSF1B
ENSG00000171823	-0.273612	0.709054	FBXL14
ENSG00000270647	0.294203	0.640867	TAF15
ENSG00000120063	-0.485191	0.338501	GNA13
ENSG00000092820	0.783652	0.395764	EZR
ENSG00000083845	1.05855	0.175771	RPS5
ENSG00000109756	0.532853	0.48454	RAPGEF2
ENSG00000134686	-0.143565	0.816945	PHC2
ENSG00000167081	0.722888	0.235346	PBX3
ENSG00000141646	-0.271705	0.634157	SMAD4
ENSG00000125686	-0.23579	0.709872	MED1
ENSG00000134255	-0.154944	0.832504	CEPT1
ENSG00000167986	0.501666	0.420828	DDB1
ENSG00000275052	0.36652	0.612743	PPP4R3B
ENSG00000211666	2.13505	0.4605	IGLV2-14
ENSG00000214655	-0.100239	0.857908	ZSWIM8
ENSG00000228305	-0.734607	0.155426	AC016734.1
ENSG00000165280	1.13334	0.118478	VCP
ENSG00000254893	-0.0788073	0.90817	AC113404.3
ENSG00000130255	0.879274	0.299417	RPL36
ENSG00000080802	0.380363	0.517272	CNOT4
ENSG00000105639	1.17992	0.322038	JAK3
ENSG00000196419	1.43588	0.191382	XRCC6
ENSG00000134308	0.703713	0.463949	YWHAQ
ENSG00000075415	0.354495	0.668909	SLC25A3
ENSG00000141524	0.646488	0.47399	TMC6
ENSG00000163682	1.35671	0.118003	RPL9
ENSG00000113384	-0.201343	0.837692	GOLPH3
ENSG00000127022	0.454934	0.592935	CANX
ENSG00000078403	0.127722	0.824953	MLLT10
ENSG00000239951	0.879924	0.639192	IGKV3-20
ENSG00000118260	0.468779	0.543285	CREB1
ENSG00000211673	4.21584	0.147944	IGLV3-1
ENSG00000084764	0.33321	0.614846	MAPRE3
ENSG00000198408	0.0765339	0.915431	OGA
ENSG00000075785	0.0506577	0.932327	RAB7A
ENSG00000011304	1.0293	0.352628	PTBP1
ENSG00000054118	0.0200625	0.973583	THRAP3
ENSG00000133048	-2.94701	0.00151221	CHI3L1
ENSG00000160796	0.369927	0.581699	NBEAL2
ENSG00000153914	0.394936	0.626748	SREK1
ENSG00000002586	1.09409	0.370413	CD99
ENSG00000276293	0.547334	0.558328	PIP4K2B
ENSG00000006125	0.210219	0.696824	AP2B1
ENSG00000221983	1.57736	0.156172	UBA52
ENSG00000116824	1.8344	0.158015	CD2
ENSG00000035403	-0.365915	0.686789	VCL
ENSG00000115935	1.0605	0.281275	WIPF1
ENSG00000077097	0.769018	0.256744	TOP2B
ENSG00000130985	0.706726	0.305621	UBA1
ENSG00000166913	0.488276	0.5605	YWHAB
ENSG00000211967	6.57439	NA	IGHV3-53
ENSG00000147140	0.948389	0.280088	NONO
ENSG00000091656	0.447625	0.604505	ZFHX4
ENSG00000143321	0.149037	0.858446	HDGF
ENSG00000145649	2.16683	0.0627149	GZMA
ENSG00000117632	0.515325	0.63722	STMN1
ENSG00000104852	0.413675	0.600648	SNRNP70
ENSG00000182866	1.73396	0.141478	LCK
ENSG00000146872	0.0831214	0.882265	TLK2
ENSG00000137817	0.306721	0.726783	PARP6
ENSG00000178458	-0.367689	0.500208	H3F3AP6
ENSG00000184634	0.0788443	0.914503	MED12
ENSG00000116030	1.29112	0.16909	SUMO1
ENSG00000163848	0.598632	0.405831	ZNF148
ENSG00000130402	0.645407	0.455197	ACTN4
ENSG00000185624	-0.0788186	0.920356	P4HB
ENSG00000101608	1.60103	0.154225	MYL12A
ENSG00000152234	0.962101	0.280704	ATP5F1A
ENSG00000128191	-0.407543	0.430477	DGCR8
ENSG00000171858	0.870031	0.387791	RPS21
ENSG00000100242	1.02052	0.337563	SUN2
ENSG00000102317	1.40406	0.154097	RBM3
ENSG00000068878	0.0422872	0.958419	PSME4
ENSG00000227507	1.48143	0.207603	LTB
ENSG00000107798	-3.50265	4.45398e-05	LIPA
ENSG00000100453	2.60233	0.0478941	GZMB
ENSG00000069424	1.30404	0.26543	KCNAB2
ENSG00000120458	-0.256177	0.785619	MSANTD2
ENSG00000196531	2.98887	0.00983053	NACA
ENSG00000197757	-0.379444	0.547925	HOXC6
ENSG00000140564	0.726279	0.542368	FURIN
ENSG00000122862	1.16039	0.286991	SRGN
ENSG00000104413	-0.149516	0.858587	ESRP1
ENSG00000183337	-0.163098	0.8115	BCOR
ENSG00000189308	-0.333913	0.697854	LIN54
ENSG00000164330	0.0724893	0.934316	EBF1
ENSG00000146676	0.770895	0.443309	PURB
ENSG00000175567	0.708918	0.482496	UCP2
ENSG00000057608	0.0456615	0.958469	GDI2
ENSG00000051523	1.05829	0.130698	CYBA
ENSG00000135837	0.473914	0.601985	CEP350
ENSG00000108175	0.395622	0.591294	ZMIZ1
ENSG00000148773	2.14503	0.0189298	MKI67
ENSG00000106948	0.956808	0.323078	AKNA
ENSG00000149781	0.748289	0.482459	FERMT3
ENSG00000168071	2.04578	0.0724953	CCDC88B
ENSG00000213553	-0.758584	0.192499	RPLP0P6
ENSG00000231925	0.397766	0.694941	TAPBP
ENSG00000160803	-1.04242	0.072028	UBQLN4
ENSG00000139641	0.577829	0.548285	ESYT1
ENSG00000113648	0.0854945	0.911469	H2AFY
ENSG00000124788	0.823896	0.190808	ATXN1
ENSG00000113558	0.23589	0.684368	SKP1
ENSG00000196743	-2.44062	0.00665966	GM2A
ENSG00000160710	0.677918	0.486865	ADAR
ENSG00000135250	0.417294	0.588373	SRPK2
ENSG00000140105	-0.32045	0.698557	WARS
ENSG00000078596	3.10439	0.00375489	ITM2A
ENSG00000068305	0.478697	0.559069	MEF2A
ENSG00000188229	0.39679	0.538982	TUBB4B
ENSG00000150093	1.2281	0.225183	ITGB1
ENSG00000197694	1.45138	0.0792249	SPTAN1
ENSG00000143013	0.808842	0.2793	LMO4
ENSG00000104964	0.811567	0.297663	AES
ENSG00000115677	0.328494	0.770691	HDLBP
ENSG00000013725	1.85715	0.0933301	CD6
ENSG00000213790	-0.538382	0.283333	OLA1P1
ENSG00000145741	0.975371	0.218692	BTF3
ENSG00000138757	1.01219	0.207931	G3BP2
ENSG00000167615	1.6153	0.179719	LENG8
ENSG00000211598	2.87634	0.320722	IGKV4-1
ENSG00000156639	0.572612	0.431127	ZFAND3
ENSG00000136490	1.78907	0.0716236	LIMD2
ENSG00000139990	-0.239176	0.764761	DCAF5
ENSG00000169100	0.63719	0.534526	SLC25A6
ENSG00000187764	0.279359	0.779107	SEMA4D
ENSG00000120733	-0.369103	0.506099	KDM3B
ENSG00000105323	0.744601	0.494274	HNRNPUL1
ENSG00000136802	-0.749712	0.403348	LRRC8A
ENSG00000108669	2.03793	0.0453664	CYTH1
ENSG00000204287	0.148864	0.891033	HLA-DRA
ENSG00000143401	1.29757	0.0952976	ANP32E
ENSG00000125637	1.21654	0.251566	PSD4
ENSG00000211669	23.6602	NA	IGLV3-10
ENSG00000082898	0.443664	0.488636	XPO1
ENSG00000158195	0.416389	0.466741	WASF2
ENSG00000135074	0.961716	0.363452	ADAM19
ENSG00000243466	-1.16886	0.539576	IGKV1-5
ENSG00000196405	1.25997	0.177265	EVL
ENSG00000115085	1.49077	0.187399	ZAP70
ENSG00000083168	-0.057079	0.924022	KAT6A
ENSG00000112715	0.252177	0.734535	VEGFA
ENSG00000103335	1.32598	0.182818	PIEZO1
ENSG00000068697	-0.31127	0.639818	LAPTM4A
ENSG00000072786	0.718302	0.523939	STK10
ENSG00000204256	0.292421	0.667557	BRD2
ENSG00000111679	-0.700453	0.482845	PTPN6
ENSG00000139083	-1.30645	0.0656102	ETV6
ENSG00000141858	0.259803	0.658994	SAMD1
ENSG00000108001	-0.0991495	0.906597	EBF3
ENSG00000108312	0.553208	0.519161	UBTF
ENSG00000082458	0.192864	0.791458	DLG3
ENSG00000090238	-0.121542	0.836586	YPEL3
ENSG00000275023	1.1353	0.249736	MLLT6
ENSG00000100241	0.0451685	0.959963	SBF1
ENSG00000002834	1.79295	0.103058	LASP1
ENSG00000197323	0.285844	0.709956	TRIM33
ENSG00000168394	0.858516	0.382864	TAP1
ENSG00000184922	2.22416	0.08173	FMNL1
ENSG00000010810	1.19535	0.130569	FYN
ENSG00000082258	-0.598474	0.301315	CCNT2
ENSG00000079246	0.308664	0.726393	XRCC5
ENSG00000198218	-0.353793	0.549303	QRICH1
ENSG00000107263	-0.0729544	0.945335	RAPGEF1
ENSG00000130203	-3.79089	0.00104342	APOE
ENSG00000147164	-0.0694817	0.923597	SNX12
ENSG00000164754	1.01442	0.279906	RAD21
ENSG00000162704	1.22629	0.190758	ARPC5
ENSG00000233045	-0.324878	0.638117	AC097523.1
ENSG00000072818	1.02271	0.414669	ACAP1
ENSG00000197747	1.15987	0.376635	S100A10
ENSG00000116406	1.25169	0.101557	EDEM3
ENSG00000113387	1.22177	0.234016	SUB1
ENSG00000204463	-0.211062	0.786406	BAG6
ENSG00000066336	-0.778917	NA	SPI1
ENSG00000070269	-0.0781672	0.881515	TMEM260
ENSG00000108424	0.516981	0.544323	KPNB1
ENSG00000058262	0.588617	0.599507	SEC61A1
ENSG00000124126	1.08595	0.350357	PREX1
ENSG00000271503	1.64945	0.179876	CCL5
ENSG00000123146	1.5872	0.104312	ADGRE5
ENSG00000186468	0.257006	0.792813	RPS23
ENSG00000184916	-1.22082	0.0964981	JAG2
ENSG00000078369	0.498932	0.51843	GNB1
ENSG00000119414	0.437096	0.542175	PPP6C
ENSG00000144381	0.0257307	0.977027	HSPD1
ENSG00000132182	1.16507	0.288579	NUP210
ENSG00000166508	1.3913	0.220231	MCM7
ENSG00000072274	-0.0239966	0.977146	TFRC
ENSG00000146067	0.157406	0.848918	FAM193B
ENSG00000077549	0.505149	0.57259	CAPZB
ENSG00000078399	-0.503981	0.44804	HOXA9
ENSG00000102786	0.459244	0.623036	INTS6
ENSG00000121989	-0.409587	0.551041	ACVR2A
ENSG00000180353	0.602409	0.413204	HCLS1
ENSG00000158636	-0.161528	0.804212	EMSY
ENSG00000183283	1.20231	0.23519	DAZAP2
ENSG00000224578	-0.243675	0.68665	HNRNPA1P48
ENSG00000127603	-0.607123	0.49001	MACF1
ENSG00000079805	0.957886	0.351145	DNM2
ENSG00000163939	-0.079507	0.924869	PBRM1
ENSG00000165006	-0.184555	0.79335	UBAP1
ENSG00000105397	0.894248	0.418134	TYK2
ENSG00000197728	2.23718	0.0523673	RPS26
ENSG00000102974	-0.212122	0.799389	CTCF
ENSG00000168802	-1.13462	0.23082	CHTF8
ENSG00000159086	0.259464	0.704019	PAXBP1
ENSG00000188846	1.53492	0.0579031	RPL14
ENSG00000196792	0.649414	0.553481	STRN3
ENSG00000163399	0.728321	0.340025	ATP1A1
ENSG00000253899	-0.943972	0.0992246	AC067904.2
ENSG00000117984	-1.34491	0.163703	CTSD
ENSG00000175793	-1.36246	0.0979585	SFN
ENSG00000162734	-0.883942	0.169544	PEA15
ENSG00000143761	0.349125	0.697461	ARF1
ENSG00000091527	1.06346	0.259464	CDV3
ENSG00000076108	0.057122	0.933915	BAZ2A
ENSG00000140332	-0.664608	0.341737	TLE3
ENSG00000168385	1.55512	0.140888	SEPT2
ENSG00000144746	1.26496	0.275609	ARL6IP5
ENSG00000106682	0.576514	0.501493	EIF4H
ENSG00000125970	0.621475	0.498134	RALY
ENSG00000110700	1.96625	0.059629	RPS13
ENSG00000103353	-0.924097	0.119302	UBFD1
ENSG00000144579	0.953463	0.175303	CTDSP1
ENSG00000144028	0.553814	0.548152	SNRNP200
ENSG00000251562	0.321365	0.781924	MALAT1
ENSG00000007047	-0.563355	0.464847	MARK4
ENSG00000240864	-4.26112	NA	IGKV1-16
ENSG00000139620	-0.691462	0.311732	KANSL2
ENSG00000140992	-0.138267	0.853206	PDPK1
ENSG00000106153	0.787089	0.417828	CHCHD2
ENSG00000122026	2.90006	0.0275529	RPL21
ENSG00000149806	1.27222	0.221614	FAU
ENSG00000172270	-0.170355	0.870805	BSG
ENSG00000154001	-0.11931	0.87146	PPP2R5E
ENSG00000069667	-0.599201	0.390248	RORA
ENSG00000132254	-1.11839	0.163448	ARFIP2
ENSG00000105122	1.16548	0.326743	RASAL3
ENSG00000116489	1.23949	0.27711	CAPZA1
ENSG00000179950	0.253861	0.7252	PUF60
ENSG00000143207	0.996797	0.218277	COP1
ENSG00000138814	0.585839	0.457995	PPP3CA
ENSG00000248527	0.656001	0.487637	MTATP6P1
ENSG00000163297	0.856949	0.314371	ANTXR2
ENSG00000204842	-0.788804	0.285138	ATXN2
ENSG00000103257	1.08869	0.286343	SLC7A5
ENSG00000281383	-0.779106	0.29578	FP671120.4
ENSG00000143119	0.766786	0.484588	CD53
ENSG00000114942	0.826248	0.369062	EEF1B2
ENSG00000182934	0.603032	0.400116	SRPRA
ENSG00000174231	0.394016	0.703272	PRPF8
ENSG00000100991	0.0208456	0.978618	TRPC4AP
ENSG00000163131	-2.30439	0.00881515	CTSS
ENSG00000106415	-0.285169	0.73387	GLCCI1
ENSG00000171456	0.230419	0.812428	ASXL1
ENSG00000177879	-0.215557	0.744232	AP3S1
ENSG00000240342	-0.443133	0.546321	RPS2P5
ENSG00000157216	-1.15883	0.197807	SSBP3
ENSG00000106052	0.171965	0.823405	TAX1BP1
ENSG00000123636	0.793672	0.265901	BAZ2B
ENSG00000124831	1.12479	0.320606	LRRFIP1
ENSG00000143799	0.497685	0.521218	PARP1
ENSG00000060237	0.256186	0.778613	WNK1
ENSG00000085832	-0.359426	0.699565	EPS15
ENSG00000136930	0.905722	0.31911	PSMB7
ENSG00000008083	-0.745656	0.437819	JARID2
ENSG00000131747	0.970839	0.174451	TOP2A
ENSG00000142347	1.12593	0.372394	MYO1F
ENSG00000115419	0.869196	0.390654	GLS
ENSG00000064666	1.23131	0.277514	CNN2
ENSG00000143952	0.791368	0.287065	VPS54
ENSG00000171720	0.961609	0.142783	HDAC3
ENSG00000204264	1.07307	0.199699	PSMB8
ENSG00000198355	0.195662	0.803817	PIM3
ENSG00000149480	1.45723	0.0887832	MTA2
ENSG00000179388	-0.444976	0.513245	EGR3
ENSG00000136938	0.724084	0.461323	ANP32B
ENSG00000122367	0.313897	0.764511	LDB3
ENSG00000061273	1.566	0.153312	HDAC7
ENSG00000005810	1.79842	0.0228265	MYCBP2
ENSG00000198618	0.267918	0.791226	PPIAP22
ENSG00000172531	0.858397	0.462005	PPP1CA
ENSG00000107581	1.12115	0.243032	EIF3A
ENSG00000126247	-0.0945004	0.913206	CAPNS1
ENSG00000163346	2.09532	0.0690362	PBXIP1
ENSG00000135535	0.686723	0.418475	CD164
ENSG00000128272	1.48722	0.0978631	ATF4
ENSG00000213639	0.287044	0.613581	PPP1CB
ENSG00000178177	0.367545	0.692173	LCORL
ENSG00000165678	-0.49153	0.605862	GHITM
ENSG00000134107	1.52693	0.304597	BHLHE40
ENSG00000118680	1.55504	0.176955	MYL12B
ENSG00000133703	0.822439	0.320767	KRAS
ENSG00000101782	1.25459	0.150061	RIOK3
ENSG00000117139	-0.340723	0.663916	KDM5B
ENSG00000063244	1.10789	0.111121	U2AF2
ENSG00000259330	-0.633209	0.348184	INAFM2
ENSG00000153250	0.572875	0.534002	RBMS1
ENSG00000198586	-0.158098	0.76623	TLK1
ENSG00000214530	-1.03676	0.244781	STARD10
ENSG00000167286	2.00531	0.107835	CD3D
ENSG00000167895	1.76544	0.13455	TMC8
ENSG00000100385	1.26755	0.286615	IL2RB
ENSG00000175166	0.0574307	0.93356	PSMD2
ENSG00000140948	1.05262	0.234887	ZCCHC14
ENSG00000123136	0.773496	0.510359	DDX39A
ENSG00000172046	0.00826398	0.990353	USP19
ENSG00000118816	0.373817	0.683703	CCNI
ENSG00000153922	-0.548054	0.531957	CHD1
ENSG00000106263	1.50623	0.0664135	EIF3B
ENSG00000116350	0.318433	0.69848	SRSF4
ENSG00000055208	1.11422	0.138294	TAB2
ENSG00000013364	0.396223	0.742179	MVP
ENSG00000089820	1.13538	0.396068	ARHGAP4
ENSG00000072778	0.999011	0.278346	ACADVL
ENSG00000129968	0.702183	0.550737	ABHD17A
ENSG00000148248	0.800043	0.437906	SURF4
ENSG00000121892	1.27757	0.188218	PDS5A
ENSG00000187954	-0.408332	0.531279	CYHR1
ENSG00000165209	0.368449	0.513351	STRBP
ENSG00000159202	0.481521	0.405649	UBE2Z
ENSG00000239713	1.14991	0.245662	APOBEC3G
ENSG00000114391	1.60809	0.164881	RPL24
ENSG00000171206	0.00497083	0.99423	TRIM8
ENSG00000110719	1.63196	0.0913262	TCIRG1
ENSG00000185811	2.133	0.0714781	IKZF1
ENSG00000198851	0.920216	0.401871	CD3E
ENSG00000067141	-0.0809247	0.917378	NEO1
ENSG00000130816	-0.0294408	0.973589	DNMT1
ENSG00000241553	1.08405	0.413942	ARPC4
ENSG00000089597	0.979927	0.31102	GANAB
ENSG00000110047	0.34967	0.582621	EHD1
ENSG00000198242	1.64623	0.187889	RPL23A
ENSG00000124172	2.07879	0.0883006	ATP5F1E
ENSG00000099942	0.33257	0.711322	CRKL
ENSG00000136709	-0.124449	0.863587	WDR33
ENSG00000172354	0.348438	0.599985	GNB2
ENSG00000111229	0.689991	0.494079	ARPC3
ENSG00000178927	0.727156	0.449283	CYBC1
ENSG00000067167	0.129954	0.907057	TRAM1
ENSG00000123338	1.15986	0.265151	NCKAP1L
ENSG00000092010	-0.379052	0.764134	PSME1
ENSG00000131143	0.0759258	0.931663	COX4I1
ENSG00000172809	1.21058	0.209679	RPL38
ENSG00000187109	1.16652	0.173368	NAP1L1
ENSG00000144357	0.106472	0.891904	UBR3
ENSG00000122122	0.960179	0.372064	SASH3
ENSG00000108379	-0.848444	0.311188	WNT3
ENSG00000005022	1.46585	0.252446	SLC25A5
ENSG00000266094	1.4786	0.200555	RASSF5
ENSG00000081320	1.26097	0.295734	STK17B
ENSG00000003402	0.247804	0.803033	CFLAR
ENSG00000102096	2.3478	0.10044	PIM2
ENSG00000161405	1.77853	0.155919	IKZF3
ENSG00000101224	0.634963	0.479246	CDC25B
ENSG00000123560	-0.396947	0.663054	PLP1
ENSG00000109919	-0.0751412	0.901093	MTCH2
ENSG00000163349	-0.137592	0.841876	HIPK1
ENSG00000170476	0.930907	0.731357	MZB1
ENSG00000177791	0.629671	0.6383	MYOZ1
ENSG00000154473	0.710235	0.527579	BUB3
ENSG00000214575	1.24501	0.330193	CPEB1
ENSG00000088367	-0.84916	0.194776	EPB41L1
ENSG00000166619	-0.0514909	0.944804	BLCAP
ENSG00000129128	0.922754	0.430408	SPCS3
ENSG00000175463	1.08223	0.35391	TBC1D10C
ENSG00000077150	0.586477	0.579	NFKB2
ENSG00000080503	0.366132	0.697378	SMARCA2
ENSG00000065809	0.775029	0.497364	FAM107B
ENSG00000119906	0.469482	0.539114	SLF2
ENSG00000091490	0.844348	0.546519	SEL1L3
ENSG00000100519	0.24919	0.800999	PSMC6
ENSG00000167004	0.936675	0.36167	PDIA3
ENSG00000204681	0.732504	0.456355	GABBR1
ENSG00000105701	0.932397	0.339297	FKBP8
ENSG00000115866	-0.175125	0.782059	DARS
ENSG00000005339	-0.212324	0.79656	CREBBP
ENSG00000196781	-0.927602	0.106228	TLE1
ENSG00000131507	0.104485	0.89997	NDFIP1
ENSG00000156482	1.29839	0.240645	RPL30
ENSG00000140368	1.65162	0.223395	PSTPIP1
ENSG00000109062	0.892776	0.399193	SLC9A3R1
ENSG00000122592	-0.266882	0.689464	HOXA7
ENSG00000069956	0.115994	0.888332	MAPK6
ENSG00000080845	0.363583	0.602831	DLGAP4
ENSG00000171608	0.405045	0.703785	PIK3CD
ENSG00000228474	0.337851	0.629963	OST4
ENSG00000177731	0.169212	0.856558	FLII
ENSG00000099622	1.40769	0.21978	CIRBP
ENSG00000071626	0.457179	0.666322	DAZAP1
ENSG00000136891	0.376187	0.692302	TEX10
ENSG00000120802	1.0723	0.227851	TMPO
ENSG00000103966	0.540286	0.50745	EHD4
ENSG00000163565	2.30045	0.0487386	IFI16
ENSG00000105329	0.011332	0.992303	TGFB1
ENSG00000081019	0.409061	0.649067	RSBN1
ENSG00000164111	0.730584	0.386794	ANXA5
ENSG00000174871	0.0919343	0.887895	CNIH2
ENSG00000141959	0.204973	0.819189	PFKL
ENSG00000152291	1.30731	0.258696	TGOLN2
ENSG00000160932	0.696199	0.477013	LY6E
ENSG00000170577	0.309079	0.748942	SIX2
ENSG00000198833	1.43193	0.349739	UBE2J1
ENSG00000180879	0.973493	0.493059	SSR4
ENSG00000133226	0.940424	0.340587	SRRM1
ENSG00000162645	0.903537	0.461379	GBP2
ENSG00000109685	1.30858	0.203963	NSD2
ENSG00000170871	-0.385425	0.632807	KIAA0232
ENSG00000188706	-2.46299	0.00810313	ZDHHC9
ENSG00000023445	1.42736	0.202351	BIRC3
ENSG00000107864	0.343874	0.599418	CPEB3
ENSG00000030582	-2.69537	0.0102813	GRN
ENSG00000108984	-0.738748	0.276325	MAP2K6
ENSG00000163191	0.671236	0.447841	S100A11
ENSG00000131446	-0.597217	0.601369	MGAT1
ENSG00000174437	0.214515	0.805248	ATP2A2
ENSG00000119042	0.141269	0.885587	SATB2
ENSG00000124795	0.667274	0.522659	DEK
ENSG00000088832	1.07219	0.286728	FKBP1A
ENSG00000043462	0.161532	0.861309	LCP2
ENSG00000155876	0.0225702	0.976573	RRAGA
ENSG00000170265	-1.72082	0.0183614	ZNF282
ENSG00000083799	1.59727	0.181489	CYLD
ENSG00000243238	3.10273	0.286633	IGKV2-30
ENSG00000137309	0.986477	0.304403	HMGA1
ENSG00000240065	0.416331	0.679164	PSMB9
ENSG00000168439	0.159552	0.856043	STIP1
ENSG00000166794	0.59709	0.567731	PPIB
ENSG00000159840	0.0673087	0.939338	ZYX
ENSG00000236439	-0.745966	0.296276	AC099336.2
ENSG00000168214	3.19358	0.010723	RBPJ
ENSG00000198918	1.48506	0.163183	RPL39
ENSG00000148400	1.26462	0.289454	NOTCH1
ENSG00000078328	0.384257	0.754893	RBFOX1
ENSG00000101445	1.28252	NA	PPP1R16B
ENSG00000174574	-0.378144	0.518359	AKIRIN1
ENSG00000113013	0.567379	0.467389	HSPA9
ENSG00000087087	0.277804	0.752293	SRRT
ENSG00000133872	1.33231	0.198585	SARAF
ENSG00000053438	-0.447569	0.660855	NNAT
ENSG00000140853	0.607688	0.55123	NLRC5
ENSG00000100297	1.32737	0.234238	MCM5
ENSG00000126705	0.810204	0.323701	AHDC1
ENSG00000211456	0.727956	0.439343	SACM1L
ENSG00000112851	-0.188373	0.781694	ERBIN
ENSG00000110497	-0.173957	0.824685	AMBRA1
ENSG00000077232	-1.26349	0.129338	DNAJC10
ENSG00000047849	1.24362	0.15125	MAP4
ENSG00000141867	1.05883	0.15455	BRD4
ENSG00000165704	0.0511507	0.931935	HPRT1
ENSG00000107099	0.32515	0.757374	DOCK8
ENSG00000105063	0.670402	0.515983	PPP6R1
ENSG00000158417	1.32816	0.187152	EIF5B
ENSG00000111785	-0.50648	0.606354	RIC8B
ENSG00000028528	0.607713	0.461549	SNX1
ENSG00000051108	0.65895	0.620152	HERPUD1
ENSG00000141522	0.426057	0.668565	ARHGDIA
ENSG00000105401	0.35199	0.697419	CDC37
ENSG00000179295	-0.164062	0.854466	PTPN11
ENSG00000198821	0.881281	0.462802	CD247
ENSG00000072501	0.821695	0.250411	SMC1A
ENSG00000172534	-0.0849196	0.924911	HCFC1
ENSG00000249565	-0.153184	0.820236	SERBP1P5
ENSG00000127483	0.543125	0.561201	HP1BP3
ENSG00000162889	1.31746	0.324083	MAPKAPK2
ENSG00000137409	1.70931	0.0977426	MTCH1
ENSG00000156017	0.933593	0.202585	CARNMT1
ENSG00000085117	0.397819	0.693198	CD82
ENSG00000205581	1.38169	0.190592	HMGN1
ENSG00000154978	0.281424	0.774282	VOPP1
ENSG00000100852	-0.126757	0.895747	ARHGAP5
ENSG00000108946	0.382119	0.72075	PRKAR1A
ENSG00000116128	0.0259922	0.972756	BCL9
ENSG00000125354	0.655712	0.538801	SEPT6
ENSG00000089154	0.216883	0.829233	GCN1
ENSG00000100911	1.64991	0.0832414	PSME2
ENSG00000165502	0.446608	0.694891	RPL36AL
ENSG00000102935	0.822223	0.416821	ZNF423
ENSG00000162909	2.20242	0.0705403	CAPN2
ENSG00000210140	1.21955	0.303968	MT-TC
ENSG00000081154	-0.0224485	0.975796	PCNP
ENSG00000152558	2.13552	0.0171678	TMEM123
ENSG00000088247	-0.165486	0.853442	KHSRP
ENSG00000231389	0.800652	0.478109	HLA-DPA1
ENSG00000169926	0.123113	0.914545	KLF13
ENSG00000177733	0.615846	0.493768	HNRNPA0
ENSG00000023892	1.67082	0.182648	DEF6
ENSG00000122359	0.0169653	0.984696	ANXA11
ENSG00000162702	0.352694	0.642246	ZNF281
ENSG00000187239	1.48923	0.154393	FNBP1
ENSG00000101160	-1.61905	0.0603419	CTSZ
ENSG00000265808	0.429335	0.612306	SEC22B
ENSG00000143742	0.66828	0.536901	SRP9
ENSG00000169567	0.483783	0.662563	HINT1
ENSG00000067082	1.24555	0.281579	KLF6
ENSG00000127824	-0.0793046	0.939576	TUBA4A
ENSG00000062485	-0.163571	0.867637	CS
ENSG00000101109	0.567308	0.509898	STK4
ENSG00000130175	0.837039	0.300565	PRKCSH
ENSG00000105204	-1.35497	0.14439	DYRK1B
ENSG00000135596	1.05933	0.433983	MICAL1
ENSG00000155926	0.792053	0.459473	SLA
ENSG00000169398	-0.346786	0.663717	PTK2
ENSG00000026751	-0.84587	0.528745	SLAMF7
ENSG00000164466	1.40758	0.228346	SFXN1
ENSG00000146112	1.65159	0.124897	PPP1R18
ENSG00000172432	-0.315961	0.641094	GTPBP2
ENSG00000205476	-0.507794	0.439861	CCDC85C
ENSG00000186891	1.40955	0.292265	TNFRSF18
ENSG00000066027	0.293087	0.747056	PPP2R5A
ENSG00000254999	1.00408	0.247005	BRK1
ENSG00000133275	1.40923	0.0823604	CSNK1G2
ENSG00000122565	2.1818	0.0201189	CBX3
ENSG00000155660	0.596505	0.636032	PDIA4
ENSG00000078808	0.344301	0.776615	SDF4
ENSG00000084623	-0.411657	0.702198	EIF3I
ENSG00000123329	1.74469	0.145649	ARHGAP9
ENSG00000161654	-1.19697	0.159412	LSM12
ENSG00000131236	1.83949	0.0592718	CAP1
ENSG00000143621	1.29338	0.129063	ILF2
ENSG00000237550	0.656317	0.403719	RPL9P9
ENSG00000109046	0.474247	0.668214	WSB1
ENSG00000105220	1.24991	0.280669	GPI
ENSG00000130755	1.11637	0.321083	GMFG
ENSG00000090020	-1.13348	0.13693	SLC9A1
ENSG00000170759	0.376752	0.58568	KIF5B
ENSG00000130726	1.34578	0.218393	TRIM28
ENSG00000114978	1.31701	0.221982	MOB1A
ENSG00000135916	0.401397	0.805179	ITM2C
ENSG00000158985	1.61448	0.0955741	CDC42SE2
ENSG00000213585	1.55846	0.140521	VDAC1
ENSG00000087365	0.999221	0.366886	SF3B2
ENSG00000100906	1.39467	0.194403	NFKBIA
ENSG00000005379	2.53848	0.0584019	TSPOAP1
ENSG00000198646	0.000896716	0.999245	NCOA6
ENSG00000105373	1.10804	0.348721	NOP53
ENSG00000163714	0.312356	0.725342	U2SURP
ENSG00000149428	0.850511	0.472441	HYOU1
ENSG00000063046	2.29654	0.0140855	EIF4B
ENSG00000086061	0.97539	0.368352	DNAJA1
ENSG00000211938	2.73483	0.154311	IGHV3-7
ENSG00000163468	1.26106	0.1366	CCT3
ENSG00000143815	1.05474	0.380796	LBR
ENSG00000178950	0.725787	0.538137	GAK
ENSG00000145868	0.186035	0.839139	FBXO38
ENSG00000089692	1.84537	0.140736	LAG3
ENSG00000102225	-0.0507671	NA	CDK16
ENSG00000181222	0.569879	0.642342	POLR2A
ENSG00000144136	0.693055	0.484469	SLC20A1
ENSG00000198795	0.653638	0.542472	ZNF521
ENSG00000101294	-0.00385078	0.997398	HM13
ENSG00000100387	0.244866	0.662329	RBX1
ENSG00000162981	-1.68656	0.061933	FAM84A
ENSG00000126945	-0.0345535	0.96884	HNRNPH2
ENSG00000111371	1.06503	0.366839	SLC38A1
ENSG00000178691	-0.00704109	0.992928	SUZ12
ENSG00000105568	-0.168632	0.851148	PPP2R1A
ENSG00000134108	-0.953846	0.169017	ARL8B
ENSG00000164985	0.71036	0.519989	PSIP1
ENSG00000089327	0.833015	0.477259	FXYD5
ENSG00000204120	-0.230785	0.795926	GIGYF2
ENSG00000123562	0.20369	0.784132	MORF4L2
ENSG00000253729	0.62458	0.57198	PRKDC
ENSG00000056558	1.33222	0.272063	TRAF1
ENSG00000071537	1.40389	0.160135	SEL1L
ENSG00000107223	0.190123	0.836317	EDF1
ENSG00000211955	-1.27317	NA	IGHV3-33
ENSG00000275302	0.618155	0.562846	CCL4
ENSG00000078687	0.221386	0.765883	TNRC6C
ENSG00000113368	1.20437	0.252175	LMNB1
ENSG00000041357	1.38266	0.135552	PSMA4
ENSG00000244509	1.34271	0.230168	APOBEC3C
ENSG00000055130	0.125283	0.882677	CUL1
ENSG00000110697	0.342078	0.754168	PITPNM1
ENSG00000116288	1.0349	0.273256	PARK7
ENSG00000163527	0.638662	0.489737	STT3B
ENSG00000118482	-0.18226	0.83816	PHF3
ENSG00000151136	-0.646753	0.524499	BTBD11
ENSG00000154451	0.767894	0.53594	GBP5
ENSG00000116396	0.77108	0.425062	KCNC4
ENSG00000084754	0.439523	0.70267	HADHA
ENSG00000170540	0.723448	0.429828	ARL6IP1
ENSG00000196628	0.049465	0.953594	TCF4
ENSG00000125753	0.579277	0.558435	VASP
ENSG00000184216	0.483407	0.633557	IRAK1
ENSG00000099331	1.01044	0.361639	MYO9B
ENSG00000162434	1.34451	0.273415	JAK1
ENSG00000182759	0.697494	0.525393	MAFA
ENSG00000163902	0.885762	0.371602	RPN1
ENSG00000213654	0.616165	0.541947	GPSM3
ENSG00000110958	0.524701	0.567779	PTGES3
ENSG00000108671	0.553645	0.493544	PSMD11
ENSG00000225783	2.57059	0.11585	MIAT
ENSG00000112576	2.09045	0.0621981	CCND3
ENSG00000265206	1.81804	0.140182	AC004687.1
ENSG00000117676	-0.0403917	0.963709	RPS6KA1
ENSG00000069275	0.896481	0.383027	NUCKS1
ENSG00000164091	0.939769	0.414131	WDR82
ENSG00000110651	-0.881901	0.400071	CD81
ENSG00000135390	1.27403	0.316984	ATP5MC2
ENSG00000084234	-0.48201	0.46863	APLP2
ENSG00000133030	1.87481	0.0948955	MPRIP
ENSG00000127152	0.738171	0.411599	BCL11B
ENSG00000140350	1.71461	0.134298	ANP32A
ENSG00000128422	-1.26304	0.101895	KRT17
ENSG00000156261	1.31816	0.13243	CCT8
ENSG00000118263	-0.485826	0.662341	KLF7
ENSG00000104738	1.3087	0.315447	MCM4
ENSG00000125148	1.27236	0.207202	MT2A
ENSG00000198160	0.122714	0.867145	MIER1
ENSG00000042493	-1.52093	0.104289	CAPG
ENSG00000170571	1.68899	0.143872	EMB
ENSG00000058404	0.783301	0.619944	CAMK2B
ENSG00000134419	1.67915	0.129458	RPS15A
ENSG00000166747	0.70566	0.325897	AP1G1
ENSG00000132646	1.55841	0.131261	PCNA
ENSG00000157873	0.222661	0.81467	TNFRSF14
ENSG00000198815	-0.41024	0.684561	FOXJ3
ENSG00000148660	1.1968	0.238211	CAMK2G
ENSG00000058063	0.789734	0.415449	ATP11B
ENSG00000155506	1.75084	0.18167	LARP1
ENSG00000168300	0.0634083	0.938681	PCMTD1
ENSG00000182054	0.666905	0.485338	IDH2
ENSG00000127184	0.714925	0.536645	COX7C
ENSG00000196233	-0.344167	0.732457	LCOR
ENSG00000171723	0.370473	0.685238	GPHN
ENSG00000198911	0.968492	0.361225	SREBF2
ENSG00000135829	0.088288	0.904608	DHX9
ENSG00000114857	0.95874	0.359818	NKTR
ENSG00000125347	0.143504	0.897646	IRF1
ENSG00000084207	0.234833	0.815092	GSTP1
ENSG00000159377	1.56732	0.148622	PSMB4
ENSG00000104408	1.30969	0.0912332	EIF3E
ENSG00000100647	0.690094	0.421024	SUSD6
ENSG00000159322	-0.929928	0.339411	ADPGK
ENSG00000213626	1.69882	0.176501	LBH
ENSG00000146063	-0.462659	0.541333	TRIM41
ENSG00000136810	-0.466379	0.642708	TXN
ENSG00000205531	0.651501	0.548239	NAP1L4
ENSG00000170348	0.0348803	0.969734	TMED10
ENSG00000118705	1.5387	0.134453	RPN2
ENSG00000142168	0.592694	0.520781	SOD1
ENSG00000143774	1.78947	0.0392471	GUK1
ENSG00000185627	-0.287268	0.770557	PSMD13
ENSG00000126746	-0.461382	0.580187	ZNF384
ENSG00000116514	-0.518349	0.58916	RNF19B
ENSG00000108091	0.155667	0.854327	CCDC6
ENSG00000077147	2.15103	0.0325712	TM9SF3
ENSG00000182087	0.682333	0.596935	TMEM259
ENSG00000233927	2.02984	0.24466	RPS28
ENSG00000100401	-0.504832	0.628051	RANGAP1
ENSG00000135624	0.656611	0.486801	CCT7
ENSG00000240489	-0.712941	0.41445	SETP14
ENSG00000124783	0.570367	0.531487	SSR1
ENSG00000120265	-0.145849	0.811412	PCMT1
ENSG00000048405	0.0305981	0.969185	ZNF800
ENSG00000197616	0.351744	0.82622	MYH6
ENSG00000100591	0.724997	0.319116	AHSA1
ENSG00000004142	-0.190189	0.827892	POLDIP2
ENSG00000143515	0.760907	0.443429	ATP8B2
ENSG00000142327	0.850691	0.284335	RNPEPL1
ENSG00000073849	-0.169158	0.860194	ST6GAL1
ENSG00000171448	-0.838288	0.338474	ZBTB26
ENSG00000092054	1.01981	0.521543	MYH7
ENSG00000119699	-0.451294	0.535496	TGFB3
ENSG00000189091	0.710342	0.474412	SF3B3
ENSG00000065000	0.329446	0.719392	AP3D1
ENSG00000116478	1.09674	0.387705	HDAC1
ENSG00000179131	0.19945	0.79096	AC073335.1
ENSG00000072518	-0.695616	0.361788	MARK2
ENSG00000101266	-0.406573	0.569298	CSNK2A1
ENSG00000211651	-0.313009	0.913576	IGLV1-44
ENSG00000101182	1.8107	0.0986878	PSMA7
ENSG00000167461	-0.0459487	0.948438	RAB8A
ENSG00000204178	-0.025519	0.973742	MACO1
ENSG00000157077	0.278488	0.774926	ZFYVE9
ENSG00000136758	-0.340497	0.765076	YME1L1
ENSG00000125844	0.516201	0.647968	RRBP1
ENSG00000117450	-0.603172	0.560909	PRDX1
ENSG00000137265	0.943411	0.549471	IRF4
ENSG00000148985	-0.106887	0.883203	PGAP2
ENSG00000196498	2.57124	0.0121181	NCOR2
ENSG00000132388	1.29397	0.186625	UBE2G1
ENSG00000082701	-1.09913	0.164929	GSK3B
ENSG00000070961	0.382242	0.646049	ATP2B1
ENSG00000125977	1.0254	0.331662	EIF2S2
ENSG00000179051	0.0232915	0.984464	RCC2
ENSG00000092847	0.0784368	0.930261	AGO1
ENSG00000105968	1.26022	0.329568	H2AFV
ENSG00000197157	0.57303	0.520756	SND1
ENSG00000253755	1.67583	0.53692	IGHGP
ENSG00000125845	0.386638	0.637845	BMP2
ENSG00000196235	0.447645	0.610106	SUPT5H
ENSG00000188486	1.35124	0.238386	H2AFX
ENSG00000198964	0.0672652	0.943219	SGMS1
ENSG00000180644	1.81714	0.116647	PRF1
ENSG00000062650	0.390411	0.622746	WAPL
ENSG00000142230	0.898042	0.440258	SAE1
ENSG00000134109	1.06369	NA	EDEM1
ENSG00000130522	0.784073	0.595702	JUND
ENSG00000273841	1.4525	0.0312298	TAF9
ENSG00000205937	0.202832	0.839673	RNPS1
ENSG00000115355	0.785798	0.437438	CCDC88A
ENSG00000145901	-0.044323	0.962711	TNIP1
ENSG00000105879	0.213205	0.772331	CBLL1
ENSG00000125675	-0.299862	0.780584	GRIA3
ENSG00000110448	1.51502	0.173843	CD5
ENSG00000054965	-0.857307	0.356794	FAM168A
ENSG00000109861	0.164967	0.874554	CTSC
ENSG00000185896	-1.60791	0.136664	LAMP1
ENSG00000012660	0.595979	0.593439	ELOVL5
ENSG00000148516	-0.102556	0.879318	ZEB1
ENSG00000260032	0.563392	0.57087	NORAD
ENSG00000176619	0.276876	0.788528	LMNB2
ENSG00000142227	1.83428	0.109288	EMP3
ENSG00000120438	0.472299	0.631804	TCP1
ENSG00000211751	2.0884	0.125563	TRBC1
ENSG00000182890	-0.304557	0.737005	GLUD2
ENSG00000244398	0.911393	0.3301	AC116533.1
ENSG00000138107	-0.592105	0.654651	ACTR1A
ENSG00000198055	1.33979	0.124584	GRK6
ENSG00000122691	-0.428487	0.533912	TWIST1
ENSG00000136235	-2.43444	0.00451589	GPNMB
ENSG00000136279	1.35275	0.256618	DBNL
ENSG00000128585	0.219608	0.7965	MKLN1
ENSG00000185963	-0.999609	0.205027	BICD2
ENSG00000110876	1.75334	0.170182	SELPLG
ENSG00000065150	-0.497286	0.593877	IPO5
ENSG00000100239	-0.787375	0.491616	PPP6R2
ENSG00000084652	0.830788	0.471347	TXLNA
ENSG00000071894	0.612324	0.561972	CPSF1
ENSG00000184014	0.578544	0.612686	DENND5A
ENSG00000197102	0.994607	0.312925	DYNC1H1
ENSG00000065320	-0.00593932	0.993871	NTN1
ENSG00000179820	0.0540271	0.953472	MYADM
ENSG00000188389	1.15375	0.326208	PDCD1
ENSG00000163931	-0.288286	0.755383	TKT
ENSG00000114850	0.884862	0.426598	SSR3
ENSG00000147443	1.09039	0.363077	DOK2
ENSG00000123349	1.38887	0.248611	PFDN5
ENSG00000145041	0.0914964	0.926467	DCAF1
ENSG00000049656	-0.304918	0.807914	CLPTM1L
ENSG00000159069	0.348404	0.696343	FBXW5
ENSG00000110075	2.40342	0.0121894	PPP6R3
ENSG00000175029	0.13592	0.849855	CTBP2
ENSG00000135655	0.454184	0.622806	USP15
ENSG00000114062	1.34038	0.0976821	UBE3A
ENSG00000177885	0.647977	0.510974	GRB2
ENSG00000161203	0.483315	0.625481	AP2M1
ENSG00000101935	0.407611	0.591651	AMMECR1
ENSG00000090863	1.24623	0.211548	GLG1
ENSG00000173757	0.29849	0.775681	STAT5B
ENSG00000272333	1.61618	0.0857129	KMT2B
ENSG00000115966	-0.337123	0.727449	ATF2
ENSG00000119383	-0.512608	0.536969	PTPA
ENSG00000156515	0.587831	0.624374	HK1
ENSG00000010292	1.6046	0.123536	NCAPD2
ENSG00000153561	-0.151905	0.858554	RMND5A
ENSG00000176102	0.42633	0.606144	CSTF3
ENSG00000100364	-2.96635	0.0151529	KIAA0930
ENSG00000117408	0.85386	0.347867	IPO13
ENSG00000197622	1.17016	0.255367	CDC42SE1
ENSG00000173926	-0.680032	0.398096	MARCH3
ENSG00000211959	-7.15825	NA	IGHV4-39
ENSG00000135870	-0.00208503	0.997667	RC3H1
ENSG00000153317	1.08652	0.212786	ASAP1
ENSG00000074266	-0.496	0.528874	EED
ENSG00000148730	-0.0236668	0.984481	EIF4EBP2
ENSG00000182199	-0.360879	0.752322	SHMT2
ENSG00000105698	-0.441268	0.620067	USF2
ENSG00000100422	1.33307	0.229681	CERK
ENSG00000134569	-0.240028	0.787461	LRP4
ENSG00000151651	1.19272	0.327223	ADAM8
ENSG00000134294	2.31894	0.0244233	SLC38A2
ENSG00000134516	0.300886	0.778058	DOCK2
ENSG00000015133	2.21364	0.0692931	CCDC88C
ENSG00000092929	0.885765	0.417043	UNC13D
ENSG00000141551	0.768812	0.489367	CSNK1D
ENSG00000105669	-0.236083	0.839802	COPE
ENSG00000099991	0.49135	0.5516	CABIN1
ENSG00000127481	0.937667	0.382789	UBR4
ENSG00000163479	2.05769	0.0536519	SSR2
ENSG00000197081	-0.466454	0.583722	IGF2R
ENSG00000089220	-0.0187744	0.984225	PEBP1
ENSG00000197324	0.0460801	0.957918	LRP10
ENSG00000139977	0.394579	0.674311	NAA30
ENSG00000265972	0.719319	0.465282	TXNIP
ENSG00000107331	1.37443	0.151671	ABCA2
ENSG00000110031	1.18906	0.273529	LPXN
ENSG00000126561	-0.590067	0.561841	STAT5A
ENSG00000196126	-0.453268	0.739725	HLA-DRB1
ENSG00000088986	0.0580296	0.958822	DYNLL1
ENSG00000211949	4.38498	0.134518	IGHV3-23
ENSG00000180096	0.881269	0.435517	SEPT1
ENSG00000185668	-1.25729	0.123905	POU3F1
ENSG00000153283	0.877201	0.445399	CD96
ENSG00000133657	-1.09342	0.370257	ATP13A3
ENSG00000013810	1.96819	0.0289598	TACC3
ENSG00000215021	1.38488	0.094133	PHB2
ENSG00000136156	-0.925852	0.484702	ITM2B
ENSG00000124181	0.533301	0.598838	PLCG1
ENSG00000168386	0.403066	0.618367	FILIP1L
ENSG00000147130	-0.30258	0.656509	ZMYM3
ENSG00000131473	1.45664	0.15124	ACLY
ENSG00000064607	1.18767	0.281118	SUGP2
ENSG00000187605	-0.0560432	0.926702	TET3
ENSG00000170027	0.570845	0.668239	YWHAG
ENSG00000119314	1.40555	0.067318	PTBP3
ENSG00000176438	0.725148	0.534462	SYNE3
ENSG00000140538	-0.782909	0.48111	NTRK3
ENSG00000149136	1.52967	0.192986	SSRP1
ENSG00000149499	1.60017	0.0958121	EML3
ENSG00000227097	1.2158	0.34503	RPS28P7
ENSG00000094916	0.103326	0.927135	CBX5
ENSG00000092203	-0.207051	0.808246	TOX4
ENSG00000167522	1.09572	0.194545	ANKRD11
ENSG00000244038	0.330603	0.715098	DDOST
ENSG00000116525	-1.15886	0.23044	TRIM62
ENSG00000132780	0.462959	0.541165	NASP
ENSG00000113263	1.07623	0.361625	ITK
ENSG00000131018	-1.04204	0.369098	SYNE1
ENSG00000147168	2.42999	0.0516831	IL2RG
ENSG00000109920	0.984502	0.338067	FNBP4
ENSG00000172349	0.306431	0.759479	IL16
ENSG00000137193	1.44119	0.132538	PIM1
ENSG00000129675	0.674553	0.568092	ARHGEF6
ENSG00000125835	1.23546	0.180972	SNRPB
ENSG00000142871	0.558286	0.552114	CYR61
ENSG00000184432	0.00216202	0.998289	COPB2
ENSG00000096063	1.08681	0.115085	SRPK1
ENSG00000062716	1.01386	0.341857	VMP1
ENSG00000082074	0.978034	0.308274	FYB1
ENSG00000145833	0.222869	0.86371	DDX46
ENSG00000198563	1.34944	0.178681	DDX39B
ENSG00000147677	0.818171	0.396995	EIF3H
ENSG00000166986	0.817034	0.40615	MARS
ENSG00000139718	0.419631	0.606515	SETD1B
ENSG00000157227	-0.929972	0.262872	MMP14
ENSG00000109111	-0.140712	0.900604	SUPT6H
ENSG00000162521	1.91545	0.113348	RBBP4
ENSG00000160791	2.73409	0.0155522	CCR5
ENSG00000168685	0.582173	0.627658	IL7R
ENSG00000112242	0.441266	0.675503	E2F3
ENSG00000141968	1.024	0.430919	VAV1
ENSG00000100353	1.42563	0.134391	EIF3D
ENSG00000058668	2.47241	0.0506364	ATP2B4
ENSG00000091317	1.25194	0.151531	CMTM6
ENSG00000182481	0.323645	0.74675	KPNA2
ENSG00000088888	-0.233188	0.817434	MAVS
ENSG00000123143	0.971387	0.284827	PKN1
ENSG00000100226	0.283725	0.73	GTPBP1
ENSG00000009335	0.166562	0.805351	UBE3C
ENSG00000101347	-0.106636	0.935715	SAMHD1
ENSG00000153113	-0.219644	0.864827	CAST
ENSG00000170315	0.743119	0.507366	UBB
ENSG00000132589	1.11547	0.212345	FLOT2
ENSG00000101265	0.794756	0.497431	RASSF2
ENSG00000130699	-0.563449	0.380101	TAF4
ENSG00000172081	1.42189	0.210955	MOB3A
ENSG00000126067	1.58642	0.0878359	PSMB2
ENSG00000196504	-0.167515	0.873495	PRPF40A
ENSG00000170776	1.59196	0.188224	AKAP13
ENSG00000128245	1.11769	0.197657	YWHAH
ENSG00000102241	-0.229785	0.838446	HTATSF1
ENSG00000088448	-1.06732	0.338105	ANKRD10
ENSG00000121274	-0.256689	0.795672	TENT4B
ENSG00000101057	1.07701	0.282158	MYBL2
ENSG00000116539	-0.370207	0.589334	ASH1L
ENSG00000115234	-0.166223	0.850935	SNX17
ENSG00000120742	0.967851	0.381464	SERP1
ENSG00000180370	0.246995	0.786806	PAK2
ENSG00000147526	2.71536	0.024015	TACC1
ENSG00000188483	0.323284	0.736985	IER5L
ENSG00000103326	1.45451	0.318913	CAPN15
ENSG00000132383	0.241608	0.833812	RPA1
ENSG00000105223	-1.98815	0.0261494	PLD3
ENSG00000020633	1.38419	0.29446	RUNX3
ENSG00000116852	1.10325	0.320901	KIF21B
ENSG00000163320	1.58948	0.113192	CGGBP1
ENSG00000126012	1.03377	0.393753	KDM5C
ENSG00000137710	-0.437032	0.592969	RDX
ENSG00000089248	-0.966796	0.381836	ERP29
ENSG00000064932	1.63742	0.170287	SBNO2
ENSG00000253352	-0.562095	0.465353	TUG1
ENSG00000065413	-0.500523	0.718112	ANKRD44
ENSG00000055044	-0.608179	0.623267	NOP58
ENSG00000163602	1.49848	0.109262	RYBP
ENSG00000164134	1.06633	0.142387	NAA15
ENSG00000164880	0.856604	0.34907	INTS1
ENSG00000120899	1.20241	0.178902	PTK2B
ENSG00000110324	-0.64465	0.576544	IL10RA
ENSG00000166888	2.65555	0.0197233	STAT6
ENSG00000137841	-0.704306	0.515139	PLCB2
ENSG00000176953	1.28458	0.292676	NFATC2IP
ENSG00000093072	1.15027	0.317483	ADA2
ENSG00000100320	-0.161355	0.875361	RBFOX2
ENSG00000025708	-0.28606	0.773755	TYMP
ENSG00000177301	0.764353	0.511441	KCNA2
ENSG00000184840	-0.123318	0.922134	TMED9
ENSG00000198502	-0.282556	0.856054	HLA-DRB5
ENSG00000136950	0.802734	0.481374	ARPC5L
ENSG00000134453	-0.518108	0.646032	RBM17
ENSG00000198353	0.0480931	0.950704	HOXC4
ENSG00000122034	0.646924	0.525639	GTF3A
ENSG00000101361	1.14629	0.133898	NOP56
ENSG00000136238	1.72135	0.0639567	RAC1
ENSG00000106004	-0.382164	0.619257	HOXA5
ENSG00000133612	-0.382753	0.671875	AGAP3
ENSG00000165916	1.64441	0.215878	PSMC3
ENSG00000138834	1.94082	0.138714	MAPK8IP3
ENSG00000149091	1.75798	0.152799	DGKZ
ENSG00000123240	-0.578436	0.639956	OPTN
ENSG00000255302	1.89921	0.0848417	EID1
ENSG00000143889	0.135185	0.897844	HNRNPLL
ENSG00000146731	1.22966	0.290019	CCT6A
ENSG00000165732	0.385273	0.698628	DDX21
ENSG00000226054	0.297257	0.718577	MEMO1P1
ENSG00000100462	-0.497835	NA	PRMT5
ENSG00000125952	-0.416314	0.674152	MAX
ENSG00000162368	0.197176	0.848916	CMPK1
ENSG00000187653	0.295063	0.759575	TMSB4XP8
ENSG00000099901	0.167296	0.876178	RANBP1
ENSG00000047410	-0.607653	0.635363	TPR
ENSG00000155760	0.181117	0.831942	FZD7
ENSG00000175390	0.419262	0.679331	EIF3F
ENSG00000130811	0.27244	0.77993	EIF3G
ENSG00000186827	0.911993	0.460195	TNFRSF4
ENSG00000106244	-0.547258	0.578907	PDAP1
ENSG00000023191	0.0594637	0.944008	RNH1
ENSG00000103811	-0.473472	0.627224	CTSH
ENSG00000124201	-0.888444	0.507095	ZNFX1
ENSG00000105202	0.719273	0.50822	FBL
ENSG00000159388	1.42464	0.361348	BTG2
ENSG00000196591	-0.211413	0.817536	HDAC2
ENSG00000196715	-0.454698	0.622159	VKORC1L1
ENSG00000005483	1.51822	0.211642	KMT2E
ENSG00000196642	1.66892	0.100125	RABL6
ENSG00000126457	0.801127	0.476921	PRMT1
ENSG00000076003	1.2078	0.275369	MCM6
ENSG00000204642	1.07808	0.39309	HLA-F
ENSG00000108883	0.66074	0.465055	EFTUD2
ENSG00000160877	-0.748927	0.581128	NACC1
ENSG00000165671	1.08147	0.176431	NSD1
ENSG00000198176	1.9702	0.0451008	TFDP1
ENSG00000101152	0.784808	0.492452	DNAJC5
ENSG00000099341	0.730129	0.505336	PSMD8
ENSG00000196776	-0.759576	0.56169	CD47
ENSG00000134363	1.86752	0.0818563	FST
ENSG00000169223	0.645525	0.519685	LMAN2
ENSG00000139746	0.108412	0.884274	RBM26
ENSG00000156642	-0.446396	0.622518	NPTN
ENSG00000198794	-0.674758	0.485711	SCAMP5
ENSG00000104885	0.621196	0.553873	DOT1L
ENSG00000136731	-0.224294	0.828086	UGGT1
ENSG00000118785	-3.78079	0.000183923	SPP1
ENSG00000112118	0.867956	0.447808	MCM3
ENSG00000172115	1.76455	0.041294	CYCS
ENSG00000147548	1.51919	0.0393451	NSD3
ENSG00000174243	0.883272	0.495376	DDX23
ENSG00000090615	1.65661	0.133673	GOLGA3
ENSG00000169710	-0.389755	0.650927	FASN
ENSG00000100280	0.12876	0.903773	AP1B1
ENSG00000160685	0.661888	0.560472	ZBTB7B
ENSG00000185201	1.84128	0.118313	IFITM2
ENSG00000065357	1.23125	0.327955	DGKA
ENSG00000108819	0.422054	0.713126	PPP1R9B
ENSG00000134684	0.324806	0.763347	YARS
ENSG00000117868	1.91318	0.109223	ESYT2
ENSG00000119403	1.06738	0.324201	PHF19
ENSG00000167535	-0.159179	0.843443	CACNB3
ENSG00000027869	0.881281	0.449887	SH2D2A
ENSG00000136628	0.302824	0.851464	EPRS
ENSG00000079785	0.30182	0.755166	DDX1
ENSG00000115232	1.17513	0.375732	ITGA4
ENSG00000182095	-0.166952	0.848876	TNRC18
ENSG00000110777	0.761218	0.693028	POU2AF1
ENSG00000176842	-0.0176019	0.984607	IRX5
ENSG00000168918	0.957001	0.371209	INPP5D
ENSG00000166925	0.497209	0.631751	TSC22D4
ENSG00000126254	-0.808091	0.343564	RBM42
ENSG00000104814	0.40664	0.754895	MAP4K1
ENSG00000171148	1.36533	0.151787	TADA3
ENSG00000048140	1.42695	0.234955	TSPAN17
ENSG00000111885	-0.072667	0.948093	MAN1A1
ENSG00000129083	-0.392573	0.681018	COPB1
ENSG00000197912	0.313029	0.783659	SPG7
ENSG00000131165	0.32574	0.732512	CHMP1A
ENSG00000150637	-0.489975	0.665485	CD226
ENSG00000159692	0.591521	0.614927	CTBP1
ENSG00000105810	0.211223	0.832564	CDK6
ENSG00000140319	2.09184	0.058834	SRP14
ENSG00000166750	1.39242	0.331287	SLFN5
ENSG00000116133	0.0646598	0.938561	DHCR24
ENSG00000116584	-0.294389	0.765423	ARHGEF2
ENSG00000054267	1.33946	0.179591	ARID4B
ENSG00000233276	1.04281	0.309272	GPX1
ENSG00000130066	-0.625945	0.506996	SAT1
ENSG00000140497	0.650617	0.597238	SCAMP2
ENSG00000105369	0.391947	0.841213	CD79A
ENSG00000198771	0.908955	0.417877	RCSD1
ENSG00000114098	-0.866188	0.40164	ARMC8
ENSG00000095139	0.718308	0.486532	ARCN1
ENSG00000172216	-1.5509	0.0604199	CEBPB
ENSG00000115484	-0.508517	0.607431	CCT4
ENSG00000145907	1.8381	0.0889457	G3BP1
ENSG00000175073	-0.517256	0.524391	VCPIP1
ENSG00000174718	1.83499	0.1498	KIAA1551
ENSG00000136504	-0.0596262	0.945597	KAT7
ENSG00000153563	1.22859	0.364928	CD8A
ENSG00000122515	2.521	0.0229692	ZMIZ2
ENSG00000009954	0.442181	0.721188	BAZ1B
ENSG00000108219	-0.152316	0.884009	TSPAN14
ENSG00000151135	-0.232883	0.783535	TMEM263
ENSG00000104067	-0.300136	0.805711	TJP1
ENSG00000157637	1.71258	0.16526	SLC38A10
ENSG00000101126	1.36628	0.13555	ADNP
ENSG00000112695	1.78364	0.0615513	COX7A2
ENSG00000069493	1.75647	0.124898	CLEC2D
ENSG00000089006	1.08008	0.339124	SNX5
ENSG00000005007	1.24488	0.281528	UPF1
ENSG00000099956	0.94216	0.298507	SMARCB1
ENSG00000239305	0.31705	0.658404	RNF103
ENSG00000138758	0.887895	0.457988	SEPT11
ENSG00000112983	0.271773	0.771117	BRD8
ENSG00000119318	0.959384	0.421614	RAD23B
ENSG00000186635	0.087048	0.921839	ARAP1
ENSG00000067057	0.0541089	0.954538	PFKP
ENSG00000136485	0.162805	0.88265	DCAF7
ENSG00000130511	1.208	0.352131	SSBP4
ENSG00000225630	1.04361	0.322559	MTND2P28
ENSG00000215788	2.21067	0.0282404	TNFRSF25
ENSG00000064393	0.643573	0.541054	HIPK2
ENSG00000178982	-0.0919645	0.929105	EIF3K
ENSG00000100300	0.0972686	0.934565	TSPO
ENSG00000117625	0.104015	0.923813	RCOR3
ENSG00000154310	1.14197	0.375683	TNIK
ENSG00000183918	2.46727	0.0740033	SH2D1A
ENSG00000244313	1.502	0.100078	AC024293.1
ENSG00000172725	0.164972	0.881274	CORO1B
ENSG00000159753	0.813449	0.485243	CARMIL2
ENSG00000008294	0.659373	0.561259	SPAG9
ENSG00000099817	0.777901	0.475607	POLR2E
ENSG00000183741	2.38835	0.0389414	CBX6
ENSG00000152332	1.95912	0.0650334	UHMK1
ENSG00000087266	1.49388	0.148264	SH3BP2
ENSG00000164307	0.0959035	0.941895	ERAP1
ENSG00000185825	-0.368219	0.727253	BCAP31
ENSG00000168003	0.844642	0.436459	SLC3A2
ENSG00000247556	0.581161	0.583316	OIP5-AS1
ENSG00000135720	0.136892	0.860125	DYNC1LI2
ENSG00000140836	0.0265609	0.97759	ZFHX3
ENSG00000158717	0.531192	0.600334	RNF166
ENSG00000108578	-0.205491	0.848317	BLMH
ENSG00000093000	0.902683	0.329957	NUP50
ENSG00000179344	-0.0702072	0.96394	HLA-DQB1
ENSG00000169826	0.172433	0.856488	CSGALNACT2
ENSG00000054654	0.823093	0.504223	SYNE2
ENSG00000224373	3.77972	0.0718301	IGHV4-59
ENSG00000103657	0.74899	0.487075	HERC1
ENSG00000149923	0.650415	0.526381	PPP4C
ENSG00000171634	1.28796	0.147668	BPTF
ENSG00000182446	1.25861	0.235884	NPLOC4
ENSG00000175216	0.00992361	0.993406	CKAP5
ENSG00000266412	0.265876	0.79954	NCOA4
ENSG00000236552	-0.694229	0.447241	RPL13AP5
ENSG00000135506	1.21245	0.284679	OS9
ENSG00000125304	-0.327151	0.723498	TM9SF2
ENSG00000100714	0.995201	0.461535	MTHFD1
ENSG00000167881	0.168631	0.88458	SRP68
ENSG00000143924	1.61856	0.211599	EML4
ENSG00000119729	0.443422	0.642368	RHOQ
ENSG00000004534	0.705005	0.514139	RBM6
ENSG00000096433	0.554748	0.597604	ITPR3
ENSG00000146963	-0.475767	0.649173	LUC7L2
ENSG00000014216	0.285714	0.799897	CAPN1
ENSG00000177084	2.84243	0.00845279	POLE
ENSG00000178952	0.407264	0.656126	TUFM
ENSG00000108829	-0.870557	0.437559	LRRC59
ENSG00000160216	-0.388646	0.711618	AGPAT3
ENSG00000153201	0.310363	0.7594	RANBP2
ENSG00000118985	1.75105	0.119665	ELL2
ENSG00000008018	0.379962	0.753548	PSMB1
ENSG00000149532	2.28464	0.0101211	CPSF7
ENSG00000165629	2.03332	0.0624837	ATP5F1C
ENSG00000132963	0.677421	0.492725	POMP
ENSG00000078304	0.945438	0.38144	PPP2R5C
ENSG00000100055	-0.263431	0.811852	CYTH4
ENSG00000117410	0.0514009	0.956781	ATP6V0B
ENSG00000007944	0.911053	0.3473	MYLIP
ENSG00000104518	0.344325	0.720684	GSDMD
ENSG00000086062	0.203511	0.863965	B4GALT1
ENSG00000079616	0.908814	0.463218	KIF22
ENSG00000065427	0.71343	0.491641	KARS
ENSG00000171223	0.640942	0.571689	JUNB
ENSG00000072958	0.0625446	0.945937	AP1M1
ENSG00000105374	2.31374	0.0628754	NKG7
ENSG00000117090	0.795854	0.522443	SLAMF1
ENSG00000115956	-0.816844	0.501565	PLEK
ENSG00000158435	0.717835	0.449834	CNOT11
ENSG00000122705	1.45353	0.187436	CLTA
ENSG00000175550	2.01748	0.0368038	DRAP1
ENSG00000132361	-0.644516	0.484503	CLUH
ENSG00000132819	1.47299	0.270965	RBM38
ENSG00000230667	-0.60677	0.431855	SETSIP
ENSG00000055163	1.07597	0.282824	CYFIP2
ENSG00000105835	-0.811854	0.267581	NAMPT
ENSG00000130741	0.615371	0.449739	EIF2S3
ENSG00000125676	0.670018	0.4161	THOC2
ENSG00000074356	0.845491	0.345608	NCBP3
ENSG00000126858	0.0520878	0.960395	RHOT1
ENSG00000108604	0.43015	0.586127	SMARCD2
ENSG00000101367	0.749302	0.494643	MAPRE1
ENSG00000101199	0.929137	0.311946	ARFGAP1
ENSG00000221963	1.07482	0.303497	APOL6
ENSG00000135842	3.62774	0.00226216	FAM129A
ENSG00000112079	0.225167	0.817593	STK38
ENSG00000136295	-1.59558	0.0737932	TTYH3
ENSG00000069345	1.02411	0.245374	DNAJA2
ENSG00000087191	1.11354	0.382728	PSMC5
ENSG00000125743	1.93408	0.123765	SNRPD2
ENSG00000125503	0.714265	0.496948	PPP1R12C
ENSG00000152518	1.78755	0.0885999	ZFP36L2
ENSG00000169564	1.65002	0.115804	PCBP1
ENSG00000163605	0.279393	0.830798	PPP4R2
ENSG00000164117	1.08902	0.241792	FBXO8
ENSG00000025796	-0.449362	0.563232	SEC63
ENSG00000186810	1.17239	0.381419	CXCR3
ENSG00000107643	-0.122132	0.899089	MAPK8
ENSG00000111266	0.362973	0.718631	DUSP16
ENSG00000121753	-0.333728	0.726044	ADGRB2
ENSG00000004455	0.659728	0.561726	AK2
ENSG00000090621	2.1061	0.0751404	PABPC4
ENSG00000173660	0.350067	0.720986	UQCRH
ENSG00000244716	2.40346	0.00912616	BX679664.3
ENSG00000116604	-0.690878	0.594758	MEF2D
ENSG00000135940	0.705451	0.550206	COX5B
ENSG00000144224	0.410481	0.714636	UBXN4
ENSG00000109736	1.24495	0.361157	MFSD10
ENSG00000177156	0.137173	0.902772	TALDO1
ENSG00000177105	1.19168	0.385002	RHOG
ENSG00000196323	0.50502	0.57198	ZBTB44
ENSG00000166226	0.155587	0.89499	CCT2
ENSG00000027075	0.801196	0.533757	PRKCH
ENSG00000160213	-0.930165	0.246873	CSTB
ENSG00000210135	2.55069	0.0623662	MT-TN
ENSG00000198399	0.0813372	0.931217	ITSN2
ENSG00000077782	-0.431505	0.612369	FGFR1
ENSG00000156467	2.1455	0.0450798	UQCRB
ENSG00000121671	-1.07167	0.257708	CRY2
ENSG00000148672	1.80478	0.107884	GLUD1
ENSG00000152520	1.05344	0.244035	PAN3
ENSG00000065548	1.03686	0.291193	ZC3H15
ENSG00000122068	-2.1126	NA	FYTTD1
ENSG00000081059	1.4042	0.251099	TCF7
ENSG00000015285	1.48652	0.215148	WAS
ENSG00000176915	0.0812196	0.938412	ANKLE2
ENSG00000140521	1.19091	0.321982	POLG
ENSG00000197971	0.974524	0.335362	MBP
ENSG00000105866	0.54286	0.521421	SP4
ENSG00000196305	-0.372284	0.712332	IARS
ENSG00000167792	1.09832	0.300452	NDUFV1
ENSG00000023171	0.464909	0.720752	GRAMD1B
ENSG00000165672	1.3419	0.300511	PRDX3
ENSG00000101161	0.851049	0.434097	PRPF6
ENSG00000130303	0.724125	0.505805	BST2
ENSG00000160410	1.1804	0.320432	SHKBP1
ENSG00000126709	-3.14716	0.00381857	IFI6
ENSG00000198952	-0.10208	0.93329	SMG5
ENSG00000154380	-1.42863	0.087469	ENAH
ENSG00000146701	1.50931	0.0898056	MDH2
ENSG00000146776	0.481268	0.594898	ATXN7L1
ENSG00000107625	0.435802	0.628625	DDX50
ENSG00000183684	2.53157	0.0181625	ALYREF
ENSG00000104998	0.718326	0.574199	IL27RA
ENSG00000245848	-1.47739	0.0699126	CEBPA
ENSG00000104894	0.462647	0.683662	CD37
ENSG00000114738	0.213836	0.827699	MAPKAPK3
ENSG00000185477	1.20654	0.269222	GPRIN3
ENSG00000137310	1.1092	0.365861	TCF19
ENSG00000182162	0.407009	0.734907	P2RY8
ENSG00000197601	-0.232599	0.787815	FAR1
ENSG00000159335	1.8434	0.090427	PTMS
ENSG00000110934	1.26359	0.330453	BIN2
ENSG00000120694	0.0199891	0.985513	HSPH1
ENSG00000181827	0.577161	0.517169	RFX7
ENSG00000277791	1.47529	0.193752	PSMB3
ENSG00000105726	2.20224	0.0649996	ATP13A1
ENSG00000168159	0.726693	0.564344	RNF187
ENSG00000164054	0.912712	0.403581	SHISA5
ENSG00000147010	0.1157	0.90236	SH3KBP1
ENSG00000180776	1.78188	0.19138	ZDHHC20
ENSG00000140406	0.892248	0.268855	TLNRD1
ENSG00000108344	-0.119726	0.909099	PSMD3
ENSG00000166562	0.648403	0.65106	SEC11C
ENSG00000101096	-0.0485248	0.964943	NFATC2
ENSG00000129353	0.595129	0.614228	SLC44A2
ENSG00000122218	0.534139	0.691957	COPA
ENSG00000116161	0.461068	0.641816	CACYBP
ENSG00000144355	-1.54893	0.122466	DLX1
ENSG00000153147	-0.675541	0.478431	SMARCA5
ENSG00000113441	-0.579209	0.536603	LNPEP
ENSG00000137094	0.781645	0.426162	DNAJB5
ENSG00000110090	1.80316	0.0442969	CPT1A
ENSG00000139218	0.436602	0.641338	SCAF11
ENSG00000177200	0.537235	0.537646	CHD9
ENSG00000171603	0.678544	0.607974	CLSTN1
ENSG00000070831	0.419995	0.67223	CDC42
ENSG00000078618	0.000646391	0.999453	NRDC
ENSG00000169756	-0.205039	0.869315	LIMS1
ENSG00000043143	0.0155718	0.989171	JADE2
ENSG00000136280	1.42568	0.168155	CCM2
ENSG00000156471	-0.575933	0.554112	PTDSS1
ENSG00000148396	0.654844	0.575635	SEC16A
ENSG00000110917	1.59635	0.268431	MLEC
ENSG00000186469	0.986541	0.424763	GNG2
ENSG00000167984	3.55299	0.00713609	NLRC3
ENSG00000119777	-0.630401	0.611818	TMEM214
ENSG00000166197	0.902021	0.393369	NOLC1
ENSG00000276644	-0.308934	0.754856	DACH1
ENSG00000108523	1.44158	0.267497	RNF167
ENSG00000189266	1.12296	0.303197	PNRC2
ENSG00000204394	1.94416	0.0463351	VARS
ENSG00000172932	1.61079	0.181927	ANKRD13D
ENSG00000141002	2.87795	0.00516512	TCF25
ENSG00000090273	1.82153	0.155715	NUDC
ENSG00000228818	-0.642225	0.496801	AL359918.1
ENSG00000155368	-0.273871	0.798641	DBI
ENSG00000114770	0.00196104	0.99803	ABCC5
ENSG00000128050	1.49442	0.20533	PAICS
ENSG00000047315	1.25702	0.127387	POLR2B
ENSG00000130449	-0.164566	0.803264	ZSWIM6
ENSG00000080298	1.21173	0.272135	RFX3
ENSG00000092201	1.2633	0.381389	SUPT16H
ENSG00000278771	1.6269	0.0242372	RN7SL3
ENSG00000169180	-0.113402	0.926285	XPO6
ENSG00000105576	0.192207	0.862873	TNPO2
ENSG00000108106	0.586007	0.621247	UBE2S
ENSG00000100258	0.306272	0.774826	LMF2
ENSG00000053372	1.55501	0.152246	MRTO4
ENSG00000136699	-0.985288	0.370413	SMPD4
ENSG00000173692	0.353688	0.767525	PSMD1
ENSG00000137497	1.1237	0.400748	NUMA1
ENSG00000155629	-2.6181	0.0574595	PIK3AP1
ENSG00000169217	2.30334	0.0546286	CD2BP2
ENSG00000166479	1.05583	0.397011	TMX3
ENSG00000065135	1.40976	0.20478	GNAI3
ENSG00000160991	0.656768	0.575372	ORAI2
ENSG00000214019	0.319824	0.692309	AL034370.1
ENSG00000108055	-0.475033	0.714535	SMC3
ENSG00000059804	1.87529	0.156881	SLC2A3
ENSG00000185591	-0.114964	0.903042	SP1
ENSG00000100644	0.312203	0.810895	HIF1A
ENSG00000078747	0.185618	0.81951	ITCH
ENSG00000170638	1.65081	0.216523	TRABD
ENSG00000132485	1.70403	0.072778	ZRANB2
ENSG00000013441	1.41031	0.213313	CLK1
ENSG00000156234	3.10919	0.0246622	CXCL13
ENSG00000145779	2.1223	0.0512263	TNFAIP8
ENSG00000156127	1.75322	0.102858	BATF
ENSG00000203485	0.157058	0.880674	INF2
ENSG00000104064	1.025	0.218355	GABPB1
ENSG00000178252	1.0718	0.367109	WDR6
ENSG00000181847	2.11039	0.0968594	TIGIT
ENSG00000173193	-0.526852	0.579627	PARP14
ENSG00000110693	-1.07914	0.211893	SOX6
ENSG00000173153	0.355581	0.681878	ESRRA
ENSG00000168056	0.698557	0.467081	LTBP3
ENSG00000141480	1.04234	0.278316	ARRB2
ENSG00000168610	1.32385	0.250277	STAT3
ENSG00000198909	1.24151	0.248633	MAP3K3
ENSG00000088325	1.16741	0.325991	TPX2
ENSG00000221978	0.0611376	0.944726	CCNL2
ENSG00000143870	1.01207	0.415366	PDIA6
ENSG00000121579	1.17483	0.319865	NAA50
ENSG00000071189	0.469387	0.686776	SNX13
ENSG00000102007	1.06754	0.418117	PLP2
ENSG00000110711	1.13603	0.322655	AIP
ENSG00000166128	1.84063	NA	RAB8B
ENSG00000167005	1.17188	0.296557	NUDT21
ENSG00000189159	2.48356	0.0113404	JPT1
ENSG00000105221	0.0149307	0.990653	AKT2
ENSG00000132680	1.982	0.0490589	KHDC4
ENSG00000163359	-0.352984	0.776332	COL6A3
ENSG00000153066	1.11198	0.362859	TXNDC11
ENSG00000127616	1.44567	0.165449	SMARCA4
ENSG00000184787	0.386685	0.778976	UBE2G2
ENSG00000183291	1.11549	0.383953	SELENOF
ENSG00000198837	1.64426	0.0877562	DENND4B
ENSG00000069849	-0.837666	0.505127	ATP1B3
ENSG00000283041	-1.09441	0.213549	AC008038.1
ENSG00000101596	2.75698	0.0445875	SMCHD1
ENSG00000060491	1.18082	0.29632	OGFR
ENSG00000126261	2.12622	0.0629264	UBA2
ENSG00000179134	-0.265591	0.698943	SAMD4B
ENSG00000084090	1.54483	0.155183	STARD7
ENSG00000134001	1.86996	0.0564138	EIF2S1
ENSG00000128989	1.99171	0.108408	ARPP19
ENSG00000171490	0.98777	0.369748	RSL1D1
ENSG00000140740	0.243139	0.833025	UQCRC2
ENSG00000205744	1.884	0.0414135	DENND1C
ENSG00000126267	1.50638	0.220021	COX6B1
ENSG00000066294	0.780462	0.532555	CD84
ENSG00000143772	0.29462	0.799353	ITPKB
ENSG00000115307	0.00377191	0.997315	AUP1
ENSG00000077721	1.40277	0.257355	UBE2A
ENSG00000158941	1.88066	0.160799	CCAR2
ENSG00000137575	-0.406918	0.635129	SDCBP
ENSG00000136986	0.312657	0.743329	DERL1
ENSG00000188986	-0.441862	0.733919	NELFB
ENSG00000110107	-0.0742165	0.953649	PRPF19
ENSG00000173327	1.17762	0.268705	MAP3K11
ENSG00000137474	2.42177	NA	MYO7A
ENSG00000170515	0.507645	0.667316	PA2G4
ENSG00000172057	1.62916	0.137282	ORMDL3
ENSG00000160633	0.197317	0.85789	SAFB
ENSG00000115758	1.74259	0.100041	ODC1
ENSG00000184897	0.44225	0.686185	H1FX
ENSG00000061938	2.19836	0.0893966	TNK2
ENSG00000198589	0.34853	0.714353	LRBA
ENSG00000106803	-1.20852	0.380789	SEC61B
ENSG00000118058	0.490645	0.66606	KMT2A
ENSG00000148634	0.567205	0.528669	HERC4
ENSG00000135090	-0.146367	0.874896	TAOK3
ENSG00000176463	0.253274	0.770036	SLCO3A1
ENSG00000160218	0.0610069	0.948519	TRAPPC10
[truncated: 56,736 more rows]
