# Supplementary material for: Validation of a model of rheumatoid arthritis using mice reconstituted with patient peripheral blood mononuclear cells
Source: Dis Model Mech. 2025 Dec 29;18(12):dmm052294. doi: 10.1242/dmm.052294 (PMC12817335; doi:10.1242/dmm.052294)
Supplement: Table S9. All data mouse genome RNAseq [file dmm-18-052294-TableS9.xlsx]

## Sheet: Mouse Genome
gene_id	log2FoldChange	pvalue	gene_name
ENSMUSG00000064201	-1.45005	0.0290487	Krt2
ENSMUSG00000019761	-1.14612	0.0739207	Krt10
ENSMUSG00000046834	-1.45752	0.031909	Krt1
ENSMUSG00000064351	0.229491	0.488983	mt-Co1
ENSMUSG00000026879	-0.581018	0.0600981	Gsn
ENSMUSG00000030730	0.848822	0.25188	Atp2a1
ENSMUSG00000056328	0.821765	0.389603	Myh1
ENSMUSG00000043165	-2.41257	0.00150969	Lor
ENSMUSG00000037742	-0.173865	0.478453	Eef1a1
ENSMUSG00000006014	-0.022762	0.96431	Prg4
ENSMUSG00000064370	0.728942	0.0885084	mt-Cytb
ENSMUSG00000064341	0.636513	0.133808	mt-Nd1
ENSMUSG00000029661	0.722867	0.137188	Col1a2
ENSMUSG00000026193	-0.0227199	0.962618	Fn1
ENSMUSG00000031972	0.811589	0.263915	Acta1
ENSMUSG00000045545	-1.41245	0.00980023	Krt14
ENSMUSG00000061527	-1.16443	0.0261186	Krt5
ENSMUSG00000076258	-0.703276	0.111302	Gm23935
ENSMUSG00000019929	-0.00752033	0.987356	Dcn
ENSMUSG00000030695	0.379579	0.427869	Aldoa
ENSMUSG00000001506	0.685309	0.181573	Col1a1
ENSMUSG00000106106	-0.280338	0.463698	CT010467.1
ENSMUSG00000018593	0.533911	0.249499	Sparc
ENSMUSG00000051747	0.889651	0.402336	Ttn
ENSMUSG00000034994	-0.852935	0.028064	Eef2
ENSMUSG00000064367	0.344377	0.33613	mt-Nd5
ENSMUSG00000026043	0.578658	0.213101	Col3a1
ENSMUSG00000064345	0.467792	0.30808	mt-Nd2
ENSMUSG00000032366	0.929766	0.176301	Tpm1
ENSMUSG00000064363	0.746708	0.083156	mt-Nd4
ENSMUSG00000053522	-1.45009	0.00987414	Lgals7
ENSMUSG00000061723	1.11674	0.151212	Tnnt3
ENSMUSG00000033765	-1.33242	0.0296129	Calm4
ENSMUSG00000067274	-0.96185	0.0234099	Rplp0
ENSMUSG00000054889	-0.479657	0.401711	Dsp
ENSMUSG00000060126	-0.0168678	0.95176	Tpt1
ENSMUSG00000092274	0.643344	0.0500689	Neat1
ENSMUSG00000027447	-0.462997	0.09915	Cst3
ENSMUSG00000026185	0.157615	0.72582	Igfbp5
ENSMUSG00000027559	0.970696	0.11289	Car3
ENSMUSG00000060962	-1.16925	0.0540803	Dmkn
ENSMUSG00000028464	1.07293	0.113798	Tpm2
ENSMUSG00000026413	-1.08593	0.0501264	Pkp1
ENSMUSG00000030672	0.956234	0.196808	Mylpf
ENSMUSG00000037071	-0.0398054	0.900817	Scd1
ENSMUSG00000031849	-0.305789	0.478265	Comp
ENSMUSG00000005716	0.863201	0.227596	Pvalb
ENSMUSG00000026728	0.294882	0.487873	Vim
ENSMUSG00000029580	-0.216077	0.464647	Actb
ENSMUSG00000032294	-0.0307551	0.934746	Pkm
ENSMUSG00000007892	-0.668059	0.10057	Rplp1
ENSMUSG00000023092	0.586023	0.421928	Fhl1
ENSMUSG00000019851	-0.577928	0.213402	Perp
ENSMUSG00000033508	-1.58773	0.0263584	Asprv1
ENSMUSG00000024608	-1.21548	0.022356	Rps14
ENSMUSG00000069833	-0.21483	0.356625	Ahnak
ENSMUSG00000069516	0.916864	0.0320353	Lyz2
ENSMUSG00000032518	-0.438149	0.189776	Rpsa
ENSMUSG00000030399	0.567362	0.436289	Ckm
ENSMUSG00000002985	-0.614284	0.0779845	Apoe
ENSMUSG00000033196	0.347056	0.778491	Myh2
ENSMUSG00000093674	-0.659813	0.114921	Rpl41
ENSMUSG00000032399	0.0288225	0.910796	Rpl4
ENSMUSG00000031097	1.03496	0.173051	Tnni2
ENSMUSG00000041559	-0.277016	0.445372	Fmod
ENSMUSG00000001552	-1.44083	0.0096817	Jup
ENSMUSG00000020061	0.706375	0.476978	Mybpc1
ENSMUSG00000026950	1.16742	0.268079	Neb
ENSMUSG00000041991	-0.566153	0.371527	Hrnr
ENSMUSG00000035202	-0.647909	0.120432	Lars2
ENSMUSG00000028063	-0.832759	0.0377998	Lmna
ENSMUSG00000024661	0.120634	0.681189	Fth1
ENSMUSG00000000740	-0.366012	0.193651	Rpl13
ENSMUSG00000020913	-1.09504	0.0955209	Krt24
ENSMUSG00000040249	0.291647	0.392221	Lrp1
ENSMUSG00000038170	0.917368	0.238361	Pde4dip
ENSMUSG00000022108	-0.155119	0.449141	Itm2b
ENSMUSG00000022565	-0.322244	0.362896	Plec
ENSMUSG00000020372	-0.799357	0.0470646	Rack1
ENSMUSG00000025393	0.0173714	0.95201	Atp5b
ENSMUSG00000060600	0.769481	0.288698	Eno3
ENSMUSG00000030744	-0.817643	0.0604514	Rps3
ENSMUSG00000032648	0.885338	0.214536	Pygm
ENSMUSG00000057003	0.700501	0.470798	Myh4
ENSMUSG00000003970	-0.669262	0.0712984	Rpl8
ENSMUSG00000028081	-0.037557	0.882916	Rps3a1
ENSMUSG00000023944	0.114697	0.589541	Hsp90ab1
ENSMUSG00000004207	-0.0966648	0.735171	Psap
ENSMUSG00000061816	0.763538	0.416933	Myl1
ENSMUSG00000049775	0.485508	0.218173	Tmsb4x
ENSMUSG00000037805	-0.876801	0.040052	Rpl10a
ENSMUSG00000018893	0.50502	0.620977	Mb
ENSMUSG00000032013	-1.59178	0.00626629	Trim29
ENSMUSG00000046056	-1.29223	0.0262995	Sbsn
ENSMUSG00000027533	-1.14363	0.0356916	Fabp5
ENSMUSG00000008682	-0.387809	0.077074	Rpl10
ENSMUSG00000031320	-0.372724	0.127596	Rps4x
ENSMUSG00000006333	-0.415084	0.21538	Rps9
ENSMUSG00000051617	-0.489699	0.493239	Krt9
ENSMUSG00000030592	1.26871	0.0896172	Ryr1
ENSMUSG00000021939	0.18978	0.53466	Ctsb
ENSMUSG00000064368	0.523254	0.180264	mt-Nd6
ENSMUSG00000074199	-0.968487	0.0524852	Krtdap
ENSMUSG00000026208	1.07715	0.153425	Des
ENSMUSG00000020719	0.159843	0.638365	Ddx5
ENSMUSG00000062825	-0.511293	0.113994	Actg1
ENSMUSG00000017466	0.125653	0.732353	Timp2
ENSMUSG00000025428	-0.0162581	0.955661	Atp5a1
ENSMUSG00000023224	-0.17233	0.655149	Serping1
ENSMUSG00000033065	0.71509	0.295393	Pfkm
ENSMUSG00000063229	-0.141208	0.629241	Ldha
ENSMUSG00000006457	0.977827	0.1494	Actn3
ENSMUSG00000032231	-0.398853	0.180324	Anxa2
ENSMUSG00000039518	-1.92957	0.00791001	Cdsn
ENSMUSG00000047281	-1.54353	0.00868508	Sfn
ENSMUSG00000043716	-0.202598	0.310695	Rpl7
ENSMUSG00000069441	-0.307593	0.58112	Dsg1a
ENSMUSG00000045128	-0.518964	0.134394	Rpl18a
ENSMUSG00000021950	-0.634712	0.0773671	Anxa8
ENSMUSG00000063457	-0.894229	0.0476504	Rps15
ENSMUSG00000050335	-0.992769	0.0184937	Lgals3
ENSMUSG00000026238	0.127425	0.646169	Ptma
ENSMUSG00000069919	-0.493679	0.402355	Hba-a1
ENSMUSG00000031375	0.249359	0.538705	Bgn
ENSMUSG00000017404	-0.765713	0.0550752	Rpl19
ENSMUSG00000047675	-0.0973124	0.695419	Rps8
ENSMUSG00000028495	-0.405736	0.118502	Rps6
ENSMUSG00000059070	-0.730935	0.0955084	Rpl18
ENSMUSG00000012848	-0.615408	0.0850108	Rps5
ENSMUSG00000026697	-0.5243	0.180531	Myoc
ENSMUSG00000038900	-0.315036	0.358709	Rpl12
ENSMUSG00000025064	-0.601698	0.140831	Col17a1
ENSMUSG00000020821	-0.703495	0.0785979	Kif1c
ENSMUSG00000046364	-0.532681	0.0946369	Rpl27a
ENSMUSG00000049517	-0.194034	0.433706	Rps23
ENSMUSG00000078812	-0.826063	0.0402711	Eif5a
ENSMUSG00000058558	-0.198471	0.492572	Rpl5
ENSMUSG00000025362	-0.442829	0.121586	Rps26
ENSMUSG00000001025	-0.215647	0.513596	S100a6
ENSMUSG00000057841	-0.322653	0.316177	Rpl32
ENSMUSG00000029614	-0.277855	0.240746	Rpl6
ENSMUSG00000005610	0.081686	0.753079	Eif4g2
ENSMUSG00000034634	-1.27289	0.0151987	Ly6d
ENSMUSG00000023456	-0.177054	0.681295	Tpi1
ENSMUSG00000061462	1.24463	0.0968823	Obscn
ENSMUSG00000064339	-0.0331679	0.947086	mt-Rnr2
ENSMUSG00000025290	0.169831	0.570748	Rps24
ENSMUSG00000102439	-0.751795	0.211203	Flg
ENSMUSG00000009927	-0.164952	0.662222	Rps25
ENSMUSG00000018339	-0.326372	0.336318	Gpx3
ENSMUSG00000063130	-1.16229	0.0355752	Calml3
ENSMUSG00000057863	-0.589667	0.17641	Rpl36
ENSMUSG00000044533	-0.635191	0.10814	Rps2
ENSMUSG00000007891	-0.695626	0.0611292	Ctsd
ENSMUSG00000021702	0.234156	0.600074	Thbs4
ENSMUSG00000059291	-0.436514	0.219368	Rpl11
ENSMUSG00000001119	0.365053	0.405726	Col6a1
ENSMUSG00000031328	-0.100652	0.7513	Flna
ENSMUSG00000036446	0.661131	0.249335	Lum
ENSMUSG00000030208	0.0317937	0.911656	Emp1
ENSMUSG00000092341	0.132305	0.685022	Malat1
ENSMUSG00000028108	-0.851697	0.0463037	Ecm1
ENSMUSG00000017493	0.206425	0.639156	Igfbp4
ENSMUSG00000043430	-1.41761	0.0208476	Psapl1
ENSMUSG00000025794	-0.304636	0.262945	Rpl14
ENSMUSG00000032262	-0.168848	0.726949	Elovl4
ENSMUSG00000037563	-0.661173	0.0859666	Rps16
ENSMUSG00000031633	0.744574	0.190916	Slc25a4
ENSMUSG00000022548	0.0641126	0.877917	Apod
ENSMUSG00000007877	0.992453	0.207728	Tcap
ENSMUSG00000090733	-0.184706	0.583591	Rps27
ENSMUSG00000030189	0.0400351	0.899281	Ybx3
ENSMUSG00000020592	-1.31075	0.00666072	Sdc1
ENSMUSG00000024164	1.09035	0.0270201	C3
ENSMUSG00000030432	-0.571956	0.141177	Rpl28
ENSMUSG00000024659	0.0348285	0.916293	Anxa1
ENSMUSG00000022037	-0.51304	0.0626423	Clu
ENSMUSG00000004951	-1.36215	0.00636951	Hspb1
ENSMUSG00000034892	0.458722	0.05427	Rps29
ENSMUSG00000033327	-0.161698	0.708312	Tnxb
ENSMUSG00000031740	0.0975254	0.799967	Mmp2
ENSMUSG00000025130	-0.0436316	0.888221	P4hb
ENSMUSG00000071866	-0.0977259	0.666301	Ppia
ENSMUSG00000045983	-0.221486	0.390889	Eif4g1
ENSMUSG00000038274	-0.533209	0.153468	Fau
ENSMUSG00000090314	-1.71079	0.0124439	2310050C09Rik
ENSMUSG00000075602	-0.213756	0.440941	Ly6a
ENSMUSG00000025508	-0.668474	0.140004	Rplp2
ENSMUSG00000003429	-0.374469	0.213515	Rps11
ENSMUSG00000033161	-0.637422	0.0551332	Atp1a1
ENSMUSG00000020241	0.427051	0.36466	Col6a2
ENSMUSG00000015656	0.208179	0.385714	Hspa8
ENSMUSG00000060036	-0.405496	0.188909	Rpl3
ENSMUSG00000073702	0.047851	0.883378	Rpl31
ENSMUSG00000028234	-0.254726	0.304642	Rps20
ENSMUSG00000031447	-0.0707911	0.743767	Lamp1
ENSMUSG00000046330	-0.263606	0.45545	Rpl37a
ENSMUSG00000071644	-0.509989	0.159941	Eef1g
ENSMUSG00000028763	0.162005	0.687743	Hspg2
ENSMUSG00000034926	-0.963366	0.0682359	Dhcr24
ENSMUSG00000004044	-0.34886	0.213075	Cavin1
ENSMUSG00000022892	0.0990946	0.728265	App
ENSMUSG00000025153	-0.801835	0.0641644	Fasn
ENSMUSG00000040488	-0.543899	0.153655	Ltbp4
ENSMUSG00000063856	-0.683962	0.0635981	Gpx1
ENSMUSG00000016559	-0.162971	0.485367	H3f3b
ENSMUSG00000057454	-1.77138	0.00635545	Lypd3
ENSMUSG00000090841	-0.247783	0.432739	Myl6
ENSMUSG00000044322	-0.333819	0.628413	Dsc1
ENSMUSG00000060938	-0.0936334	0.743813	Rpl26
ENSMUSG00000047215	-0.565782	0.082254	Rpl9
ENSMUSG00000003814	-0.0932835	0.724234	Calr
ENSMUSG00000054146	-0.677234	0.176899	Krt15
ENSMUSG00000039084	-0.816691	0.00481477	Chad
ENSMUSG00000004558	0.85567	0.147127	Ndrg2
ENSMUSG00000034282	-1.81817	0.00348727	Evpl
ENSMUSG00000068699	1.12529	0.0971528	Flnc
ENSMUSG00000054065	-1.65072	0.00446305	Pkp3
ENSMUSG00000061787	0.0901047	0.705888	Rps17
ENSMUSG00000068396	-0.106827	0.729053	Rpl34-ps1
ENSMUSG00000038615	-0.0830589	0.737054	Nfe2l1
ENSMUSG00000031757	-0.946205	0.0796982	Mt4
ENSMUSG00000024846	-1.52406	0.0129471	Cst6
ENSMUSG00000023175	-0.411412	0.230646	Bsg
ENSMUSG00000073411	0.10247	0.69125	H2-D1
ENSMUSG00000020402	0.2655	0.444624	Vdac1
ENSMUSG00000011884	-0.773567	0.118628	Gltp
ENSMUSG00000083773	0.0485549	0.909597	Gm13394
ENSMUSG00000026864	0.322624	0.301824	Hspa5
ENSMUSG00000022816	0.518167	0.298602	Fstl1
ENSMUSG00000052374	1.08434	0.293859	Actn2
ENSMUSG00000030057	0.105521	0.672896	Cnbp
ENSMUSG00000032216	0.321598	0.387874	Nedd4
ENSMUSG00000033174	-0.484439	0.292732	Mgll
ENSMUSG00000030122	-0.833109	0.0581851	Ptms
ENSMUSG00000028435	-0.872718	0.0755997	Aqp3
ENSMUSG00000069792	-0.776268	0.0906419	Wfdc17
ENSMUSG00000001175	0.214888	0.456435	Calm1
ENSMUSG00000061983	-0.350867	0.191946	Rps12
ENSMUSG00000006360	0.0330544	0.925036	Crip1
ENSMUSG00000063316	-0.37504	0.258306	Rpl27
ENSMUSG00000054808	-0.120866	0.679742	Actn4
ENSMUSG00000015932	-0.388332	0.164217	Dstn
ENSMUSG00000052305	-0.139724	0.8143	Hbb-bs
ENSMUSG00000004655	-0.00438522	0.989637	Aqp1
ENSMUSG00000000753	-0.225779	0.604937	Serpinf1
ENSMUSG00000022285	-0.323983	0.285457	Ywhaz
ENSMUSG00000007097	1.26042	0.0773197	Atp1a2
ENSMUSG00000052911	-0.273695	0.409258	Lamb2
ENSMUSG00000026202	-0.872941	0.0460302	Tuba4a
ENSMUSG00000043681	-1.02264	0.0650733	Fam25c
ENSMUSG00000019505	-0.176629	0.555138	Ubb
ENSMUSG00000003032	-0.30776	0.403748	Klf4
ENSMUSG00000113178	1.02581	0.299953	Mylf-ps
ENSMUSG00000025132	-0.450145	0.205339	Arhgdia
ENSMUSG00000049134	1.02553	0.305095	Nrap
ENSMUSG00000059796	-0.269002	0.298775	Eif4a1
ENSMUSG00000023046	-0.59663	0.184672	Igfbp6
ENSMUSG00000071415	0.0701667	0.759482	Rpl23
ENSMUSG00000012405	-0.752065	0.0496962	Rpl15
ENSMUSG00000068220	0.0616889	0.89476	Lgals1
ENSMUSG00000020585	0.0461016	0.839488	Laptm4a
ENSMUSG00000026837	0.623054	0.178383	Col5a1
ENSMUSG00000061397	-0.690119	0.174081	Krt79
ENSMUSG00000040952	-0.545093	0.111366	Rps19
ENSMUSG00000023010	-0.275247	0.284165	Tmbim6
ENSMUSG00000031451	0.0366223	0.914073	Gas6
ENSMUSG00000038393	-0.0276174	0.927877	Txnip
ENSMUSG00000051879	0.0427576	0.963665	Krt71
ENSMUSG00000064337	-0.0841107	0.869173	mt-Rnr1
ENSMUSG00000004980	0.390872	0.219564	Hnrnpa2b1
ENSMUSG00000056201	0.100527	0.659395	Cfl1
ENSMUSG00000035557	-1.40711	0.0165977	Krt17
ENSMUSG00000039218	0.127248	0.71251	Srrm2
ENSMUSG00000061477	-0.316696	0.4151	Rps7
ENSMUSG00000074457	-1.16029	0.0143728	S100a16
ENSMUSG00000057609	-1.76892	0.00774923	Lce1a1
ENSMUSG00000008683	-0.160232	0.540321	Rps15a
ENSMUSG00000061315	0.146808	0.546738	Naca
ENSMUSG00000035530	0.0547916	0.857616	Eif1
ENSMUSG00000022096	-1.31054	0.00835752	Hr
ENSMUSG00000026042	0.574087	0.225893	Col5a2
ENSMUSG00000079641	-0.25773	0.562094	Rpl39
ENSMUSG00000034088	0.0752267	0.761802	Hdlbp
ENSMUSG00000059832	-1.28972	0.0710948	Kprp
ENSMUSG00000064373	0.110233	0.802327	Selenop
ENSMUSG00000024740	-0.360418	0.247475	Ddb1
ENSMUSG00000061353	0.649093	0.14901	Cxcl12
ENSMUSG00000032479	0.246292	0.424123	Map4
ENSMUSG00000061904	-0.0663601	0.78065	Slc25a3
ENSMUSG00000035493	-0.0215164	0.934537	Tgfbi
ENSMUSG00000025967	-0.267156	0.383464	Eef1b2
ENSMUSG00000039109	0.0586289	0.904557	F13a1
ENSMUSG00000035242	-0.433309	0.213789	Oaz1
ENSMUSG00000017707	0.0670188	0.845275	Serinc3
ENSMUSG00000018293	-0.509522	0.17836	Pfn1
ENSMUSG00000028989	-0.197916	0.653039	Angptl7
ENSMUSG00000000787	-0.119011	0.715942	Ddx3x
ENSMUSG00000036427	0.0843228	0.819157	Gpi1
ENSMUSG00000020916	-1.13	0.098077	Krt36
ENSMUSG00000031818	-0.496557	0.236362	Cox4i1
ENSMUSG00000024393	-0.726968	0.0774356	Prrc2a
ENSMUSG00000044294	-1.04216	0.152908	Krt84
ENSMUSG00000026547	-0.530834	0.1182	Tagln2
ENSMUSG00000027913	-1.52482	0.0226524	Crct1
ENSMUSG00000006356	-1.02996	0.0176969	Crip2
ENSMUSG00000024953	-1.17305	0.0157379	Prdx5
ENSMUSG00000062997	-0.392076	0.319058	Rpl35
ENSMUSG00000068267	-0.756304	0.0761897	Cenpb
ENSMUSG00000055561	-0.465061	0.362569	Spink5
ENSMUSG00000061780	-0.0717368	0.872206	Cfd
ENSMUSG00000054452	-0.44347	0.230886	Aes
ENSMUSG00000036752	-0.804136	0.0511029	Tubb4b
ENSMUSG00000021477	-0.0532281	0.796884	Ctsl
ENSMUSG00000063524	-0.867371	0.037346	Eno1
ENSMUSG00000028749	-1.82227	0.00638215	Pla2g2f
ENSMUSG00000038633	-0.670362	0.0991989	Degs1
ENSMUSG00000079018	-0.187867	0.576951	Ly6c1
ENSMUSG00000067889	-1.75462	0.00449302	Sptbn2
ENSMUSG00000020458	0.0500903	0.815741	Rtn4
ENSMUSG00000030096	0.398452	0.156799	Slc6a6
ENSMUSG00000050708	-0.111501	0.758	Ftl1
ENSMUSG00000050953	-0.0657296	0.862643	Gja1
ENSMUSG00000067288	-0.189773	0.569267	Rps28
ENSMUSG00000030342	-0.114819	0.581911	Cd9
ENSMUSG00000055322	0.265906	0.40155	Tns1
ENSMUSG00000007122	0.789658	0.290589	Casq1
ENSMUSG00000039001	0.0195192	0.944059	Rps21
ENSMUSG00000015837	0.159001	0.597867	Sqstm1
ENSMUSG00000022283	0.0912981	0.764098	Pabpc1
ENSMUSG00000001525	-0.135814	0.702698	Tubb5
ENSMUSG00000060802	0.510082	0.273224	B2m
ENSMUSG00000022519	0.846527	0.24993	Srl
ENSMUSG00000028692	-0.271088	0.362443	Akr1a1
ENSMUSG00000022443	-0.251488	0.473377	Myh9
ENSMUSG00000029718	-0.0092351	0.981105	Pcolce
ENSMUSG00000025809	0.219415	0.551659	Itgb1
ENSMUSG00000055065	0.207986	0.445248	Ddx17
ENSMUSG00000058655	-0.113595	0.525861	Eif4b
ENSMUSG00000014846	-0.782295	0.0326963	Tppp3
ENSMUSG00000073418	0.184974	0.643546	C4b
ENSMUSG00000026796	-1.10295	0.0133938	Fam129b
ENSMUSG00000024576	0.0186845	0.945288	Csnk1a1
ENSMUSG00000042254	-0.0563841	0.894422	Cilp
ENSMUSG00000022665	0.0900618	0.810346	Ccdc80
ENSMUSG00000036371	0.110571	0.680016	Serbp1
ENSMUSG00000063511	-0.0862356	0.735346	Snrnp70
ENSMUSG00000034957	-1.48944	0.00266449	Cebpa
ENSMUSG00000041120	-0.324242	0.404239	Nbl1
ENSMUSG00000031996	0.137368	0.580832	Aplp2
ENSMUSG00000059898	-0.24794	0.59343	Dsc3
ENSMUSG00000028639	0.371948	0.196464	Ybx1
ENSMUSG00000057322	0.0558097	0.86927	Rpl38
ENSMUSG00000021756	0.2245	0.553048	Il6st
ENSMUSG00000002602	-0.205992	0.474131	Axl
ENSMUSG00000068697	0.9293	0.204528	Myoz1
ENSMUSG00000059316	-1.46428	0.0106806	Slc27a4
ENSMUSG00000031708	-1.05208	0.021336	Tecr
ENSMUSG00000025651	-0.697154	0.122313	Uqcrc1
ENSMUSG00000039457	-0.464929	0.338949	Ppl
ENSMUSG00000020953	-1.22931	0.00987379	Coch
ENSMUSG00000090862	-0.210311	0.420569	Rps13
ENSMUSG00000024011	-0.273104	0.531988	Pi16
ENSMUSG00000041841	0.0491021	0.84634	Rpl37
ENSMUSG00000006932	-0.0457169	0.8907	Ctnnb1
ENSMUSG00000016349	0.807477	0.245399	Eef1a2
ENSMUSG00000067006	-0.3718	0.456146	Serpinb5
ENSMUSG00000034993	-0.86565	0.0275231	Vat1
ENSMUSG00000020460	0.206377	0.500085	Rps27a
ENSMUSG00000028936	-0.134589	0.685422	Rpl22
ENSMUSG00000058546	-0.1209	0.685767	Rpl23a
ENSMUSG00000017760	-0.765984	0.0413666	Ctsa
ENSMUSG00000027204	0.399967	0.442435	Fbn1
ENSMUSG00000026131	0.0817362	0.781726	Dst
ENSMUSG00000041025	-0.872945	0.067772	Iffo2
ENSMUSG00000042306	-0.993659	0.0553109	S100a14
ENSMUSG00000021546	0.12791	0.615488	Hnrnpk
ENSMUSG00000028756	0.232323	0.539664	Pink1
ENSMUSG00000026335	-0.108279	0.769209	Pam
ENSMUSG00000026385	-0.564848	0.109667	Dbi
ENSMUSG00000000631	-0.748525	0.0941704	Myo18a
ENSMUSG00000063696	-0.640126	0.131058	Gm8730
ENSMUSG00000041577	-0.152019	0.662388	Prelp
ENSMUSG00000048076	-0.0683859	0.752202	Arf1
ENSMUSG00000035545	-0.207682	0.543587	Leng8
ENSMUSG00000021508	0.0748995	0.836226	Cxcl14
ENSMUSG00000027288	0.493797	0.313391	Zfp106
ENSMUSG00000029713	-0.846842	0.0431512	Gnb2
ENSMUSG00000005683	-0.0134336	0.957533	Cs
ENSMUSG00000039630	0.385514	0.203368	Hnrnpu
ENSMUSG00000060147	0.307419	0.374822	Serpinb6a
ENSMUSG00000026234	0.443707	0.153194	Ncl
ENSMUSG00000041959	-0.041118	0.892009	S100a10
ENSMUSG00000001911	-0.0428242	0.8598	Nfix
ENSMUSG00000018217	0.153989	0.689337	Pmp22
ENSMUSG00000019997	-0.130133	0.760951	Ctgf
ENSMUSG00000025203	-0.205899	0.471464	Scd2
ENSMUSG00000048126	0.624289	0.213014	Col6a3
ENSMUSG00000018707	-0.364071	0.216195	Dync1h1
ENSMUSG00000031791	0.873045	0.225264	Tmem38a
ENSMUSG00000001472	-0.258831	0.266979	Tcf25
ENSMUSG00000022477	0.332382	0.395432	Aco2
ENSMUSG00000029767	0.136743	0.690703	Calu
ENSMUSG00000040385	-0.825266	0.0579472	Ppp1ca
ENSMUSG00000078429	-0.43598	0.103993	Ctdsp2
ENSMUSG00000020849	0.241189	0.299813	Ywhae
ENSMUSG00000047419	0.95576	0.33376	Cmya5
ENSMUSG00000027248	0.107781	0.655315	Pdia3
ENSMUSG00000006221	1.31318	0.172887	Hspb7
ENSMUSG00000078578	-0.173813	0.45307	Ube2d3
ENSMUSG00000020456	-0.0869126	0.785336	Ogdh
ENSMUSG00000079435	0.08406	0.772783	Rpl36a
ENSMUSG00000021798	0.781298	0.405586	Ldb3
ENSMUSG00000029304	0.0856711	0.853699	Spp1
ENSMUSG00000029472	0.00894815	0.969265	Anapc5
ENSMUSG00000020190	-0.314795	0.410974	Mknk2
ENSMUSG00000001924	-0.637901	0.0782868	Uba1
ENSMUSG00000008206	-0.626528	0.164371	Cers4
ENSMUSG00000005417	-0.33611	0.207908	Mprip
ENSMUSG00000047547	-0.933046	0.0261785	Cltb
ENSMUSG00000038650	-1.09429	0.0142766	Rnh1
ENSMUSG00000028465	-0.0709506	0.80791	Tln1
ENSMUSG00000016534	0.0652572	0.828278	Lamp2
ENSMUSG00000079037	-0.0279458	0.898257	Prnp
ENSMUSG00000033955	-1.05561	0.0195932	Tnks1bp1
ENSMUSG00000113061	-0.195011	0.574488	Gm11361
ENSMUSG00000075307	0.945449	0.334641	Klhl41
ENSMUSG00000006699	0.0910941	0.664172	Cdc42
ENSMUSG00000021910	-0.11308	0.717047	Nisch
ENSMUSG00000021134	0.212555	0.534005	Srsf5
ENSMUSG00000041740	-0.389042	0.211513	Rnf10
ENSMUSG00000020758	-0.77142	0.0497519	Itgb4
ENSMUSG00000031636	1.36679	0.0770872	Pdlim3
ENSMUSG00000030536	0.0625453	0.809266	Iqgap1
ENSMUSG00000070493	-0.214802	0.453557	Chchd2
ENSMUSG00000036256	0.234814	0.56266	Igfbp7
ENSMUSG00000020315	-0.101587	0.805277	Sptbn1
ENSMUSG00000052415	1.51453	0.110864	Tchh
ENSMUSG00000036887	0.060552	0.877022	C1qa
ENSMUSG00000072825	-1.25964	0.0146069	Cep170b
ENSMUSG00000042377	-1.92264	0.00290197	Fam83g
ENSMUSG00000083061	0.0251221	0.926476	Gm12191
ENSMUSG00000009013	-0.584631	0.0888243	Dynll1
ENSMUSG00000036606	-0.766985	0.0592521	Plxnb2
ENSMUSG00000034908	-0.822608	0.0301192	Sidt2
ENSMUSG00000040731	-0.444118	0.110106	Eif4h
ENSMUSG00000062515	0.371647	0.4574	Fabp4
ENSMUSG00000018042	-0.0421128	0.8866	Cyb5r3
ENSMUSG00000001794	0.0506319	0.875347	Capns1
ENSMUSG00000032562	0.00257231	0.994163	Gnai2
ENSMUSG00000028691	-0.154153	0.479872	Prdx1
ENSMUSG00000005873	-0.504094	0.080019	Reep5
ENSMUSG00000021815	1.08519	0.264638	Mss51
ENSMUSG00000034708	0.0419068	0.884795	Grn
ENSMUSG00000039952	-0.0350673	0.871783	Dag1
ENSMUSG00000019818	-0.0293081	0.922808	Cd164
ENSMUSG00000042524	-0.586376	0.0836834	Sun2
ENSMUSG00000004897	-0.214251	0.452674	Hdgf
ENSMUSG00000068823	0.412651	0.203089	Csde1
ENSMUSG00000028788	0.515031	0.174087	Ptp4a2
ENSMUSG00000055053	0.428237	0.209905	Nfic
ENSMUSG00000026574	0.0593944	0.885246	Dpt
ENSMUSG00000025784	-0.309474	0.381318	Clec3b
ENSMUSG00000022961	0.17544	0.639247	Son
ENSMUSG00000032060	0.90258	0.186192	Cryab
ENSMUSG00000031502	0.292157	0.423629	Col4a1
ENSMUSG00000020473	0.554815	0.196997	Aebp1
ENSMUSG00000057738	-0.363391	0.221092	Sptan1
ENSMUSG00000036854	0.97079	0.199862	Hspb6
ENSMUSG00000031029	-0.736529	0.0760495	Eif3f
ENSMUSG00000075706	-0.470058	0.294194	Gpx4
ENSMUSG00000045962	-0.053285	0.839856	Wnk1
ENSMUSG00000016494	-0.03847	0.916842	Cd34
ENSMUSG00000022462	0.310301	0.349385	Slc38a2
ENSMUSG00000042644	-0.897151	0.0329944	Itpr3
ENSMUSG00000064080	0.351735	0.437525	Fbln2
ENSMUSG00000032412	-0.0512681	0.852931	Atp1b3
ENSMUSG00000070436	0.268651	0.535065	Serpinh1
ENSMUSG00000037266	0.427701	0.189118	Rsrp1
ENSMUSG00000027763	0.31389	0.410987	Mbnl1
ENSMUSG00000027712	-0.0161409	0.948388	Anxa5
ENSMUSG00000041220	0.209752	0.665142	Elovl6
ENSMUSG00000031207	0.262528	0.480426	Msn
ENSMUSG00000024940	-0.235879	0.519998	Ltbp3
ENSMUSG00000062070	0.170483	0.589194	Pgk1
ENSMUSG00000084349	-0.384415	0.231898	Rpl3-ps1
ENSMUSG00000030513	-0.567281	0.0707101	Pcsk6
ENSMUSG00000041571	0.0505209	0.892066	Selenow
ENSMUSG00000029467	-0.122436	0.688037	Atp2a2
ENSMUSG00000071858	-0.855965	0.166354	Gm94
ENSMUSG00000034607	-0.329043	0.567201	Pof1b
ENSMUSG00000030409	-0.624747	NA	Dmpk
ENSMUSG00000026473	0.202749	0.43642	Glul
ENSMUSG00000031565	0.122591	0.7092	Fgfr1
ENSMUSG00000092586	-1.18111	0.0381679	Ly6g6c
ENSMUSG00000036438	0.172146	0.559982	Calm2
ENSMUSG00000027401	-0.904752	0.0870003	Tgm3
ENSMUSG00000031503	0.230717	0.521633	Col4a2
ENSMUSG00000006998	-0.196102	0.545857	Psmd2
ENSMUSG00000013236	-0.183945	0.492163	Ptprs
ENSMUSG00000024392	-0.911499	0.045581	Bag6
ENSMUSG00000021388	0.70442	0.254886	Aspn
ENSMUSG00000033295	-0.749213	0.0748917	Ptprf
ENSMUSG00000095597	-0.530107	0.202735	Gm6472
ENSMUSG00000034463	-0.104803	0.773029	Scara3
ENSMUSG00000022312	-0.430776	0.194319	Eif3h
ENSMUSG00000052397	-0.580865	0.137769	Ezr
ENSMUSG00000030852	0.0590339	0.868732	Tacc2
ENSMUSG00000047586	-2.50187	0.0118198	Nccrp1
ENSMUSG00000019787	1.82215	0.088332	Trdn
ENSMUSG00000014956	0.180263	0.556515	Ppp1cb
ENSMUSG00000029309	0.0476718	0.916908	Sparcl1
ENSMUSG00000047126	0.178423	0.578587	Cltc
ENSMUSG00000028745	0.00932694	0.970826	Capzb
ENSMUSG00000026817	0.606284	0.222963	Ak1
ENSMUSG00000007815	-0.185638	0.384758	Rhoa
ENSMUSG00000033579	-0.0443996	0.927096	Fa2h
ENSMUSG00000015165	-0.392228	0.128837	Hnrnpl
ENSMUSG00000029455	-0.255497	0.340034	Aldh2
ENSMUSG00000027750	0.869267	0.0451569	Postn
ENSMUSG00000038612	-0.0277675	0.911122	Mcl1
ENSMUSG00000030095	-0.580978	0.0310314	Tmem43
ENSMUSG00000024621	0.157721	0.633419	Csf1r
ENSMUSG00000007655	0.060832	0.870009	Cav1
ENSMUSG00000010277	0.0837422	0.708937	2610507B11Rik
ENSMUSG00000056999	-0.261426	0.493474	Ide
ENSMUSG00000025351	0.0868868	0.815977	Cd63
ENSMUSG00000023067	-0.808396	0.0419582	Cdkn1a
ENSMUSG00000020612	0.168246	0.417699	Prkar1a
ENSMUSG00000031799	-0.00193222	0.993625	Tpm4
ENSMUSG00000018567	-0.302292	0.334345	Gabarap
ENSMUSG00000086503	0.170383	0.929806	Xist
ENSMUSG00000021660	-0.240523	0.319274	Btf3
ENSMUSG00000020368	0.0452434	0.874129	Canx
ENSMUSG00000024381	1.06485	0.056854	Bin1
ENSMUSG00000025781	0.100439	0.743243	Atp5c1
ENSMUSG00000056076	-0.459575	0.180595	Eif3b
ENSMUSG00000021218	0.152625	0.426178	Gdi2
ENSMUSG00000016319	-0.016387	0.949991	Slc25a5
ENSMUSG00000030605	-0.740074	0.0385125	Mfge8
ENSMUSG00000023885	0.127322	0.790991	Thbs2
ENSMUSG00000020889	-0.720815	0.100727	Nr1d1
ENSMUSG00000020091	-0.405651	0.225178	Eif4ebp2
ENSMUSG00000031167	-0.0409634	0.87929	Rbm3
ENSMUSG00000048455	-0.879138	0.211526	Sprr1b
ENSMUSG00000020538	-0.797064	0.0375793	Srebf1
ENSMUSG00000071984	0.283137	0.530944	Fndc1
ENSMUSG00000046434	0.297921	0.30227	Hnrnpa1
ENSMUSG00000027828	0.155629	0.628299	Ssr3
ENSMUSG00000039953	-0.529297	0.0825281	Clstn1
ENSMUSG00000079477	0.117502	0.532915	Rab7
ENSMUSG00000028849	-0.575947	0.117845	Map7d1
ENSMUSG00000025261	-0.0853322	0.784594	Huwe1
ENSMUSG00000020475	1.01967	0.132762	Pgam2
ENSMUSG00000041548	-0.0306688	0.919789	Hspb8
ENSMUSG00000001288	-0.92736	0.022044	Rarg
ENSMUSG00000026365	0.271339	0.597261	Cfh
ENSMUSG00000024012	-0.481555	0.208894	Mtch1
ENSMUSG00000027022	1.55501	0.188892	Xirp2
ENSMUSG00000063870	0.285328	0.302175	Chd4
ENSMUSG00000041560	-0.983128	0.0257999	Nop53
ENSMUSG00000019558	-0.721107	0.0377284	Slc6a8
ENSMUSG00000032281	-1.22786	0.0266025	Acsbg1
ENSMUSG00000059956	-0.886648	0.171887	Serpinb12
ENSMUSG00000029050	-0.176067	0.38154	Ski
ENSMUSG00000041567	-1.17385	0.0920285	Serpina12
ENSMUSG00000022817	-0.562195	0.0961721	Itgb5
ENSMUSG00000023004	-0.278766	0.402561	Tuba1b
ENSMUSG00000030795	0.124897	0.676588	Fus
ENSMUSG00000020097	-0.368376	0.223483	Sgpl1
ENSMUSG00000051397	-1.23411	0.0249402	Tacstd2
ENSMUSG00000019179	-0.0593538	0.859034	Mdh2
ENSMUSG00000016528	-0.278092	0.40354	Mapkapk2
ENSMUSG00000030747	-1.17223	0.018654	Dgat2
ENSMUSG00000029869	-1.83	0.00300532	Ephb6
ENSMUSG00000024335	-0.199317	0.301852	Brd2
ENSMUSG00000032807	-1.5737	0.0246738	Alox12b
ENSMUSG00000049550	0.0978671	0.7586	Clip1
ENSMUSG00000021190	0.35121	0.334524	Lgmn
ENSMUSG00000022505	-0.511275	0.178084	Emp2
ENSMUSG00000022463	-0.841723	0.0271847	Srebf2
ENSMUSG00000053617	-0.180779	0.515243	Sh3pxd2a
ENSMUSG00000028649	-0.0172514	0.953898	Macf1
ENSMUSG00000021091	1.0025	0.0170625	Serpina3n
ENSMUSG00000016024	0.65574	0.166143	Lbp
ENSMUSG00000071659	0.0301944	0.893768	Hnrnpul2
ENSMUSG00000009079	0.0675804	0.810873	Ewsr1
ENSMUSG00000017774	-0.297635	0.297815	Myo1c
ENSMUSG00000020048	0.454789	0.195532	Hsp90b1
ENSMUSG00000028148	-1.06298	0.0508243	Them5
ENSMUSG00000024359	0.226915	0.402981	Hspa9
ENSMUSG00000029478	-0.352384	0.32038	Ncor2
ENSMUSG00000083327	0.141656	0.537165	Vcp-rs
ENSMUSG00000011148	0.929767	0.178123	Adssl1
ENSMUSG00000007850	0.390274	0.294408	Hnrnph1
ENSMUSG00000063077	0.49923	0.258473	Kif1b
ENSMUSG00000051223	0.00494177	0.987245	Bzw1
ENSMUSG00000037072	-0.0233823	0.955899	Selenof
ENSMUSG00000025228	-0.797231	0.0317167	Actr1a
ENSMUSG00000019428	-0.860504	0.0470185	Fkbp8
ENSMUSG00000093930	0.150682	0.716998	Hmgcs1
ENSMUSG00000062328	0.997173	0.0216193	Rpl17
ENSMUSG00000074364	-0.408569	0.157844	Ehd2
ENSMUSG00000033685	-0.601271	0.149239	Ucp2
ENSMUSG00000021282	0.206143	0.448955	Eif5
ENSMUSG00000027422	0.425784	0.165338	Rrbp1
ENSMUSG00000038020	-0.974608	0.0515779	Rapgefl1
ENSMUSG00000044006	-0.946786	0.0378599	Cilp2
ENSMUSG00000027007	-0.294113	0.482268	Ssfa2
ENSMUSG00000006205	0.0233475	0.947512	Htra1
ENSMUSG00000021215	0.223448	0.522153	Net1
ENSMUSG00000019132	0.145092	0.57878	BC005537
ENSMUSG00000026341	0.0330075	0.879579	Actr3
ENSMUSG00000038733	-0.044712	0.876207	Wdr26
ENSMUSG00000021794	0.133047	0.621246	Glud1
ENSMUSG00000029064	-0.0977849	0.603273	Gnb1
ENSMUSG00000020088	0.104468	0.637631	Sar1a
ENSMUSG00000042286	-0.0508106	0.905413	Stab1
ENSMUSG00000030824	-0.489344	0.173004	Nucb1
ENSMUSG00000036478	-0.566844	0.111022	Btg1
ENSMUSG00000031865	-0.715076	0.0662947	Dctn1
ENSMUSG00000026553	-0.217918	0.381115	Copa
ENSMUSG00000022098	-0.122767	0.747344	Bmp1
ENSMUSG00000013076	0.262308	0.426597	Amotl1
ENSMUSG00000005087	-0.0366173	0.876476	Cd44
ENSMUSG00000024190	-1.01963	0.0239506	Dusp1
ENSMUSG00000029076	-0.277846	0.304514	Sdf4
ENSMUSG00000048154	-0.0327467	0.897694	Kmt2d
ENSMUSG00000017009	-0.673266	0.0182869	Sdc4
ENSMUSG00000107176	0.0689669	0.783533	Gm9794
ENSMUSG00000026249	0.362562	0.366645	Serpine2
ENSMUSG00000072941	-0.17832	0.652892	Sod3
ENSMUSG00000040026	4.84405	1.19818e-06	Saa3
ENSMUSG00000024991	0.378603	0.323324	Eif3a
ENSMUSG00000041782	-1.49135	0.010413	Lad1
ENSMUSG00000026457	-0.258025	0.281986	Adipor1
ENSMUSG00000022587	-0.549905	0.127284	Ly6e
ENSMUSG00000031672	-0.0768121	0.820408	Got2
ENSMUSG00000003072	-0.762513	0.103185	Atp5d
ENSMUSG00000015846	-0.830529	0.0405177	Rxra
ENSMUSG00000030530	-0.592183	0.0797063	Furin
ENSMUSG00000057193	-0.261395	0.423662	Slc44a2
ENSMUSG00000039515	-0.914638	0.0449424	Ptpa
ENSMUSG00000025650	-0.867913	0.097294	Col7a1
ENSMUSG00000062397	-0.722627	0.0624997	Zfp706
ENSMUSG00000021242	-0.0536048	0.851605	Npc2
ENSMUSG00000042406	-0.0402184	0.843417	Atf4
ENSMUSG00000032238	-0.137593	0.731607	Rora
ENSMUSG00000004105	0.357505	0.33457	Angptl2
ENSMUSG00000020917	-0.236955	0.460273	Acly
ENSMUSG00000004929	-1.9438	0.00169814	Thop1
ENSMUSG00000037815	-0.0640212	0.806658	Ctnna1
ENSMUSG00000003380	-0.353003	0.34961	Rabac1
ENSMUSG00000068740	-0.8496	0.0679367	Celsr2
ENSMUSG00000020671	0.128358	0.655284	Rab10
ENSMUSG00000024529	0.56036	0.317958	Lox
ENSMUSG00000022884	0.140307	0.676801	Eif4a2
ENSMUSG00000019087	-0.416092	0.168591	Atp6ap1
ENSMUSG00000024937	0.492853	0.205911	Ehbp1l1
ENSMUSG00000039262	-0.0369843	0.899621	Prrc2b
ENSMUSG00000040728	-0.441581	0.318917	Esrp1
ENSMUSG00000021876	0.00210982	0.995389	Rnase4
ENSMUSG00000004040	-0.139259	0.491401	Stat3
ENSMUSG00000020850	-0.191463	0.420845	Prpf8
ENSMUSG00000032097	0.0527277	0.836648	Ddx6
ENSMUSG00000030591	-0.416505	0.13614	Psmd8
ENSMUSG00000030103	-0.0380371	0.913564	Bhlhe40
ENSMUSG00000051391	-0.00152015	0.994043	Ywhag
ENSMUSG00000024471	0.875816	0.381701	Myot
ENSMUSG00000021248	0.109139	0.638571	Tmed10
ENSMUSG00000023959	-0.0793183	0.879528	Clic5
ENSMUSG00000037185	-1.28277	0.0191243	Krt80
ENSMUSG00000029622	0.44835	0.193102	Arpc1b
ENSMUSG00000016382	-0.164627	0.594409	Pls3
ENSMUSG00000014867	0.0439737	0.847044	Surf4
ENSMUSG00000005161	-0.540426	0.129724	Prdx2
ENSMUSG00000019877	0.232682	0.573207	Serinc1
ENSMUSG00000028042	-1.35247	0.00728531	Zbtb7b
ENSMUSG00000027620	0.293404	0.380053	Rbm39
ENSMUSG00000026407	1.04954	0.162785	Cacna1s
ENSMUSG00000020923	-0.290754	0.205321	Ubtf
ENSMUSG00000020827	-0.920587	0.0414391	Mink1
ENSMUSG00000039323	-1.67084	0.00764255	Igfbp2
ENSMUSG00000039899	-0.151545	0.758858	Fgl2
ENSMUSG00000028367	-0.0853342	0.692825	Txn1
ENSMUSG00000035831	0.914456	0.199626	Krt25
ENSMUSG00000027642	-0.235924	0.397366	Rpn2
ENSMUSG00000042613	0.612561	0.147276	Pbxip1
ENSMUSG00000032440	0.0874585	0.798862	Tgfbr2
ENSMUSG00000025982	0.133852	0.673334	Sf3b1
ENSMUSG00000006498	-0.670367	0.0784497	Ptbp1
ENSMUSG00000000957	0.611073	0.124824	Mmp14
ENSMUSG00000078485	-0.610958	0.175671	Plekhn1
ENSMUSG00000005583	0.936361	0.15243	Mef2c
ENSMUSG00000074622	-0.572738	0.097205	Mafb
ENSMUSG00000037062	0.485004	0.0876911	Sh3glb1
ENSMUSG00000079013	-0.661233	0.187606	Serpina3j
ENSMUSG00000020349	0.0314692	0.890255	Ppp2ca
ENSMUSG00000030484	-0.609945	0.309921	Lypd5
ENSMUSG00000042092	-1.51281	0.0192594	Lce1c
ENSMUSG00000024924	0.855436	0.170802	Vldlr
ENSMUSG00000016921	0.114091	0.519951	Srsf6
ENSMUSG00000021814	0.0153954	0.935605	Anxa7
ENSMUSG00000018770	0.00195412	0.994168	Atp5g3
ENSMUSG00000053907	0.215283	0.38191	Mat2a
ENSMUSG00000028530	0.0797347	0.796504	Jak1
ENSMUSG00000079022	-0.0295956	0.934443	Col22a1
ENSMUSG00000020321	0.0418312	0.8691	Mdh1
ENSMUSG00000021585	0.0225652	0.933544	Cast
ENSMUSG00000026223	-0.221308	0.597118	Itm2c
ENSMUSG00000001729	-0.309869	0.276849	Akt1
ENSMUSG00000029781	0.0954752	0.765419	Fkbp9
ENSMUSG00000019370	0.146854	0.60203	Calm3
ENSMUSG00000007564	-0.517626	0.106138	Ppp2r1a
ENSMUSG00000061689	-0.310327	0.339972	Dlgap4
ENSMUSG00000025492	-0.0637926	0.833456	Ifitm3
ENSMUSG00000068888	-1.68756	0.00903017	Lce1i
ENSMUSG00000028517	0.237099	0.556806	Plpp3
ENSMUSG00000027907	-0.388687	0.194362	S100a11
ENSMUSG00000034659	-0.522826	0.0917313	Tmem109
ENSMUSG00000056692	-0.31645	0.214749	D17Wsu92e
ENSMUSG00000040940	-0.402791	0.226293	Arhgef1
ENSMUSG00000030713	-0.949952	0.0982513	Klk7
ENSMUSG00000031812	-0.180938	0.439255	Map1lc3b
ENSMUSG00000004098	0.308688	0.448498	Col5a3
ENSMUSG00000014769	-0.211516	0.465617	Psmb1
ENSMUSG00000030987	-0.320452	0.364371	Stim1
ENSMUSG00000001847	0.0214312	0.926502	Rac1
ENSMUSG00000029068	0.30279	0.344016	Ccnl2
ENSMUSG00000031841	-0.101099	0.748311	Cdh13
ENSMUSG00000096210	-0.0701309	0.762244	H1f0
ENSMUSG00000035203	-0.685959	0.0983145	Epn1
ENSMUSG00000021577	0.279711	0.396838	Sdha
ENSMUSG00000041028	0.244101	0.396581	Ghitm
ENSMUSG00000029070	0.0192177	0.961426	Mxra8
ENSMUSG00000000346	-0.00845917	0.966517	Dazap2
ENSMUSG00000001891	0.469636	0.302392	Ugp2
ENSMUSG00000022596	-1.6039	0.00808146	Slurp1
ENSMUSG00000030738	0.00715592	0.972808	Eif3c
ENSMUSG00000013593	-0.175783	0.589722	Ndufs2
ENSMUSG00000008855	-0.709375	0.0733573	Hdac5
ENSMUSG00000040813	-1.30256	0.00751204	Tex264
ENSMUSG00000019432	-0.250107	0.410915	Ddx39b
ENSMUSG00000025223	-0.576465	0.0633344	Ldb1
ENSMUSG00000026219	-0.0639262	0.820355	Trip12
ENSMUSG00000048277	-0.154384	0.678554	Syngr2
ENSMUSG00000051695	-0.436537	0.166965	Pcbp1
ENSMUSG00000000563	0.258154	0.382782	Atp5f1
ENSMUSG00000057113	0.369108	0.245144	Npm1
ENSMUSG00000037706	-0.255383	0.259631	Cd81
ENSMUSG00000038239	0.846932	0.241529	Hrc
ENSMUSG00000022568	-1.19391	0.0115465	Scrib
ENSMUSG00000048537	0.0460594	0.900771	Phldb1
ENSMUSG00000024949	-0.274867	0.321603	Sf1
ENSMUSG00000022175	-1.16461	0.00981262	Lrp10
ENSMUSG00000020358	-0.174961	0.512057	Hnrnpab
ENSMUSG00000063651	-1.71178	0.0072288	Cnfn
ENSMUSG00000020695	-0.0426048	0.905299	Mrc2
ENSMUSG00000033307	-0.940215	0.0330693	Mif
ENSMUSG00000022389	0.0943891	0.805136	Tef
ENSMUSG00000022336	0.175818	0.631074	Eif3e
ENSMUSG00000081895	-1.44038	9.34588e-05	Rpl17-ps10
ENSMUSG00000053510	-0.00899251	0.976076	Nrd1
ENSMUSG00000018398	-0.528826	0.101242	Sept8
ENSMUSG00000005103	-0.226524	0.416543	Wdr1
ENSMUSG00000042363	-0.22504	0.570648	Lgalsl
ENSMUSG00000026463	-0.0467093	0.875877	Atp2b4
ENSMUSG00000068036	0.0394312	0.910225	Afdn
ENSMUSG00000022265	-0.0453497	0.841528	Ank
ENSMUSG00000038670	0.688834	0.291861	Mybpc2
ENSMUSG00000031765	-0.147937	0.69484	Mt1
ENSMUSG00000029096	0.103286	0.776877	Htra3
ENSMUSG00000020745	0.149419	0.637577	Pafah1b1
ENSMUSG00000006154	-1.36845	0.0235506	Eps8l1
ENSMUSG00000021288	-0.290991	0.12705	Klc1
ENSMUSG00000029632	0.153657	0.570801	Ndufa4
ENSMUSG00000004056	-0.452323	0.184049	Akt2
ENSMUSG00000021458	0.0382156	0.892169	2010111I01Rik
ENSMUSG00000072812	-0.892336	0.0374042	Ahnak2
ENSMUSG00000000743	-1.0602	0.0121065	Chmp1a
ENSMUSG00000034220	-0.286365	0.492973	Gpc1
ENSMUSG00000000303	-0.413489	0.354066	Cdh1
ENSMUSG00000006676	-0.163878	0.525968	Usp19
ENSMUSG00000048578	-0.174475	0.508783	Mlec
ENSMUSG00000052837	-1.1217	0.0124355	Junb
ENSMUSG00000036896	0.295959	0.399383	C1qc
ENSMUSG00000006369	-0.627266	0.0920439	Fbln1
ENSMUSG00000030120	-0.579218	0.114006	Mlf2
ENSMUSG00000036529	-0.898819	0.0301511	Sbf1
ENSMUSG00000047187	0.396986	0.190294	Rab2a
ENSMUSG00000032855	0.0011668	0.997084	Pkd1
ENSMUSG00000063015	0.00128279	0.994689	Ccni
ENSMUSG00000029106	-0.308323	0.235439	Add1
ENSMUSG00000022841	-0.178238	0.500103	Ap2m1
ENSMUSG00000102308	-1.52284	0.0234991	2310046K23Rik
ENSMUSG00000023150	0.247325	0.495515	Ivns1abp
ENSMUSG00000006301	-0.430365	0.115473	Tmbim1
ENSMUSG00000102869	0.16247	0.612019	2900097C17Rik
ENSMUSG00000018566	0.757726	0.236622	Slc2a4
ENSMUSG00000007836	-0.602598	0.0777676	Hnrnpa0
ENSMUSG00000020451	-0.928639	0.0307508	Limk2
ENSMUSG00000026489	0.469933	0.415342	Coq8a
ENSMUSG00000029675	0.0257882	0.955028	Eln
ENSMUSG00000040690	-0.112155	0.763142	Col16a1
ENSMUSG00000024870	-0.88236	0.0360706	Rab1b
ENSMUSG00000029178	-0.234358	0.553124	Klf3
ENSMUSG00000018796	0.0018406	0.995026	Acsl1
ENSMUSG00000019173	-0.630505	0.0531846	Rab5c
ENSMUSG00000024853	-0.188164	0.423882	Sf3b2
ENSMUSG00000044894	0.0488603	0.888864	Uqcrq
ENSMUSG00000025016	0.0822611	0.734932	Tm9sf3
ENSMUSG00000028656	0.0143512	0.949489	Cap1
ENSMUSG00000026269	-1.25537	0.00863602	Rnpepl1
ENSMUSG00000034707	0.107741	0.673133	Gns
ENSMUSG00000052957	-0.139241	0.606455	Gas1
ENSMUSG00000025745	-0.0821771	0.683022	Hadha
ENSMUSG00000029430	-0.0784	0.713329	Ran
ENSMUSG00000028759	0.137609	0.502371	Hp1bp3
ENSMUSG00000059895	0.638331	0.23239	Ptp4a3
ENSMUSG00000028416	0.0770795	0.731497	Bag1
ENSMUSG00000002222	0.106624	0.738368	Rmnd5a
ENSMUSG00000058354	-0.623519	0.147277	Krt6a
ENSMUSG00000020902	-0.187894	0.59108	Ntn1
ENSMUSG00000017781	0.0132746	0.936034	Pitpna
ENSMUSG00000103243	-1.26819	0.0357064	Lce1d
ENSMUSG00000009090	-0.882244	0.0281928	Ap1b1
ENSMUSG00000028967	-0.0709008	0.831045	Errfi1
ENSMUSG00000015647	-0.203268	0.504676	Lama5
ENSMUSG00000030401	0.878798	0.18713	Rtn2
ENSMUSG00000066704	-0.136819	0.786865	Cyp2b19
ENSMUSG00000019471	-0.496059	0.126738	Cdc37
ENSMUSG00000063065	-0.948569	0.0227359	Mapk3
ENSMUSG00000040681	-0.152381	0.554651	Hmgn1
ENSMUSG00000019970	-0.039631	0.887557	Sgk1
ENSMUSG00000050359	-0.844555	0.170623	Sprr1a
ENSMUSG00000040945	-0.849138	0.0412508	Rcc2
ENSMUSG00000042124	-1.51705	0.0146058	Lce1f
ENSMUSG00000113948	0.00396831	0.990598	Rpl17-ps3
ENSMUSG00000029030	-0.493873	0.0572734	Tprgl
ENSMUSG00000022139	0.381877	0.272047	Mbnl2
ENSMUSG00000021957	-0.593066	0.115081	Tkt
ENSMUSG00000071019	-0.25782	0.610906	Sdr16c6
ENSMUSG00000050315	0.870031	0.238264	Synpo2
ENSMUSG00000097971	-0.114477	0.835152	Gm26917
ENSMUSG00000025364	-0.389942	0.205937	Pa2g4
ENSMUSG00000022710	-0.0367071	0.895646	Usp7
ENSMUSG00000030470	0.832576	0.446512	Csrp3
ENSMUSG00000007041	-0.449755	0.148189	Clic1
ENSMUSG00000027919	-1.46421	0.0195372	Lce1g
ENSMUSG00000056569	-0.237933	0.581151	Mpz
ENSMUSG00000047139	-0.226369	0.487014	Cd24a
ENSMUSG00000038467	-0.440388	0.147737	Chmp4b
ENSMUSG00000055302	-0.00895046	0.973659	Mrfap1
ENSMUSG00000013858	-0.748603	0.0746056	Tmem259
ENSMUSG00000020029	0.212662	0.463374	Nudt4
ENSMUSG00000071172	-0.0236834	0.905732	Srsf3
ENSMUSG00000024769	-0.97514	0.0393292	Cdc42bpg
ENSMUSG00000030785	0.54253	0.480477	Cox6a2
ENSMUSG00000034160	0.2099	0.578922	Ogt
ENSMUSG00000030341	-0.454053	0.135309	Tnfrsf1a
ENSMUSG00000029135	-0.409073	0.226037	Fosl2
ENSMUSG00000022261	-0.0141814	0.976384	Sdc2
ENSMUSG00000005442	-0.486087	0.170055	Cic
ENSMUSG00000031422	0.108349	0.625174	Morf4l2
ENSMUSG00000026478	0.216569	0.561651	Lamc1
ENSMUSG00000028988	-1.11308	0.0358449	Ctnnbip1
ENSMUSG00000013787	-0.610199	0.126239	Ehmt2
ENSMUSG00000056612	-0.748552	0.0576583	Ppp1r14b
ENSMUSG00000055762	-0.518051	0.125385	Eef1d
ENSMUSG00000001419	0.0180527	0.942669	Mef2d
ENSMUSG00000030934	0.129865	0.623262	Oat
ENSMUSG00000018932	-0.444412	0.211474	Map2k3
ENSMUSG00000066036	-0.251532	0.440291	Ubr4
ENSMUSG00000022791	-0.981062	0.0278718	Tnk2
ENSMUSG00000046761	-1.67358	0.00255854	Fam83h
ENSMUSG00000027177	0.120421	0.784581	Hipk3
ENSMUSG00000022698	0.549341	0.121352	Naa50
ENSMUSG00000046186	-0.209477	0.528128	Cd109
ENSMUSG00000041936	-0.285431	0.368474	Agrn
ENSMUSG00000017221	-0.436895	0.222563	Psmd3
ENSMUSG00000034485	0.649186	0.246738	Uaca
ENSMUSG00000008575	0.526141	0.104433	Nfib
ENSMUSG00000045817	-0.171318	0.528755	Zfp36l2
ENSMUSG00000060743	-0.228777	0.40767	H3f3a
ENSMUSG00000024096	-0.196989	0.581389	Ralbp1
ENSMUSG00000054252	-0.765884	0.0483916	Fgfr3
ENSMUSG00000026450	-1.53238	0.00407664	Chit1
ENSMUSG00000028868	-0.16476	0.466898	Wasf2
ENSMUSG00000006304	0.0636027	0.751166	Arpc2
ENSMUSG00000099764	-1.0305	0.0177555	Rps10-ps2
ENSMUSG00000002102	-0.0152168	0.957831	Psmc3
ENSMUSG00000028618	-0.170689	0.42488	Tmem59
ENSMUSG00000020149	0.134499	0.628153	Rab1a
ENSMUSG00000021484	-0.564755	0.0605249	Lman2
ENSMUSG00000045039	-0.790095	0.0716066	Megf8
ENSMUSG00000037933	-0.460009	0.157947	Bicd2
ENSMUSG00000028757	-0.413888	0.24427	Ddost
ENSMUSG00000026678	0.280088	0.532504	Rgs5
ENSMUSG00000046676	-1.39751	0.0244638	Lce1l
ENSMUSG00000095041	-0.290992	0.346583	AC149090.1
ENSMUSG00000026074	-0.0828131	0.747893	Map4k4
ENSMUSG00000010097	-0.0455517	0.857717	Nxf1
ENSMUSG00000034566	0.000143019	0.999584	Atp5h
ENSMUSG00000066306	-0.416392	0.137242	Numa1
ENSMUSG00000026554	0.0900565	0.717741	Dcaf8
ENSMUSG00000024858	-0.725654	0.0622065	Grk2
ENSMUSG00000039844	0.0603764	0.822474	Rapgef1
ENSMUSG00000038717	0.20472	0.552766	Atp5l
ENSMUSG00000038991	0.115086	0.728127	Txndc5
ENSMUSG00000032096	0.157536	0.611184	Arcn1
ENSMUSG00000037852	0.0717785	0.808981	Cpe
ENSMUSG00000015568	0.463196	0.302262	Lpl
ENSMUSG00000036181	-0.264534	0.386977	Hist1h1c
ENSMUSG00000029823	0.458732	0.280071	Luc7l2
ENSMUSG00000028273	0.523308	0.145207	Pdlim5
ENSMUSG00000037242	0.287593	0.362496	Clic4
ENSMUSG00000072235	-0.186011	0.564636	Tuba1a
ENSMUSG00000037916	-0.216968	0.545098	Ndufv1
ENSMUSG00000035325	-0.244921	0.354881	Sec31a
ENSMUSG00000035783	0.31318	0.497768	Acta2
ENSMUSG00000062078	0.497291	0.215551	Qk
ENSMUSG00000030007	-0.329574	0.31108	Cct7
ENSMUSG00000028161	0.686076	0.0382798	Ppp3ca
ENSMUSG00000024942	-1.0586	0.0217833	Capn1
ENSMUSG00000004864	-1.4195	0.0101978	Mapk13
ENSMUSG00000046721	-0.522509	0.0861376	Rpl14-ps1
ENSMUSG00000027002	0.0512752	0.875455	Nckap1
ENSMUSG00000021054	-0.15244	0.666349	Sgpp1
ENSMUSG00000041459	0.261758	0.398015	Tardbp
ENSMUSG00000017778	0.300477	0.359645	Cox7c
ENSMUSG00000046352	-0.407168	0.492939	Gjb2
ENSMUSG00000035247	-0.0684647	0.84717	Hectd1
ENSMUSG00000022234	-0.0126115	0.948336	Cct5
ENSMUSG00000034024	0.0330237	0.872023	Cct2
ENSMUSG00000040479	-0.0186897	0.95987	Dgkz
ENSMUSG00000037351	-0.098716	0.722709	Actr1b
ENSMUSG00000096942	-0.187353	0.563383	Rps19-ps6
ENSMUSG00000018326	0.15451	0.511432	Ywhab
ENSMUSG00000032911	-0.276561	0.45394	Cspg4
ENSMUSG00000020484	-0.196928	0.407836	Xbp1
ENSMUSG00000057530	-0.0134447	0.954968	Ece1
ENSMUSG00000032504	-0.0557634	0.820112	Pdcd6ip
ENSMUSG00000006740	0.380961	0.279214	Kif5b
ENSMUSG00000069682	-0.144378	0.669212	Gm10275
ENSMUSG00000029998	-0.461818	0.152244	Pcyox1
ENSMUSG00000005779	-0.241723	0.451014	Psmb4
ENSMUSG00000001348	-0.118469	0.753938	Acp5
ENSMUSG00000038521	0.66343	0.120026	C1s1
ENSMUSG00000024456	-0.0848732	0.69315	Diaph1
ENSMUSG00000025410	-0.385604	0.209705	Dctn2
ENSMUSG00000039361	0.442699	0.22588	Picalm
ENSMUSG00000022564	-0.274885	0.443497	Grina
ENSMUSG00000025085	-0.223848	0.413584	Ablim1
ENSMUSG00000003420	-0.402734	0.273094	Fcgrt
ENSMUSG00000024049	0.721353	0.33303	Myom1
ENSMUSG00000002741	-0.481623	0.144885	Ykt6
ENSMUSG00000040462	-0.334326	0.17302	Os9
ENSMUSG00000042367	-1.41893	0.0127618	Gjb3
ENSMUSG00000038375	-0.0556375	0.83517	Trp53inp2
ENSMUSG00000001435	-0.363744	0.355693	Col18a1
ENSMUSG00000025151	0.133188	0.696155	Maged1
ENSMUSG00000002799	-0.69356	0.100246	Jag2
ENSMUSG00000062647	-0.179391	0.547424	Rpl7a
ENSMUSG00000037373	-0.219777	0.334223	Ctbp1
ENSMUSG00000061518	0.113994	0.727754	Cox5b
ENSMUSG00000027566	-0.289119	0.497432	Psma7
ENSMUSG00000020708	-0.372769	0.287829	Psmc5
ENSMUSG00000038014	0.259165	0.304917	Fam120a
ENSMUSG00000038976	-0.525681	0.170354	Ppp1r9b
ENSMUSG00000030554	0.738609	0.201795	Synm
ENSMUSG00000009291	-0.248671	0.401912	Pttg1ip
ENSMUSG00000022551	-0.312032	0.439317	Cyc1
ENSMUSG00000055435	0.0891079	0.736181	Maf
ENSMUSG00000051748	-1.04455	0.0543567	Wfdc21
ENSMUSG00000008601	-1.59672	0.00776861	Rab25
ENSMUSG00000036309	-0.00134366	0.994641	Skp1a
ENSMUSG00000027864	-0.17319	0.487706	Ptgfrn
ENSMUSG00000000538	-0.761132	0.0290235	Tom1l2
ENSMUSG00000047731	-0.509243	0.123044	Wbp1l
ENSMUSG00000015733	0.21857	0.449797	Capza2
ENSMUSG00000020017	-0.771896	0.118659	Hal
ENSMUSG00000000915	-1.3106	0.0107224	Hip1r
ENSMUSG00000041697	-0.514917	0.137248	Cox6a1
ENSMUSG00000032612	-0.674784	0.0693947	Usp4
ENSMUSG00000038354	-1.07594	0.0471369	Ankrd35
ENSMUSG00000031751	-0.0656879	0.729364	Amfr
ENSMUSG00000026853	0.217738	0.499057	Crat
ENSMUSG00000026519	-0.974614	0.017285	Tmem63a
ENSMUSG00000036046	-0.38193	0.242401	5031439G07Rik
ENSMUSG00000022754	-0.628155	0.1862	Tmem45a
ENSMUSG00000020841	0.0113206	0.97659	Cpd
ENSMUSG00000027613	-1.28087	0.0131354	Eif6
ENSMUSG00000001270	-0.698901	0.110277	Ckb
ENSMUSG00000050912	-0.124779	0.718508	Tmem123
ENSMUSG00000038690	0.0760354	0.810564	Atp5j2
ENSMUSG00000032604	-0.717703	0.0491199	Qars
ENSMUSG00000032336	0.102626	0.735954	Nptn
ENSMUSG00000057522	0.366966	0.229635	Spop
ENSMUSG00000036707	0.139564	0.664361	Cab39
ENSMUSG00000020894	-0.571935	0.100626	Vamp2
ENSMUSG00000024969	-0.82444	0.0287492	Mark2
ENSMUSG00000002831	0.227646	0.44439	Plin4
ENSMUSG00000029231	-0.0726684	0.87887	Pdgfra
ENSMUSG00000017817	0.746356	0.249849	Jph2
ENSMUSG00000033684	-0.618921	0.129644	Qsox1
ENSMUSG00000025509	0.07262	0.847225	Pnpla2
ENSMUSG00000005566	-0.600824	0.108721	Trim28
ENSMUSG00000022150	0.454001	0.293647	Dab2
ENSMUSG00000002546	-0.386532	0.160899	Golga2
ENSMUSG00000003345	-0.335066	0.281344	Csnk1g2
ENSMUSG00000000552	-1.5353	0.00388115	Zfp385a
ENSMUSG00000014313	0.134616	0.585057	Cox6c
ENSMUSG00000043683	0.0853759	0.822388	Fem1a
ENSMUSG00000020859	0.234313	0.513733	Spag9
ENSMUSG00000004085	0.74528	0.114227	Map3k20
ENSMUSG00000003534	-1.09185	0.0117141	Ddr1
ENSMUSG00000003068	-0.470562	0.17852	Stk11
ENSMUSG00000024735	-0.213118	0.461429	Prpf19
ENSMUSG00000041164	-1.18353	0.0112779	Zmiz2
ENSMUSG00000074743	-0.136452	0.671413	Thbd
ENSMUSG00000033365	-0.228737	0.583603	Ipo13
ENSMUSG00000071076	-0.956448	0.0176089	Jund
ENSMUSG00000020741	-0.331864	0.306986	Cluh
ENSMUSG00000026878	0.0746369	0.757381	Rab14
ENSMUSG00000058135	-0.348625	0.279635	Gstm1
ENSMUSG00000021591	-1.10069	0.0256178	Glrx
ENSMUSG00000029328	0.317687	0.326946	Hnrnpdl
ENSMUSG00000020483	0.176177	0.514514	Dynll2
ENSMUSG00000031078	-0.474837	0.144805	Cttn
ENSMUSG00000001833	0.475847	0.201083	Sept7
ENSMUSG00000028557	-0.330753	0.236627	Rnf11
ENSMUSG00000044337	-0.25566	0.533251	Ackr3
ENSMUSG00000024960	-0.860128	0.04433	Plcb3
ENSMUSG00000008475	0.128732	0.562507	Arpc5
ENSMUSG00000005312	-0.12844	0.666235	Ubqln1
ENSMUSG00000022982	0.175815	0.544594	Sod1
ENSMUSG00000039070	-1.32055	0.0319177	Cpa4
ENSMUSG00000025510	-0.422637	0.25547	Cd151
ENSMUSG00000037049	-1.14933	0.00793845	Smpd1
ENSMUSG00000001440	0.204054	0.421695	Kpnb1
ENSMUSG00000068739	-0.796101	0.0499158	Sars
ENSMUSG00000004535	0.331335	0.332176	Tax1bp1
ENSMUSG00000028798	-0.486063	0.130375	Eif3i
ENSMUSG00000030303	-0.0608599	0.8968	Far2
ENSMUSG00000034382	-1.59498	0.00766119	AI661453
ENSMUSG00000024140	-0.127929	0.687014	Epas1
ENSMUSG00000029071	-0.568497	0.109841	Dvl1
ENSMUSG00000062683	-0.360089	0.274858	Atp5g2
ENSMUSG00000060261	-0.107963	0.638206	Gtf2i
ENSMUSG00000035885	-0.312905	0.298634	Cox8a
ENSMUSG00000032637	-0.107655	0.529023	Atxn2l
ENSMUSG00000033335	-0.458117	0.145892	Dnm2
ENSMUSG00000024835	-0.544581	0.107813	Coro1b
ENSMUSG00000038708	0.522473	0.210515	Golga4
ENSMUSG00000064023	-1.67004	0.00574982	Klk8
ENSMUSG00000026615	0.487379	0.163645	Eprs
ENSMUSG00000063382	-0.414208	0.142075	Bcl9l
ENSMUSG00000022468	-1.01548	0.0856598	Endou
ENSMUSG00000027406	0.448828	0.190058	Idh3b
ENSMUSG00000018286	-0.316199	0.403454	Psmb6
ENSMUSG00000039105	-0.0427989	0.857408	Atp6v1g1
ENSMUSG00000035621	-0.952163	0.0247785	Midn
ENSMUSG00000053565	-0.751602	0.0521405	Eif3k
ENSMUSG00000020044	0.0996282	0.81474	Timp3
ENSMUSG00000054766	0.304442	0.242816	Set
ENSMUSG00000025283	-0.0957505	0.707432	Sat1
ENSMUSG00000028426	0.0817557	0.692385	Rad23b
ENSMUSG00000020892	-1.46488	0.0182581	Aloxe3
ENSMUSG00000029020	0.31043	0.384981	Mfn2
ENSMUSG00000018340	0.248303	0.467632	Anxa6
ENSMUSG00000025503	-0.497861	0.162803	Taldo1
ENSMUSG00000048285	-0.171796	0.547214	Frmd6
ENSMUSG00000004530	-0.507419	0.070826	Coro1c
ENSMUSG00000036751	-0.0256596	0.934705	Cox6b1
ENSMUSG00000032594	-0.437946	0.131442	Ip6k1
ENSMUSG00000024610	-0.584859	0.123261	Cd74
ENSMUSG00000032959	-0.158679	0.625465	Pebp1
ENSMUSG00000030062	-0.215796	0.290018	Rpn1
ENSMUSG00000024695	0.289078	0.321252	Zfp91
ENSMUSG00000025060	0.148055	0.590069	Slk
ENSMUSG00000017754	-0.126386	0.719731	Pltp
ENSMUSG00000034120	-0.0609978	0.751782	Srsf2
ENSMUSG00000028452	0.269627	0.286834	Vcp
ENSMUSG00000032050	0.246449	0.458134	Rdx
ENSMUSG00000037712	0.0924053	0.849239	Fermt2
ENSMUSG00000022186	0.0322326	0.88242	Oxct1
ENSMUSG00000002812	-0.242233	0.344978	Flii
ENSMUSG00000030082	-0.345497	0.266864	Sec61a1
ENSMUSG00000006024	-0.35017	0.264923	Napa
ENSMUSG00000028603	0.122544	0.627015	Scp2
ENSMUSG00000000001	-0.170363	0.644175	Gnai3
ENSMUSG00000026701	-0.65371	0.0543848	Prdx6
ENSMUSG00000035093	0.327275	0.392189	Secisbp2l
ENSMUSG00000059208	0.306766	0.361453	Hnrnpm
ENSMUSG00000021771	0.240135	0.368254	Vdac2
ENSMUSG00000024758	0.0707242	0.769284	Rtn3
ENSMUSG00000040463	-0.326573	0.241837	Mybbp1a
ENSMUSG00000021427	0.144351	0.569375	Ssr1
ENSMUSG00000028041	-0.769272	0.0404279	Adam15
ENSMUSG00000030218	-0.0116401	0.978988	Mgp
ENSMUSG00000040152	-0.0645841	0.87831	Thbs1
ENSMUSG00000031065	-0.192628	0.474832	Cdk16
ENSMUSG00000030557	0.338898	0.374736	Mef2a
ENSMUSG00000027706	0.388941	0.204699	Sec62
ENSMUSG00000001467	-0.0607325	0.86677	Cyp51
ENSMUSG00000037139	1.23975	0.104537	Myom3
ENSMUSG00000036905	0.252122	0.502317	C1qb
ENSMUSG00000001211	-0.422192	0.114522	Agpat3
ENSMUSG00000035027	-0.443558	0.207152	Map2k2
ENSMUSG00000029306	0.538181	0.293912	Ibsp
ENSMUSG00000041736	-0.405056	0.275681	Tspo
ENSMUSG00000029390	0.0988362	0.620941	Tmed2
ENSMUSG00000047641	0.111167	0.877301	Krt87
ENSMUSG00000071646	-0.510424	0.0982838	Mta2
ENSMUSG00000028382	0.00298265	0.993802	Ptbp3
ENSMUSG00000038406	-0.546977	0.133535	Scaf1
ENSMUSG00000069744	-0.381579	0.291277	Psmb3
ENSMUSG00000021819	-0.365176	0.217074	Zswim8
ENSMUSG00000043962	0.138095	0.515061	Thrap3
ENSMUSG00000024360	0.112552	0.688125	Etf1
ENSMUSG00000025791	0.62231	0.232136	Pgm2
ENSMUSG00000022218	-1.37106	0.0273171	Tgm1
ENSMUSG00000027195	-0.25402	0.484887	Hsd17b12
ENSMUSG00000064246	-0.171192	0.654452	Chil1
ENSMUSG00000085438	0.391036	0.316874	1700020I14Rik
ENSMUSG00000026923	-0.560784	0.145594	Notch1
ENSMUSG00000031299	0.281178	0.454493	Pdha1
ENSMUSG00000018583	0.0454678	0.819668	G3bp1
ENSMUSG00000051853	-0.671641	0.0765382	Arf3
ENSMUSG00000029063	-0.104315	0.543136	Nadk
ENSMUSG00000030435	-0.486924	0.146688	U2af2
ENSMUSG00000021486	-0.738578	0.0481026	Prelid1
ENSMUSG00000027923	-1.55802	0.0101505	Lce1b
ENSMUSG00000031604	-0.107532	0.784876	Msmo1
ENSMUSG00000079243	1.40676	0.0707662	Xirp1
ENSMUSG00000019254	-0.440697	0.15149	Ppp1r12c
ENSMUSG00000040734	-1.66923	0.00366864	Ppp1r13l
ENSMUSG00000038619	0.0212791	0.924377	Ensa
ENSMUSG00000031311	0.0199378	0.929086	Nono
ENSMUSG00000031701	0.0308632	0.910096	Dnaja2
ENSMUSG00000033916	-0.243293	0.303543	Chmp2a
ENSMUSG00000021178	0.177979	0.403663	Psmc1
ENSMUSG00000032536	-0.271864	0.348805	Trak1
ENSMUSG00000020570	0.271248	0.346938	Sypl
ENSMUSG00000026983	-0.841005	0.181621	Il1f5
ENSMUSG00000025369	-0.0311174	0.893735	Smarcc2
ENSMUSG00000027111	-0.0431522	0.884353	Itga6
ENSMUSG00000032966	0.181664	0.482504	Fkbp1a
ENSMUSG00000005625	-0.0116327	0.970344	Psmd4
ENSMUSG00000028860	-1.74873	0.00261262	Sytl1
ENSMUSG00000022895	-0.289362	0.375063	Ets2
ENSMUSG00000062329	-0.408527	0.270045	Cytl1
ENSMUSG00000035569	0.0717257	0.811154	Ankrd11
ENSMUSG00000056737	-0.409303	0.259371	Capg
ENSMUSG00000035673	-0.612384	0.0829577	Sbno2
ENSMUSG00000020893	-0.116639	0.830071	Per1
ENSMUSG00000032042	0.221865	0.417356	Srpr
ENSMUSG00000027848	0.31416	0.402018	Olfml3
ENSMUSG00000036103	-0.0155656	0.974883	Colec12
ENSMUSG00000033379	-0.890125	0.0349822	Atp6v0b
ENSMUSG00000028820	0.108071	0.671061	Sfpq
ENSMUSG00000017421	0.0727949	0.768506	Zfp207
ENSMUSG00000032418	0.174094	0.543511	Me1
ENSMUSG00000026825	0.106805	0.789291	Dnm1
ENSMUSG00000026483	-0.0749816	0.868184	Fam129a
ENSMUSG00000043091	-0.880567	0.0417822	Tuba1c
ENSMUSG00000075605	-1.59625	0.020807	Slurp2
ENSMUSG00000017485	0.301588	0.341277	Top2b
ENSMUSG00000063358	0.029203	0.908127	Mapk1
ENSMUSG00000038119	-0.022086	0.956275	Cdon
ENSMUSG00000030717	0.00781237	0.973203	Nupr1
ENSMUSG00000050463	-1.68527	NA	Krt78
ENSMUSG00000055681	-0.446674	0.23373	Cope
ENSMUSG00000021096	0.06534	0.735822	Ppm1a
ENSMUSG00000037331	0.199823	0.43508	Larp1
ENSMUSG00000026586	0.550131	0.197438	Prrx1
ENSMUSG00000020777	0.00576182	0.983019	Acox1
ENSMUSG00000073889	-0.540339	0.216112	Il11ra1
ENSMUSG00000032280	-0.865934	0.034549	Tle3
ENSMUSG00000006411	-0.87351	0.083246	Nectin4
ENSMUSG00000026176	-0.333085	0.257173	Ctdsp1
ENSMUSG00000043733	-0.0188435	0.932894	Ptpn11
ENSMUSG00000063882	0.0575464	0.8301	Uqcrh
ENSMUSG00000020440	-0.899834	0.0421798	Arf5
ENSMUSG00000039367	-0.20116	0.471009	Sec24c
ENSMUSG00000029426	0.123744	0.63067	Scarb2
ENSMUSG00000015120	-0.0248721	0.898243	Ube2i
ENSMUSG00000025162	-0.36962	0.135966	Csnk1d
ENSMUSG00000002944	0.177274	0.636319	Cd36
ENSMUSG00000017588	0.16969	0.858088	Krt27
ENSMUSG00000030168	-0.283826	0.196781	Adipor2
ENSMUSG00000033047	-0.380986	0.155552	Eif3l
ENSMUSG00000019066	-1.24059	0.0123916	Rab3d
ENSMUSG00000007817	0.00962073	0.975382	Zmiz1
ENSMUSG00000053797	-1.50477	0.0165133	Krt16
ENSMUSG00000024404	0.287205	0.289729	Riok3
ENSMUSG00000027984	-0.344715	0.245396	Hadh
ENSMUSG00000006390	-1.20063	0.00771884	Elovl1
ENSMUSG00000032332	0.792017	0.138919	Col12a1
ENSMUSG00000042079	0.00934548	0.970106	Hnrnpf
ENSMUSG00000034075	-0.23213	0.367975	Zdhhc5
ENSMUSG00000018819	0.196196	0.621317	Lsp1
ENSMUSG00000008690	-0.97857	0.0284556	Ncaph2
ENSMUSG00000061306	-0.242327	0.479361	Slc38a10
ENSMUSG00000037679	-0.795459	0.0634209	Inf2
ENSMUSG00000054364	-0.201265	0.527278	Rhob
ENSMUSG00000018736	-0.305193	0.32095	Ndel1
ENSMUSG00000020267	-0.277514	0.431809	Hint1
ENSMUSG00000021390	0.723641	0.255897	Ogn
ENSMUSG00000061032	-0.284529	0.254779	Rrp1
ENSMUSG00000020390	0.311052	0.383655	Ube2b
ENSMUSG00000028640	-0.866843	0.050963	Tfap2c
ENSMUSG00000004264	-0.407823	0.217824	Phb2
ENSMUSG00000063904	-1.27745	0.00941728	Dpp3
ENSMUSG00000018379	0.378662	0.171217	Srsf1
ENSMUSG00000027376	-1.06836	0.0389285	Prom2
ENSMUSG00000042010	-0.0300901	0.939757	Acacb
ENSMUSG00000027593	-0.241779	0.39505	Raly
ENSMUSG00000024187	-0.810432	NA	Fam234a
ENSMUSG00000040725	-0.0804805	0.72151	Hnrnpul1
ENSMUSG00000052310	-0.366294	0.317378	Slc39a1
ENSMUSG00000040054	-0.218229	0.432307	Baz2a
ENSMUSG00000026821	-0.670932	0.0354872	Ralgds
ENSMUSG00000025278	-0.203537	0.519959	Flnb
ENSMUSG00000030629	-0.15929	0.580149	Zfand6
ENSMUSG00000002500	1.1012	0.162687	Rpl3l
ENSMUSG00000032012	-1.46974	0.00285639	Nectin1
ENSMUSG00000021670	0.0340421	0.930377	Hmgcr
ENSMUSG00000022425	0.0201646	0.964299	Enpp2
ENSMUSG00000014444	-0.29877	0.368735	Piezo1
ENSMUSG00000024759	0.0456424	0.898485	Atl3
ENSMUSG00000038146	-0.808939	0.0510357	Notch3
ENSMUSG00000037573	-0.200835	0.467229	Tob1
ENSMUSG00000033066	-0.203876	0.441509	Gas7
ENSMUSG00000055436	0.294338	0.40576	Srsf11
ENSMUSG00000019194	0.517447	0.26051	Scn1b
ENSMUSG00000037487	0.0564723	0.873563	Ubr5
ENSMUSG00000031231	0.56548	0.137142	Cox7b
ENSMUSG00000032199	0.0623457	0.810906	Polr2m
ENSMUSG00000029528	0.171765	0.562642	Pxn
ENSMUSG00000052681	0.154043	0.602633	Rap1b
ENSMUSG00000058569	-0.170225	0.520358	Tmed9
ENSMUSG00000074227	-0.987144	0.0361954	Spint2
ENSMUSG00000058126	0.145474	0.461832	Tpm3-rs7
ENSMUSG00000025499	-1.20747	0.0177558	Hras
ENSMUSG00000034201	-0.868975	0.0224239	Gas2l1
ENSMUSG00000026421	-0.426821	0.14158	Csrp1
ENSMUSG00000020823	-0.0918649	0.581736	Sec14l1
ENSMUSG00000026509	0.423324	0.155914	Capn2
ENSMUSG00000044345	-0.271626	0.300498	Marveld1
ENSMUSG00000006800	0.0883413	0.728844	Sulf2
ENSMUSG00000037902	-0.000770006	0.997695	Sirpa
ENSMUSG00000058672	-0.60911	0.13889	Tubb2a
ENSMUSG00000072720	1.34148	0.155052	Myo18b
ENSMUSG00000026748	-0.12854	0.641171	Plxdc2
ENSMUSG00000066900	-0.696617	0.0468163	Suds3
ENSMUSG00000018821	-1.29221	0.00696217	Avpi1
ENSMUSG00000032423	0.153482	0.583603	Syncrip
ENSMUSG00000055839	-0.500699	0.173385	Elob
ENSMUSG00000037003	-0.0549388	0.859169	Tns2
ENSMUSG00000068566	0.284491	0.525199	Myadm
ENSMUSG00000059040	-0.888248	0.0344759	Eno1b
ENSMUSG00000022185	0.109347	0.576289	Acin1
ENSMUSG00000035258	0.178238	0.710535	Abi3bp
ENSMUSG00000038324	-0.0274135	0.895274	Trpc4ap
ENSMUSG00000027602	-1.03787	0.0300455	Map1lc3a
ENSMUSG00000026034	0.277451	0.377683	Clk1
ENSMUSG00000029033	-1.12571	0.0108313	Acap3
ENSMUSG00000044308	0.563832	0.210126	Ubr3
ENSMUSG00000039477	-0.146696	0.539525	Tnrc18
ENSMUSG00000025647	-0.188475	0.449662	Shisa5
ENSMUSG00000046722	-0.587731	0.0793418	Cdc42se1
ENSMUSG00000032328	0.267668	0.414043	Tmem30a
ENSMUSG00000052684	-0.383585	0.149545	Jun
ENSMUSG00000037503	-0.0748607	0.717745	Fam168b
ENSMUSG00000003435	-0.398165	0.240116	Supt5
ENSMUSG00000020198	-0.144369	0.603602	Ap3d1
ENSMUSG00000024308	-0.166048	0.567103	Tapbp
ENSMUSG00000004789	0.0621191	0.756693	Dlst
ENSMUSG00000027465	-0.405208	0.123432	Tbc1d20
ENSMUSG00000020282	-0.597233	0.0844271	Rhbdf1
ENSMUSG00000038429	-0.496412	0.130121	Usp5
ENSMUSG00000036241	0.0950339	0.678161	Ube2r2
ENSMUSG00000020361	0.199516	0.419818	Hspa4
ENSMUSG00000028111	0.326448	0.494934	Ctsk
ENSMUSG00000022594	-0.0987922	0.799383	Lynx1
ENSMUSG00000001289	-0.448689	0.17535	Pfdn5
ENSMUSG00000050812	0.297175	0.390306	Ecpas
ENSMUSG00000013698	-0.211454	0.414047	Pea15a
ENSMUSG00000062270	0.385931	0.264236	Morf4l1
ENSMUSG00000045193	-0.21033	0.459782	Cirbp
ENSMUSG00000023055	-0.577115	0.118635	Calcoco1
ENSMUSG00000029577	-0.559584	0.117927	Ube3b
ENSMUSG00000053398	-1.63083	0.00453779	Phgdh
ENSMUSG00000029777	-0.17756	0.505997	Gars
ENSMUSG00000036112	0.247624	0.360567	Metap2
ENSMUSG00000115388	-1.31718	0.0250367	Eppk1
ENSMUSG00000000308	-1.1336	0.0215276	Ckmt1
ENSMUSG00000020053	0.331528	0.521358	Igf1
ENSMUSG00000071655	-0.277583	0.398852	Ubxn1
ENSMUSG00000037406	-0.237412	0.574511	Htra4
ENSMUSG00000009097	-1.28426	0.0157652	Tbx1
ENSMUSG00000033400	0.640691	0.300455	Agl
ENSMUSG00000020496	-0.633998	0.0732635	Rnf187
ENSMUSG00000004865	-0.637156	0.0940401	Srpk1
ENSMUSG00000094483	0.13049	0.689768	Purb
ENSMUSG00000000628	0.512217	0.31014	Hk2
ENSMUSG00000059263	0.415531	0.293288	Usp47
ENSMUSG00000027184	0.108142	0.696962	Caprin1
ENSMUSG00000053110	-0.00270872	0.991881	Yap1
ENSMUSG00000028977	-0.356922	0.3993	Casz1
ENSMUSG00000027808	0.0411136	0.859823	Serp1
ENSMUSG00000001416	-0.178352	0.396183	Cct3
ENSMUSG00000059495	-0.0230651	0.947583	Arhgef12
ENSMUSG00000030739	-1.02223	0.0477764	Myh14
ENSMUSG00000038642	0.389699	0.270387	Ctss
ENSMUSG00000053646	-0.801177	0.098848	Plxnb1
ENSMUSG00000015305	-0.000625263	0.998847	Sash1
ENSMUSG00000005125	-0.449381	0.141436	Ndrg1
ENSMUSG00000032437	0.238395	0.373494	Stt3b
ENSMUSG00000021709	0.318048	0.359533	Erbin
ENSMUSG00000031877	-0.841607	0.121787	Ces2g
ENSMUSG00000032485	-1.03329	0.0171829	Scap
ENSMUSG00000084106	-0.484361	0.0397963	Gm6136
ENSMUSG00000061589	0.122073	0.67512	Dot1l
ENSMUSG00000025232	0.0654949	0.863793	Hexa
ENSMUSG00000066406	0.0262564	0.941135	Akap13
ENSMUSG00000032458	0.0543614	0.820064	Copb2
ENSMUSG00000058454	-1.4528	0.0134832	Dhcr7
ENSMUSG00000003363	-0.923597	0.0304667	Pld3
ENSMUSG00000027680	0.976655	0.0689989	Fxr1
ENSMUSG00000036180	-0.864162	0.0231335	Gatad2a
ENSMUSG00000028760	0.584795	0.0357598	Eif4g3
ENSMUSG00000025613	0.0544821	0.82781	Cct8
ENSMUSG00000090877	-0.796749	0.0580446	Hspa1b
ENSMUSG00000022018	-0.102145	0.787274	Rgcc
ENSMUSG00000019188	-0.427352	0.21151	H13
ENSMUSG00000047045	-0.475665	0.247441	Tmem164
ENSMUSG00000052296	-0.317281	0.222149	Ppp6r1
ENSMUSG00000037364	-0.0919666	0.672543	Srrt
ENSMUSG00000005881	-0.483009	0.170151	Ergic3
ENSMUSG00000031532	-0.136783	0.53666	Saraf
ENSMUSG00000029512	-0.769169	0.0360582	Ulk1
ENSMUSG00000029432	0.542974	0.24736	Nipsnap2
ENSMUSG00000084128	-0.951968	0.0514239	Esrp2
ENSMUSG00000029860	-0.290046	0.382234	Zyx
ENSMUSG00000032279	0.566095	0.167646	Idh3a
ENSMUSG00000041607	-0.410415	0.162394	Mbp
ENSMUSG00000062373	0.116811	0.656196	Tmem65
ENSMUSG00000085795	-0.755555	0.0335827	Zfp703
ENSMUSG00000058756	-0.170603	0.551495	Thra
ENSMUSG00000030105	-0.0390369	0.872252	Arl8b
ENSMUSG00000006273	-0.303854	0.352391	Atp6v1b2
ENSMUSG00000035011	-0.178062	0.530185	Zbtb7a
ENSMUSG00000062312	-1.17223	0.0143321	Erbb2
ENSMUSG00000005628	1.03627	0.162418	Tmod4
ENSMUSG00000049470	0.0326951	0.931904	Aff4
ENSMUSG00000023942	-0.116523	0.723557	Slc29a1
ENSMUSG00000003847	0.0178149	0.963906	Nfat5
ENSMUSG00000004771	-0.350976	0.222263	Rab11a
ENSMUSG00000031431	0.16296	0.675657	Tsc22d3
ENSMUSG00000019866	-0.155235	0.7194	Crybg1
ENSMUSG00000037606	-1.04881	0.0170179	Osbpl5
ENSMUSG00000020656	-0.432514	0.363973	Grhl1
ENSMUSG00000068887	-1.35147	0.029091	Lce1j
ENSMUSG00000020152	0.162477	0.642428	Actr2
ENSMUSG00000024772	-0.63401	0.0835247	Ehd1
ENSMUSG00000022270	0.145781	0.651605	Retreg1
ENSMUSG00000025139	-0.480279	0.105371	Tollip
ENSMUSG00000022562	-1.06213	0.0137068	Oplah
ENSMUSG00000028412	0.0627652	0.787678	Slc44a1
ENSMUSG00000002147	-0.382029	0.0893739	Stat6
ENSMUSG00000062929	0.836673	0.145666	Cfl2
ENSMUSG00000026305	0.291804	0.367769	Lrrfip1
ENSMUSG00000058301	-0.544538	0.0795261	Upf1
ENSMUSG00000022010	0.401153	0.180631	Tsc22d1
ENSMUSG00000030123	0.178863	0.609724	Plxnd1
ENSMUSG00000039852	0.254784	0.222404	Rere
ENSMUSG00000024042	-0.68332	0.0767744	Sik1
ENSMUSG00000038502	-0.395093	0.305818	Ptov1
ENSMUSG00000021877	0.140374	0.59998	Arf4
ENSMUSG00000034902	-0.415071	0.208916	Pip5k1c
ENSMUSG00000027404	-0.350352	0.215848	Snrpb
ENSMUSG00000068039	-0.00904599	0.969238	Tcp1
ENSMUSG00000041870	-0.338486	0.225419	Ankrd13a
ENSMUSG00000030678	-0.370063	0.281521	Maz
ENSMUSG00000031825	0.135983	0.753393	Crispld2
ENSMUSG00000020571	0.144685	0.559038	Pdia6
ENSMUSG00000023353	-0.850863	0.0401009	Agap3
ENSMUSG00000006299	-0.617906	0.086323	Aamp
ENSMUSG00000053929	-0.573065	0.0875148	Cyhr1
ENSMUSG00000031059	0.0365055	0.900487	Ndufb11
ENSMUSG00000034684	-1.17276	0.0118757	Sema3f
ENSMUSG00000002981	-0.802551	0.0467738	Clptm1
ENSMUSG00000028964	0.0569632	0.872503	Park7
ENSMUSG00000007739	0.189837	0.367359	Cct4
ENSMUSG00000036402	-0.155411	0.608347	Gng12
ENSMUSG00000062762	-0.376467	0.191179	Ei24
ENSMUSG00000044408	-0.120911	0.712214	Sptssa
ENSMUSG00000024098	-0.0324633	0.919296	Twsg1
ENSMUSG00000028961	-0.385231	0.204344	Pgd
ENSMUSG00000035478	-0.64818	0.125412	Mbd3
ENSMUSG00000031691	-0.703827	0.0622814	Tnpo2
ENSMUSG00000010095	-0.277912	0.316394	Slc3a2
ENSMUSG00000020476	-1.04748	0.0213884	Dbnl
ENSMUSG00000024236	0.381954	0.420042	Svil
ENSMUSG00000025103	0.582494	0.116812	Btbd1
ENSMUSG00000075700	0.397321	0.20756	Selenot
ENSMUSG00000030835	-0.31666	0.364227	Nomo1
ENSMUSG00000070385	0.951899	0.223143	Ampd1
ENSMUSG00000021196	-0.489457	0.174279	Pfkp
ENSMUSG00000067038	-0.532954	0.0294931	Rps12-ps3
ENSMUSG00000024431	0.208933	0.541275	Nr3c1
ENSMUSG00000048612	-0.0542772	0.873552	Myof
ENSMUSG00000071650	-0.153984	0.445826	Ganab
ENSMUSG00000027470	1.0264	0.124782	Mylk2
ENSMUSG00000055632	0.0335863	0.943706	Hmcn2
ENSMUSG00000042423	-0.841105	0.0369741	Fbrs
ENSMUSG00000038967	0.781323	0.142996	Pdk2
ENSMUSG00000032340	-0.0668367	0.797027	Neo1
ENSMUSG00000037206	0.00420858	0.992534	Islr
ENSMUSG00000040212	0.0169683	0.963167	Emp3
ENSMUSG00000037235	-0.304943	0.267248	Mxd4
ENSMUSG00000033420	0.212392	0.578224	Antxr1
ENSMUSG00000044600	-0.438106	0.131821	Smim7
ENSMUSG00000037362	0.0169616	0.971365	Nov
ENSMUSG00000057092	-1.3291	0.00279857	Fxyd3
ENSMUSG00000036138	-0.637116	0.0827999	Acaa1a
ENSMUSG00000071054	0.00454107	0.985878	Safb
ENSMUSG00000049593	-1.35573	0.0304506	Lce1h
ENSMUSG00000040848	-0.283079	0.288152	Sft2d2
ENSMUSG00000001017	-0.0591555	0.74451	Chtop
ENSMUSG00000078619	-0.847131	0.0435262	Smarcd2
ENSMUSG00000039703	-0.318356	0.314854	Nploc4
ENSMUSG00000011877	-0.605338	0.0923194	Git1
ENSMUSG00000026989	-0.585508	0.216192	Dapl1
ENSMUSG00000073639	-0.017625	0.938446	Rab18
ENSMUSG00000026626	0.032117	0.900246	Ppp2r5a
ENSMUSG00000038462	0.20846	0.475667	Uqcrfs1
ENSMUSG00000027893	0.16306	0.48015	Ahcyl1
ENSMUSG00000005142	0.0753605	0.802807	Man2b1
ENSMUSG00000036570	0.410394	0.375738	Fxyd1
ENSMUSG00000028364	0.611351	0.181306	Tnc
ENSMUSG00000034593	0.0989471	0.752704	Myo5a
ENSMUSG00000024099	0.181782	0.605484	Ndufv2
ENSMUSG00000029287	0.0411611	0.918865	Tgfbr3
ENSMUSG00000060904	0.353684	0.249361	Arl1
ENSMUSG00000001768	0.31211	0.364565	Rin2
ENSMUSG00000081534	-0.583052	0.0769035	Slc48a1
ENSMUSG00000039041	-0.565774	0.126768	Adrm1
ENSMUSG00000026260	-0.0939884	0.727669	Ndufa10
ENSMUSG00000040118	1.03549	0.110121	Cacna2d1
ENSMUSG00000031785	-0.901492	0.0411346	Adgrg1
ENSMUSG00000028797	-0.0298407	0.887922	Tmem234
ENSMUSG00000040280	-1.44557	0.0102839	Ndufa4l2
ENSMUSG00000006307	-0.441997	0.166265	Kmt2b
ENSMUSG00000055447	0.325996	0.226355	Cd47
ENSMUSG00000054874	-0.768407	0.0354857	Pcnx3
ENSMUSG00000021200	0.0355051	0.946472	Asb2
ENSMUSG00000040652	0.153775	0.599032	Oaz2
ENSMUSG00000023118	-0.687536	0.0879019	Sympk
ENSMUSG00000052459	0.0644069	0.842061	Atp6v1a
ENSMUSG00000022032	0.052326	0.907303	Scara5
ENSMUSG00000022051	0.0864761	0.720663	Bnip3l
ENSMUSG00000028249	-0.0232214	0.942694	Sdcbp
ENSMUSG00000030753	0.486475	0.14942	Thap12
ENSMUSG00000053436	-0.272794	0.368686	Mapk14
ENSMUSG00000000078	0.0858199	0.788869	Klf6
ENSMUSG00000035105	-0.54361	0.152545	Egln3
ENSMUSG00000024913	-0.48811	0.163403	Lrp5
ENSMUSG00000060601	-0.597857	0.0742703	Nr1h2
ENSMUSG00000031386	-0.0335894	0.904161	Hcfc1
ENSMUSG00000021903	0.0982756	0.823879	Galnt15
ENSMUSG00000026712	0.36295	0.457471	Mrc1
ENSMUSG00000015092	-0.443287	0.226155	Edf1
ENSMUSG00000075590	0.0199883	0.954142	Nrbp2
ENSMUSG00000067194	-0.02378	0.926876	Eif1ax
ENSMUSG00000066705	0.270762	0.486635	Fxyd6
ENSMUSG00000024387	-0.666932	0.0877114	Csnk2b
ENSMUSG00000027546	-0.73559	0.0648374	Atp9a
ENSMUSG00000036550	-0.11727	0.682646	Cnot1
ENSMUSG00000033128	-1.00545	0.0305198	Gga1
ENSMUSG00000032434	-0.461924	0.184386	Cmtm6
ENSMUSG00000027067	-0.145067	0.502733	Ssrp1
ENSMUSG00000016256	0.427296	0.22415	Ctsz
ENSMUSG00000031176	0.310314	0.377513	Dynlt3
ENSMUSG00000004937	-0.494068	0.189338	Sgta
ENSMUSG00000026229	0.200417	0.408729	Psmd1
ENSMUSG00000008730	-0.142344	0.603864	Hipk1
ENSMUSG00000027257	0.0847237	0.844465	Pacsin3
ENSMUSG00000005054	-0.629482	0.0956776	Cstb
ENSMUSG00000004364	0.447334	0.154468	Cul3
ENSMUSG00000028494	-0.36055	0.288404	Plin2
ENSMUSG00000031146	-0.505409	0.127891	Plp2
ENSMUSG00000053898	-0.424946	0.154415	Ech1
ENSMUSG00000021109	0.234265	0.295864	Hif1a
ENSMUSG00000000711	-0.173515	0.336045	Rab5b
ENSMUSG00000030084	-0.51047	0.158128	Plxna1
ENSMUSG00000036275	0.060442	0.805893	9530068E07Rik
ENSMUSG00000039067	-0.0523332	0.797665	Psmd7
ENSMUSG00000035770	0.126386	0.698869	Dync1li2
ENSMUSG00000021250	-1.11901	0.00503766	Fos
ENSMUSG00000041638	-0.690388	0.0872451	Gcn1l1
ENSMUSG00000021520	0.685331	0.0647061	Uqcrb
ENSMUSG00000002395	-0.363413	0.338643	Use1
ENSMUSG00000029330	-0.439102	0.248734	Cds1
ENSMUSG00000023034	0.0796072	0.883961	Nr4a1
ENSMUSG00000014606	-0.210695	0.486001	Slc25a11
ENSMUSG00000033542	-0.762778	0.0816841	Arhgef5
ENSMUSG00000028780	0.217829	0.640205	Sema3c
ENSMUSG00000043131	0.0712647	0.813865	Mob1a
ENSMUSG00000020840	-0.559336	0.124774	Blmh
ENSMUSG00000031835	-0.246739	0.325855	Mbtps1
ENSMUSG00000029055	-1.15217	0.0330368	Plch2
ENSMUSG00000003810	0.217466	0.533946	Mast2
ENSMUSG00000020594	0.199246	0.521623	Pum2
ENSMUSG00000051403	-0.989692	0.0343974	Ppp1r37
ENSMUSG00000078486	-0.208989	0.606787	Perm1
ENSMUSG00000023088	-0.184855	0.47814	Abcc1
ENSMUSG00000021748	0.154692	0.59025	Pdhb
ENSMUSG00000029059	-1.33892	0.00796686	Fam213b
ENSMUSG00000027868	0.925827	0.139324	Tbx15
ENSMUSG00000020580	0.496097	0.260372	Rock2
ENSMUSG00000028809	0.167417	0.528234	Srrm1
ENSMUSG00000052915	-0.0664345	0.716177	Msl1
ENSMUSG00000032187	-0.17122	0.559334	Smarca4
ENSMUSG00000055538	0.264323	0.48552	Zcchc24
ENSMUSG00000028333	0.421788	0.0442456	Anp32b
ENSMUSG00000032047	0.144975	0.506294	Acat1
ENSMUSG00000030662	0.169843	0.429196	Ipo5
ENSMUSG00000022391	-0.894831	0.0419412	Rangap1
ENSMUSG00000038764	0.345927	0.439662	Ptpn3
ENSMUSG00000007880	0.0330019	0.899454	Arid1a
ENSMUSG00000047714	0.0476975	0.842719	Ppp1r2
ENSMUSG00000026965	-0.52998	0.110753	Anapc2
ENSMUSG00000026674	-0.0431034	0.938382	Ddr2
ENSMUSG00000025786	-0.367868	0.136186	Zdhhc3
ENSMUSG00000002524	-0.401475	0.241059	Puf60
ENSMUSG00000041354	-0.385186	0.245109	Rgl2
ENSMUSG00000021270	0.508439	0.175615	Hsp90aa1
ENSMUSG00000003617	0.334145	0.537211	Cp
ENSMUSG00000022314	0.0724375	0.774836	Rad21
ENSMUSG00000036026	-0.56423	0.119556	Tmem63b
ENSMUSG00000035199	0.310495	0.334357	Arl6ip5
ENSMUSG00000028248	0.581513	0.143928	Pnisr
ENSMUSG00000019433	-1.24425	0.00994237	Gipc1
ENSMUSG00000022956	-0.0424711	0.899376	Atp5o
ENSMUSG00000024981	-0.136861	0.64268	Acsl5
ENSMUSG00000022365	-0.170017	0.37223	Derl1
ENSMUSG00000060591	0.0151199	0.959546	Ifitm2
ENSMUSG00000002968	-0.829486	0.0399559	Med25
ENSMUSG00000024914	-0.463101	0.260029	Drap1
ENSMUSG00000059981	-0.280282	0.229013	Taok2
ENSMUSG00000029623	0.0875903	0.693691	Pdap1
ENSMUSG00000015755	0.196062	0.528135	Tab2
ENSMUSG00000052337	0.110574	0.638141	Immt
ENSMUSG00000038295	-1.06796	0.0473	Atg9b
ENSMUSG00000031807	-1.30206	0.0114386	Pgls
ENSMUSG00000003865	0.834137	0.142155	Gys1
ENSMUSG00000020919	0.290165	0.392261	Stat5b
ENSMUSG00000024330	0.419223	0.261361	Col11a2
ENSMUSG00000027010	0.203567	0.664639	Slc25a12
ENSMUSG00000069662	0.446106	0.197944	Marcks
ENSMUSG00000028478	-0.120879	0.635238	Clta
ENSMUSG00000003316	0.196149	0.549049	Glg1
ENSMUSG00000009863	-0.0483305	0.889294	Sdhb
ENSMUSG00000026883	-0.457524	0.093883	Dab2ip
ENSMUSG00000005968	-1.14332	0.0298112	Tuft1
ENSMUSG00000025980	0.268064	0.346886	Hspd1
ENSMUSG00000026207	0.99952	0.126826	Speg
ENSMUSG00000002052	-0.195409	0.451456	Supt6
ENSMUSG00000033565	0.288453	0.301606	Rbfox2
ENSMUSG00000052040	-0.0583505	0.79457	Klf13
ENSMUSG00000024845	-0.737719	0.0624461	Tmem134
ENSMUSG00000079523	0.0404183	0.912843	Tmsb10
ENSMUSG00000036856	-0.880307	0.0446203	Wnt4
ENSMUSG00000029148	-0.233991	0.269975	Nrbp1
ENSMUSG00000038412	-0.576075	0.0995442	Higd1a
ENSMUSG00000050578	0.778357	0.158071	Mmp13
ENSMUSG00000042485	0.898268	0.115091	Mustn1
ENSMUSG00000037822	0.0427038	0.881657	Smim14
ENSMUSG00000022890	0.359824	0.248899	Atp5j
ENSMUSG00000030847	-0.303759	0.325057	Bag3
ENSMUSG00000005198	-0.00919542	0.974455	Polr2a
ENSMUSG00000034354	-0.250823	0.352454	Mtmr3
ENSMUSG00000042520	-0.155331	0.494261	Ubap2l
ENSMUSG00000051343	-0.0262598	0.927982	Rab11fip5
ENSMUSG00000029578	-0.591482	0.0619417	Wipi2
ENSMUSG00000039159	0.0102914	0.950362	Ube2h
ENSMUSG00000021171	0.151135	0.618485	Esyt2
ENSMUSG00000019054	-0.559215	0.118851	Fis1
ENSMUSG00000036918	-1.00546	0.0249746	Ttc7
ENSMUSG00000039103	1.58756	0.135099	Nexn
ENSMUSG00000031834	-0.994836	0.0249466	Pik3r2
ENSMUSG00000018585	-0.547148	0.125506	Atox1
ENSMUSG00000056501	-1.30507	0.00541819	Cebpb
ENSMUSG00000028581	0.301955	0.337183	Laptm5
ENSMUSG00000021696	-0.368265	0.483153	Elovl7
ENSMUSG00000027878	-0.166312	0.533078	Notch2
ENSMUSG00000040850	0.456717	0.248539	Psme4
ENSMUSG00000034850	-0.523529	0.0378558	Tmem127
ENSMUSG00000020810	-0.113694	0.755063	Cygb
ENSMUSG00000060739	-0.00710725	0.97926	Nsa2
ENSMUSG00000060373	-0.0549659	0.783996	Hnrnpc
ENSMUSG00000028559	0.272726	0.399395	Osbpl9
ENSMUSG00000010608	0.506225	0.171327	Rbm25
ENSMUSG00000023827	-1.42482	0.00437472	Agpat4
ENSMUSG00000030884	0.154357	0.566267	Uqcrc2
ENSMUSG00000075595	-0.075383	0.791543	Zfp652
ENSMUSG00000031924	0.26729	0.312516	Cyb5b
ENSMUSG00000024425	-0.306693	0.169176	Ndfip1
ENSMUSG00000038762	0.0898778	0.712175	Abcf1
ENSMUSG00000053119	-0.306311	0.14674	Chmp3
ENSMUSG00000014498	-0.31225	0.261823	Ankrd52
ENSMUSG00000031729	-0.264885	0.385088	Ist1
ENSMUSG00000025068	-0.813899	0.0502089	Gsto1
ENSMUSG00000033713	0.169977	0.632113	Foxn3
ENSMUSG00000067336	0.224584	0.52141	Bmpr2
ENSMUSG00000022371	0.400436	0.460418	Col14a1
ENSMUSG00000043079	0.505849	0.190942	Synpo
ENSMUSG00000030352	-0.950434	0.0318148	Tspan9
ENSMUSG00000020163	-0.194579	0.625934	Uqcr11
ENSMUSG00000000031	-0.0548199	0.897483	H19
ENSMUSG00000020393	-0.294141	0.285211	Kremen1
ENSMUSG00000024811	0.120668	0.758111	Tnks2
ENSMUSG00000068747	-0.491228	0.136557	Sort1
ENSMUSG00000030224	0.147058	0.579671	Strap
ENSMUSG00000027367	-0.0910551	0.742989	Stard7
ENSMUSG00000033004	0.0421192	0.885536	Mycbp2
ENSMUSG00000037111	0.383515	0.299966	Setd7
ENSMUSG00000037012	-0.677666	0.0584092	Hk1
ENSMUSG00000032531	-0.513829	0.100827	Amotl2
ENSMUSG00000032580	0.0996712	0.668319	Rbm5
ENSMUSG00000002980	-0.59647	0.0852537	Bcam
ENSMUSG00000019302	-0.438458	0.152521	Atp6v0a1
ENSMUSG00000030002	0.00875299	0.974315	Dusp11
ENSMUSG00000023022	0.270973	0.404351	Lima1
ENSMUSG00000025579	0.387763	0.283446	Gaa
ENSMUSG00000003660	-0.151501	0.559241	Snrnp200
ENSMUSG00000038754	-0.482	0.36564	Elovl3
ENSMUSG00000002014	-0.422191	0.277717	Ssr4
ENSMUSG00000025780	-0.0137565	0.97967	Itih5
ENSMUSG00000022951	-0.298662	0.272656	Rcan1
ENSMUSG00000030779	-0.010559	0.97011	Rbbp6
ENSMUSG00000041058	0.574594	0.13313	Wwp1
ENSMUSG00000050092	-1.1737	0.128539	Sprr2b
ENSMUSG00000062234	-0.591607	0.0910492	Gak
ENSMUSG00000000826	0.0891492	0.74353	Dnajc5
ENSMUSG00000017776	0.13782	0.602345	Crk
ENSMUSG00000046480	0.746751	0.276968	Scn4b
ENSMUSG00000001027	1.05782	0.17647	Scn4a
ENSMUSG00000027488	0.473751	0.319609	Snta1
ENSMUSG00000028413	0.014078	0.948368	B4galt1
ENSMUSG00000020439	0.0482434	0.887557	Smtn
ENSMUSG00000030499	-1.13292	0.0146238	Kctd15
ENSMUSG00000025348	0.728614	0.172429	Itga7
ENSMUSG00000078515	0.0978659	0.713043	Ddi2
ENSMUSG00000042650	0.0277608	0.90697	Alkbh5
ENSMUSG00000053332	0.244113	0.295309	Gas5
ENSMUSG00000022214	-0.277785	0.398003	Dcaf11
ENSMUSG00000032301	0.361939	0.200274	Psma4
ENSMUSG00000031722	1.93067	0.000561076	Hp
ENSMUSG00000028822	-0.13949	0.44486	Tmem50a
ENSMUSG00000022510	-0.0652812	0.881162	Trp63
ENSMUSG00000028048	-0.966176	0.0299206	Gba
ENSMUSG00000020122	0.0742625	0.804576	Egfr
ENSMUSG00000059119	0.21131	0.340148	Nap1l4
ENSMUSG00000032702	-0.24124	0.39845	Kank1
ENSMUSG00000029447	0.274241	0.223309	Cct6a
ENSMUSG00000001930	0.0815194	0.81602	Vwf
ENSMUSG00000019487	0.413602	0.235117	Trip10
ENSMUSG00000031983	-0.634711	0.0653466	2310022B05Rik
ENSMUSG00000020681	0.0597277	0.878494	Ace
ENSMUSG00000041815	-0.665915	0.0273252	Poldip3
ENSMUSG00000002015	-0.359301	0.11064	Bcap31
ENSMUSG00000030681	-0.173458	0.535683	Mvp
ENSMUSG00000026970	0.282238	0.423317	Rbms1
ENSMUSG00000009687	0.230894	0.492153	Fxyd5
ENSMUSG00000025241	0.501433	0.318857	Fyco1
ENSMUSG00000024083	0.180635	0.613093	Pja2
ENSMUSG00000026083	0.766481	0.0167252	Eif5b
ENSMUSG00000022255	0.504377	0.1003	Mtdh
ENSMUSG00000017607	-0.711548	0.108341	Tns4
ENSMUSG00000030357	-0.175585	0.534925	Fkbp4
ENSMUSG00000038418	-0.406343	0.227476	Egr1
ENSMUSG00000031948	0.046561	0.856166	Kars
ENSMUSG00000025150	-0.147568	0.684222	Cbr2
ENSMUSG00000016933	-0.576005	0.131549	Plcg1
ENSMUSG00000017291	-0.124823	0.66199	Taok1
ENSMUSG00000042726	-0.363628	0.194085	Trafd1
ENSMUSG00000021024	-0.0101868	0.96643	Psma6
ENSMUSG00000020869	-0.0425848	0.878834	Lrrc59
ENSMUSG00000022351	-0.323591	0.419132	Sqle
ENSMUSG00000051375	-1.39409	0.0133383	Pcdh1
ENSMUSG00000028047	0.0853932	0.827081	Thbs3
ENSMUSG00000025544	0.0483048	0.85373	Tm9sf2
ENSMUSG00000017737	0.642151	0.225757	Mmp9
ENSMUSG00000074656	0.730749	0.0372177	Eif2s2
ENSMUSG00000049076	-0.0790955	0.81317	Acap2
ENSMUSG00000050390	-0.953676	0.0175919	C77080
ENSMUSG00000014959	-0.0798403	0.739113	Gorasp2
ENSMUSG00000037236	0.349445	0.349223	Matr3
ENSMUSG00000061928	-0.417044	0.524325	Dsg1b
ENSMUSG00000022124	0.31203	0.28802	Fbxl3
ENSMUSG00000038437	-0.0143917	0.952085	Mllt6
ENSMUSG00000018501	0.332306	0.326431	Ncor1
ENSMUSG00000056724	-1.21077	NA	Nbeal2
ENSMUSG00000010080	-1.80971	0.00231769	Epn3
ENSMUSG00000013160	-0.572002	0.126628	Atp6v0d1
ENSMUSG00000069565	-0.364418	0.213019	Dazap1
ENSMUSG00000030533	-1.18409	0.0117174	Unc45a
ENSMUSG00000037894	-0.0985104	0.694085	H2afz
ENSMUSG00000038400	0.0735076	0.792277	Pmepa1
ENSMUSG00000063410	-0.493836	0.139806	Stk24
ENSMUSG00000058587	0.0347561	0.907558	Tmod3
ENSMUSG00000031960	-0.171182	0.567828	Aars
ENSMUSG00000040459	0.498666	0.18908	Arglu1
ENSMUSG00000000594	-0.355848	0.143015	Gm2a
ENSMUSG00000028932	0.0372691	0.853741	Psmc2
ENSMUSG00000038403	1.15543	0.234427	Hfe2
ENSMUSG00000024952	-1.06335	0.020534	Rps6ka4
ENSMUSG00000015671	-0.106144	0.627584	Psma2
ENSMUSG00000074155	-1.61489	0.0170088	Klk5
ENSMUSG00000066364	-0.364977	0.484779	Serpina3b
ENSMUSG00000031930	-0.363489	0.363395	Wwp2
ENSMUSG00000039100	0.283212	0.453616	March6
ENSMUSG00000038776	-0.334054	0.260528	Ephx1
ENSMUSG00000031696	-0.0587467	0.824927	Vps35
ENSMUSG00000033268	-1.1061	0.0257021	Duox1
ENSMUSG00000020386	0.329905	0.393894	Sar1b
ENSMUSG00000028955	0.0164679	0.933375	Vamp3
ENSMUSG00000030281	-1.40508	0.00408671	Il17rc
ENSMUSG00000030967	0.418083	0.212634	Zranb1
ENSMUSG00000052557	-0.186058	0.654896	Gan
ENSMUSG00000030842	-0.451627	0.201409	Lamtor1
ENSMUSG00000027479	0.159525	0.533995	Mapre1
ENSMUSG00000029598	-0.331246	0.333794	Plbd2
ENSMUSG00000032353	-0.111447	0.756014	Tmed3
ENSMUSG00000003746	0.245584	0.624685	Man1a
ENSMUSG00000064354	0.779676	0.0840829	mt-Co2
ENSMUSG00000068742	-0.113883	0.774014	Cry2
ENSMUSG00000003458	-0.43827	0.181777	Ncstn
ENSMUSG00000022451	-0.145068	0.658903	Twf1
ENSMUSG00000036545	0.192525	0.586943	Adamts2
ENSMUSG00000024750	0.393226	0.21548	Zfand5
ENSMUSG00000004677	-0.159162	0.56989	Myo9b
ENSMUSG00000031353	0.211156	0.429573	Rbbp7
ENSMUSG00000055737	0.555764	0.204912	Ghr
ENSMUSG00000039376	1.31013	0.166894	Synpo2l
ENSMUSG00000022090	-1.15623	0.0212415	Pdlim2
ENSMUSG00000030754	0.0322188	0.902082	Copb1
ENSMUSG00000029152	0.0875689	0.707627	Ociad1
ENSMUSG00000034269	-0.0692687	0.785539	Setd5
ENSMUSG00000046623	-1.41676	0.0223725	Gjb4
ENSMUSG00000006818	0.173294	0.479462	Sod2
ENSMUSG00000042675	-0.630552	0.0706927	Ypel3
ENSMUSG00000055239	0.196764	0.445409	Kcmf1
ENSMUSG00000025487	-0.526738	0.123763	Psmd13
ENSMUSG00000000420	0.271117	0.404057	Galnt1
ENSMUSG00000032324	0.202569	0.469609	Tspan3
ENSMUSG00000032116	-0.0494565	0.880231	Stt3a
ENSMUSG00000020664	0.207322	0.519006	Dld
ENSMUSG00000032601	0.270181	0.426224	Prkar2a
ENSMUSG00000033732	-0.348647	0.233848	Sf3b3
ENSMUSG00000042686	1.05291	0.176455	Jph1
ENSMUSG00000071528	0.202392	0.579882	Usmg5
ENSMUSG00000027423	0.224006	0.414807	Snx5
ENSMUSG00000026604	-0.394077	0.236495	Ptpn14
ENSMUSG00000059534	0.0149202	0.964717	Uqcr10
ENSMUSG00000021610	-0.425876	0.13045	Clptm1l
ENSMUSG00000032334	0.149401	0.714334	Loxl1
ENSMUSG00000021061	0.908479	0.126507	Sptb
ENSMUSG00000024501	0.18965	0.61302	Dpysl3
ENSMUSG00000058799	0.504799	0.0901402	Nap1l1
ENSMUSG00000002957	0.111414	0.663925	Ap2a2
ENSMUSG00000024248	-0.0945687	0.686575	Cox7a2l
ENSMUSG00000064193	-0.977439	0.0352403	Gm4735
ENSMUSG00000027540	-0.375262	0.144408	Ptpn1
ENSMUSG00000059811	0.227801	0.501228	Atl2
ENSMUSG00000002489	-0.236451	0.615644	Tiam1
ENSMUSG00000068889	-1.57094	0.0169615	Lce1e
ENSMUSG00000032115	-0.448607	0.198384	Hyou1
ENSMUSG00000028673	-0.184815	0.52778	Fuca1
ENSMUSG00000020153	-0.0559362	0.883584	Ndufs7
ENSMUSG00000029201	0.0982566	0.812794	Ugdh
ENSMUSG00000025862	0.238977	0.485252	Stag2
ENSMUSG00000035152	-0.0526596	0.793331	Ap2b1
ENSMUSG00000044244	-0.910168	0.0376488	Il20rb
ENSMUSG00000026434	0.0244642	0.911017	Nucks1
ENSMUSG00000004054	-1.12661	0.00828378	Map3k11
ENSMUSG00000036199	0.0614962	0.857251	Ndufa13
ENSMUSG00000034573	-0.303589	0.436656	Ptpn13
ENSMUSG00000044627	-0.042496	0.805969	Swi5
ENSMUSG00000040048	0.119379	0.705789	Ndufb10
ENSMUSG00000010660	-0.749623	0.0412293	Plcd1
ENSMUSG00000036731	-2.01243	0.00490261	Cysrt1
ENSMUSG00000003200	-0.647337	0.0805397	Sh3gl1
ENSMUSG00000001441	0.099751	0.718754	Npepps
ENSMUSG00000029683	1.21746	0.336433	Lmod2
ENSMUSG00000022136	0.200102	0.567247	Dnajc3
ENSMUSG00000011752	-0.57786	0.125688	Pgam1
ENSMUSG00000030654	-0.195401	0.498704	Arl6ip1
ENSMUSG00000022437	-0.0164967	0.955773	Samm50
ENSMUSG00000019873	0.0902171	0.769669	Reep3
ENSMUSG00000008348	-0.142559	0.71129	Ubc
ENSMUSG00000031808	-0.319405	0.279008	Slc27a1
ENSMUSG00000056706	0.142409	0.846163	Krtap7-1
ENSMUSG00000046841	0.129021	0.73803	Ckap4
ENSMUSG00000031770	-0.163821	0.500239	Herpud1
ENSMUSG00000019210	-0.119395	0.528845	Atp6v1e1
ENSMUSG00000021488	0.0393354	0.828005	Nsd1
ENSMUSG00000042688	-0.0644203	0.83833	Mapk6
ENSMUSG00000020363	-0.0479058	0.915765	Gfpt2
ENSMUSG00000044147	-0.860571	0.0288668	Arf6
ENSMUSG00000018765	-0.045367	0.864962	Fxr2
ENSMUSG00000021948	-0.257478	0.263717	Prkcd
ENSMUSG00000041130	-0.432129	0.128252	Zfp598
ENSMUSG00000042541	0.0621033	0.747527	Sem1
ENSMUSG00000002778	-0.283039	0.352694	Kdelr1
ENSMUSG00000017204	-0.97115	0.125412	Gsdma
ENSMUSG00000015354	-0.328016	0.420769	Pcolce2
ENSMUSG00000067615	-0.0280872	0.96877	Krt81
ENSMUSG00000024646	-0.290514	0.264758	Cyb5a
ENSMUSG00000066232	0.336899	0.25719	Ipo7
ENSMUSG00000027293	0.31592	0.197906	Ehd4
ENSMUSG00000022043	0.218533	0.500251	Trim35
ENSMUSG00000025026	0.16319	0.65877	Add3
ENSMUSG00000034462	0.150364	0.759022	Pkd2
ENSMUSG00000069515	1.79773	0.000516741	Lyz1
ENSMUSG00000032198	-0.557498	0.111376	Dock6
ENSMUSG00000025871	-0.0810474	0.754064	4833439L19Rik
ENSMUSG00000025409	-0.441184	0.235888	Mbd6
ENSMUSG00000008540	-0.0599407	0.868146	Mgst1
ENSMUSG00000039646	-0.400597	0.247197	Vasn
ENSMUSG00000036781	-0.110992	0.749685	Rps27l
ENSMUSG00000038463	0.339066	0.480948	Olfml2b
ENSMUSG00000030374	-0.58836	0.0808968	Strn4
ENSMUSG00000028039	-1.43148	0.00899078	Efna3
ENSMUSG00000032667	-0.0453287	0.892488	Pon2
ENSMUSG00000024644	-0.348191	0.270271	Cndp2
ENSMUSG00000039208	-0.738058	0.0506069	Metrnl
ENSMUSG00000029098	-0.269081	0.378559	Acox3
ENSMUSG00000019969	-0.697808	0.0528865	Psen1
ENSMUSG00000009073	-0.0868418	0.705257	Nf2
ENSMUSG00000044217	-2.07982	0.00195906	Aqp5
ENSMUSG00000026675	0.22776	0.593176	Hsd17b7
ENSMUSG00000029550	-0.921629	0.0123297	Sppl3
ENSMUSG00000029407	0.352207	0.202144	Uso1
ENSMUSG00000020717	0.304883	0.468635	Pecam1
ENSMUSG00000054455	0.212063	0.468803	Vapb
ENSMUSG00000001127	-0.261038	0.357355	Araf
ENSMUSG00000109324	-0.3348	0.361884	Prmt1
ENSMUSG00000019943	0.322192	0.443593	Atp2b1
ENSMUSG00000029169	-0.0191989	0.948352	Dhx15
ENSMUSG00000027502	-0.527067	0.124972	Rtf2
ENSMUSG00000014599	0.223357	0.530012	Csf1
ENSMUSG00000050732	-0.662235	0.110009	Vamp8
ENSMUSG00000019539	0.215476	0.613191	Rcn3
ENSMUSG00000029616	-0.401863	0.187576	Erp29
ENSMUSG00000025202	0.00742427	0.988213	Scd3
ENSMUSG00000028552	0.186161	0.500999	Eps15
ENSMUSG00000053841	-0.227492	0.341852	Txlna
ENSMUSG00000025234	0.130347	0.670169	Arih1
ENSMUSG00000029686	0.339432	0.20627	Cul1
ENSMUSG00000019528	1.1337	0.0665345	Gyg
ENSMUSG00000020388	-0.901304	0.0263019	Pdlim4
ENSMUSG00000005354	-0.437847	0.172824	Txn2
ENSMUSG00000001415	-0.54329	0.119084	Smg5
ENSMUSG00000034341	-0.427618	0.158738	Wbp2
ENSMUSG00000026051	0.196189	0.677749	1500015O10Rik
ENSMUSG00000024587	0.264979	0.237816	Nars
ENSMUSG00000036622	-0.579479	0.190652	Atp13a2
ENSMUSG00000036817	-0.184423	0.34083	Sun1
ENSMUSG00000020863	0.547595	0.139764	Luc7l3
ENSMUSG00000041476	1.01522	0.40206	Smpx
ENSMUSG00000035901	0.0437865	0.896323	Dennd5a
ENSMUSG00000046694	-1.68398	0.00361766	Tent5b
ENSMUSG00000015291	0.175394	0.517471	Gdi1
ENSMUSG00000038127	0.25214	0.528951	Ccdc50
ENSMUSG00000005469	-0.21316	0.479028	Prkaca
ENSMUSG00000028173	0.15279	0.552638	Wls
ENSMUSG00000030704	0.307406	0.15602	Rab6a
ENSMUSG00000054611	-0.00680346	0.980569	Kdm2a
ENSMUSG00000020326	0.603301	0.160935	Ccng1
ENSMUSG00000042212	-1.42849	0.0617654	Sprr2d
ENSMUSG00000095115	0.21019	0.510953	Itpripl2
ENSMUSG00000042626	-0.390942	0.147727	Shc1
ENSMUSG00000026842	-0.0920948	0.686467	Abl1
ENSMUSG00000071657	-0.978363	0.0189566	Bscl2
ENSMUSG00000020964	0.069291	0.806794	Sel1l
ENSMUSG00000040447	-0.93362	0.0284889	Spns2
ENSMUSG00000018965	0.159806	0.43082	Ywhah
ENSMUSG00000044252	-0.280007	0.444995	Osbpl1a
ENSMUSG00000045667	0.718865	0.265252	Smtnl2
ENSMUSG00000017843	0.123475	0.526301	Ppp2r5c
ENSMUSG00000020737	-0.523772	0.174682	Jpt1
ENSMUSG00000021279	-0.175766	0.426756	Cdc42bpb
ENSMUSG00000030603	-0.0430317	0.879431	Psmc4
ENSMUSG00000022110	0.23075	0.500398	Sucla2
ENSMUSG00000049327	0.0265517	0.923342	Kmt5a
ENSMUSG00000025372	-0.702113	0.0193771	Baiap2
ENSMUSG00000035828	-1.19661	0.0113675	Pim3
ENSMUSG00000005397	0.145912	0.781519	Nid1
ENSMUSG00000030127	-0.187514	0.43252	Cops7a
ENSMUSG00000032737	0.341085	0.292951	Inppl1
ENSMUSG00000058835	-0.0309366	0.919197	Abi1
ENSMUSG00000074698	0.155277	0.546826	Csnk2a1
ENSMUSG00000036257	0.22373	0.503075	Pnpla8
ENSMUSG00000032193	-0.589244	0.0820458	Ldlr
ENSMUSG00000021843	0.66855	0.0449183	Ktn1
ENSMUSG00000026278	-1.24563	0.0106104	Bok
ENSMUSG00000034290	0.264279	0.433137	Nek9
ENSMUSG00000025366	0.187271	0.527864	Esyt1
ENSMUSG00000024002	-0.0189814	0.927443	Brd4
ENSMUSG00000020346	-0.249735	0.404868	Mgat1
ENSMUSG00000017119	0.115433	0.681791	Nbr1
ENSMUSG00000033499	0.433194	0.21921	Larp4b
ENSMUSG00000014349	-0.403368	0.161614	Ube2z
ENSMUSG00000057666	0.00168498	0.998197	Gapdh
ENSMUSG00000006169	0.032026	0.902845	Clint1
ENSMUSG00000025161	0.624566	0.246135	Slc16a3
ENSMUSG00000032803	0.383906	0.213288	Cdv3
ENSMUSG00000021133	-0.345226	0.15149	Susd6
ENSMUSG00000033940	-0.249093	0.356337	Brk1
ENSMUSG00000025220	0.0494693	0.863675	Mgea5
ENSMUSG00000015087	-0.119692	0.610454	Rabl6
ENSMUSG00000041168	-0.391201	0.224374	Lonp1
ENSMUSG00000015749	0.35441	0.168524	Anp32e
ENSMUSG00000029048	-0.322346	0.153762	Rer1
ENSMUSG00000039238	-0.463719	0.375201	Zfp750
ENSMUSG00000015363	-0.729177	0.0422666	Trabd
ENSMUSG00000030816	-0.630338	0.0655273	Rnf40
ENSMUSG00000068523	-0.0350553	0.858479	Gng5
ENSMUSG00000029840	0.339749	0.270835	Mtpn
ENSMUSG00000025212	-0.398256	0.142963	Sfxn3
ENSMUSG00000001687	0.106489	0.676346	Ubl3
ENSMUSG00000034832	-0.0308175	0.926563	Tet3
ENSMUSG00000005506	0.198311	0.520357	Celf1
ENSMUSG00000036450	-0.238917	0.485673	Hif1an
ENSMUSG00000027282	-0.00613554	0.977452	Mtch2
ENSMUSG00000046707	-0.567411	0.11496	Csnk2a2
ENSMUSG00000029465	-0.18549	0.475785	Arpc3
ENSMUSG00000069808	-0.907489	0.0642809	Fam57a
ENSMUSG00000062933	-1.23264	0.0289723	Gm10123
ENSMUSG00000017969	-0.278728	0.507428	Ptgis
ENSMUSG00000040964	-0.739155	0.0450072	Arhgef10l
ENSMUSG00000030447	0.0196243	0.937654	Cyfip1
ENSMUSG00000021796	0.0805238	0.815643	Bmpr1a
ENSMUSG00000025743	0.147448	0.640916	Sdc3
ENSMUSG00000009293	-0.563465	0.13143	Ube2g2
ENSMUSG00000041801	-0.704925	0.101445	Phlda3
ENSMUSG00000031068	-0.230677	0.460742	Glrx3
ENSMUSG00000025190	0.211023	0.516084	Got1
ENSMUSG00000040746	-0.74719	0.0320144	Rnf167
ENSMUSG00000020788	-0.0851188	0.797575	Atp2a3
ENSMUSG00000081051	-0.747261	0.0350709	Gm15427
ENSMUSG00000063273	0.186243	0.547691	Naa15
ENSMUSG00000022797	0.132866	0.714495	Tfrc
ENSMUSG00000026576	0.772438	0.216059	Atp1b1
ENSMUSG00000024908	0.0682811	0.801829	Ppp6r3
ENSMUSG00000056515	0.153	0.639059	Rab31
ENSMUSG00000018909	-0.441166	0.134714	Arrb1
ENSMUSG00000003528	-1.14395	0.0214707	Slc25a1
ENSMUSG00000040842	-0.400027	0.219403	Szrd1
ENSMUSG00000021595	-0.23596	0.440121	Nsun2
ENSMUSG00000020238	-0.662406	0.114615	Ncln
ENSMUSG00000003360	-0.181572	0.516054	Ddx23
ENSMUSG00000000555	0.32339	0.425716	Itga5
ENSMUSG00000051510	0.0363384	0.843837	Mafg
ENSMUSG00000031862	-0.763555	0.0480361	Atp13a1
ENSMUSG00000073557	0.224877	0.618563	Ppp1r12b
ENSMUSG00000035279	0.142029	0.747681	Ssc5d
ENSMUSG00000050608	-0.0391525	0.88362	Minos1
ENSMUSG00000091898	1.36324	0.240952	Tnnc1
ENSMUSG00000020075	0.115254	0.706234	Ddx21
ENSMUSG00000024620	0.20053	0.605284	Pdgfrb
ENSMUSG00000014077	0.0289224	0.908018	Chp1
ENSMUSG00000032295	-0.51304	0.133072	Man2c1
ENSMUSG00000048373	-1.09644	0.0277262	Fgfbp1
ENSMUSG00000067614	-0.157945	0.826797	Krt86
ENSMUSG00000030058	-0.0650373	0.811227	Copg1
ENSMUSG00000022403	0.206415	0.465773	St13
ENSMUSG00000061878	-1.42864	0.00931351	Sphk1
ENSMUSG00000001910	-0.774984	0.0452107	Nacc1
ENSMUSG00000006728	-0.318104	0.324983	Cdk4
ENSMUSG00000020263	-0.0910915	0.746125	Appl2
ENSMUSG00000021870	0.446602	0.1868	Slmap
ENSMUSG00000040225	0.116119	0.746542	Prrc2c
ENSMUSG00000020864	0.24602	0.338925	Ankrd40
ENSMUSG00000019102	-0.665071	0.0830434	Aldh3a1
ENSMUSG00000008892	0.219953	0.508152	Vdac3
ENSMUSG00000013663	0.0684196	0.79634	Pten
ENSMUSG00000020250	-0.00503079	0.982298	Txnrd1
ENSMUSG00000024513	0.187132	0.350225	Mbd2
ENSMUSG00000024059	-0.239644	0.495718	Clip4
ENSMUSG00000046971	-1.65441	0.00763503	Pla2g4f
ENSMUSG00000015149	-0.0729161	0.696902	Sirt2
ENSMUSG00000026924	-0.244682	0.315903	Sec16a
ENSMUSG00000025332	-0.525863	0.0945823	Kdm5c
[truncated: 52,533 more rows]
