# Supplementary material for: Validation of a model of rheumatoid arthritis using mice reconstituted with patient peripheral blood mononuclear cells
Source: Dis Model Mech. 2025 Dec 29;18(12):dmm052294. doi: 10.1242/dmm.052294 (PMC12817335; doi:10.1242/dmm.052294)
Supplement: Table S10. HC-RAC Autoantibodies [file dmm-18-052294-TableS10.xlsx]

## Sheet: table 1
Genes which are differentially expressed among classes:
Number of genes significant at 0.05 level of the univariate test: 1274
Table 1 - Sorted by p-value of the univariate test.
Class 1: H-C (6 samples); Class 2: RA-C (12 samples).
The first 1274 genes are significant at the nominal 0.05 level of the univariate test with the fold change 1.25
	Parametric p-value	FDR	Geom mean of intensities in class 1	Geom mean of intensities in class 2	Fold-change	UniqueID	Name
1	8e-07	0.0126	59.88	121.99	0.49	RZPDp9028H042Q	ADD1
2	2.1e-06	0.0165	120.11	168.17	0.71	RZPDp9028C122Q	DNAJB12
3	8.2e-06	0.0263	143.47	205.84	0.7	RZPDp9028G073Q	WNT5A
4	9.2e-06	0.0263	77.41	113.37	0.68	RZPDp9028E242Q	RHOB
5	1.01e-05	0.0263	84.48	123.28	0.69	RZPDp9028B153Q	IPO5
6	1.1e-05	0.0263	75.61	159.34	0.47	RZPDp9028F012Q	RZPDp9028F012Q
7	1.17e-05	0.0263	118.26	160.91	0.73	RZPDp9028A032Q	PLEC
8	1.55e-05	0.0297	131.02	187.96	0.7	RZPDp9028J232Q	ACSF2
9	1.7e-05	0.0297	179.86	244.54	0.74	RZPDp9028L033Q	PTPRF
10	2.07e-05	0.0326	145.84	187.96	0.78	RZPDp9028L093Q	ABCA3
11	3.85e-05	0.0538	115.67	152.66	0.76	RZPDp9028B103Q	TRIO
12	4.76e-05	0.0538	80.87	174.07	0.46	RZPDp9028F042Q	ABR
13	4.8e-05	0.0538	95.85	129.15	0.74	RZPDp9028N102Q	RHOB
14	4.84e-05	0.0538	65.15	149.04	0.44	RZPDp9028D033Q	RZPDp9028D033Q
15	5.12e-05	0.0538	102.27	161.03	0.64	RZPDp9028E073Q	TPT1-AS1
16	5.82e-05	0.0573	151.17	201.1	0.75	RZPDp9028H101Q	PLEKHH3
17	6.39e-05	0.0592	132.46	170.66	0.78	RZPDp9028B013Q	AHNAK2
18	7.49e-05	0.0655	74.45	133.88	0.56	RZPDp9028K152Q	TRADD
19	0.000126	0.104	69.14	127.78	0.54	RZPDp9028G142Q	RZPDp9028G142Q
20	0.0001422	0.112	59.7	101.01	0.59	RZPDp9028E152Q	TLE2
21	0.000173	0.125	54.78	96.04	0.57	RZPDp9028F092Q	LTBP3
22	0.0001802	0.125	64.78	91.03	0.71	RZPDp9028G109Q	TRIAP1
23	0.000183	0.125	136.15	183.41	0.74	RZPDp9028E063Q	RZPDp9028E063Q
24	0.0002021	0.133	111.1	145.62	0.76	RZPDp9028C133Q	EPDR1
25	0.000224	0.136	157.26	238.85	0.66	RZPDp9028E133Q	PRDX1
26	0.0002271	0.136	66.09	122.91	0.54	RZPDp9028G193Q	ANXA11
27	0.0002385	0.136	78.81	115.87	0.68	RZPDp9028H112Q	ZNF516
28	0.0002411	0.136	145.96	188.36	0.77	RZPDp9028H111Q	H2AFX
29	0.0002849	0.155	57.87	154.55	0.37	RZPDp9028F063Q	PPP1R13L
30	0.0003043	0.16	64.88	108.73	0.6	RZPDp9028I113Q	FNDC1
31	0.0003241	0.165	57.34	99.16	0.58	RZPDp9028G063Q	TSC2
32	0.0003829	0.184	127.35	166.42	0.77	RZPDp9028E202Q	EIF5A
33	0.0003976	0.184	52.25	84.86	0.62	RZPDp9028M193Q	CENPB
34	0.0003986	0.184	61.51	92.77	0.66	RZPDp9028E103Q	ARHGAP25
35	0.0004299	0.184	72.78	150.77	0.48	RZPDp9028N112Q	TIMP2
36	0.0004306	0.184	75.62	132.32	0.57	RZPDp9028G231Q	FLNB
37	0.0004352	0.184	88.24	149.83	0.59	RZPDp9028A033Q	TACC2
38	0.0004958	0.184	102.31	139.75	0.73	RZPDp9028A211Q	PIP5K1C
39	0.0005005	0.184	148.14	189.98	0.78	RZPDp9028K231Q	TNS1
40	0.0005012	0.184	65.59	118.88	0.55	RZPDp9028C142Q	ANGPTL2
41	0.000513	0.184	74.32	120.87	0.61	RZPDp9028H231Q	CYR61
42	0.0005174	0.184	63.83	118.74	0.54	RZPDp9028D042Q	RZPDp9028D042Q
43	0.0005415	0.184	113.31	213.88	0.53	RZPDp9028C102Q	ISYNA1
44	0.0005665	0.184	90.32	138.56	0.65	RZPDp9028E111Q	FAM129B
45	0.0005711	0.184	101.27	195.46	0.52	RZPDp9028G122Q	MLST8
46	0.0005733	0.184	68.74	122.99	0.56	RZPDp9028L042Q	CKAP4
47	0.0005816	0.184	102.3	135.47	0.76	RZPDp9028A2216Q	ARRB2
48	0.0005829	0.184	127.34	172.84	0.74	RZPDp9028E122Q	BAG6
49	0.0006052	0.184	55.13	79.69	0.69	RZPDp9028E0311Q	TMSB10/TMSB4X
50	0.0006137	0.184	114.84	152.77	0.75	RZPDp9028G041Q	ILF2
51	0.0006225	0.184	57.98	87.39	0.66	RZPDp9028F015Q	MINK1
52	0.0006347	0.184	117.9	172.71	0.68	RZPDp9028F143Q	ISYNA1
53	0.0006567	0.184	247.87	403.05	0.61	RZPDp9028C042Q	AHR
54	0.0006774	0.184	108.6	191.85	0.57	RZPDp9028J042Q	PTPN12
55	0.0007062	0.184	95.33	138.41	0.69	RZPDp9028M142Q	CTDSP1
56	0.000726	0.184	167.75	221.65	0.76	RZPDp9028G013Q	C7orf25
57	0.0007396	0.184	98.39	168.11	0.59	RZPDp9028E142Q	ASH1L
58	0.0007455	0.184	56.1	82.32	0.68	RZPDp9028E0312Q	CFB
59	0.000753	0.184	131.92	172.36	0.77	RZPDp9028G202Q	LRP11
60	0.0007636	0.184	85.45	119.32	0.72	RZPDp9028H043Q	GBP1P1
61	0.0007725	0.184	57.54	102.48	0.56	RZPDp9028O212Q	ACAA2
62	0.0007785	0.184	72.52	129.15	0.56	RZPDp9028F153Q	USP48
63	0.00079	0.184	51.74	99.65	0.52	RZPDp9028H132Q	XPO1
64	0.0007912	0.184	57.27	97.67	0.59	RZPDp9028F013Q	IKBKG
65	0.0007919	0.184	85.38	127.45	0.67	RZPDp9028O022Q	ARHGEF12
66	0.0008372	0.184	54.03	98.65	0.55	RZPDp9028H023Q	RZPDp9028H023Q
67	0.0008498	0.184	78.46	123.41	0.64	RZPDp9028N101Q	TNNC2
68	0.0008523	0.184	53.92	73.11	0.74	RZPDp9028D1716Q	EIF4G2
69	0.0008701	0.184	93.63	150.3	0.62	RZPDp9028H162Q	EDC4
70	0.0008703	0.184	83.22	133.43	0.62	RZPDp9028A063Q	SERBP1
71	0.0008831	0.184	101.1	156.82	0.64	RZPDp9028C062Q	CCDC88C
72	0.0008834	0.184	96.62	135.13	0.72	RZPDp9028O231Q	CTNNA1
73	0.0008982	0.184	71.71	47	1953-01-01	RZPDp9027J0716Q	PITRM1
74	0.0009073	0.184	81.58	135.55	0.6	RZPDp9028C043Q	AP2M1
75	0.0009536	0.186	205.27	276.75	0.74	RZPDp9028G032Q	AEBP1
76	0.0009571	0.186	80.69	136.01	0.59	RZPDp9028G033Q	NOTCH4
77	0.0009592	0.186	53.62	71.25	0.75	RZPDp9028H134Q	REV3L
78	0.0009845	0.189	51.47	94.38	0.55	RZPDp9028C162Q	KDM4A
79	0.0010308	0.189	58.48	101.03	0.58	RZPDp9028E032Q	TJP3
80	0.0010313	0.189	60.12	98.4	0.61	RZPDp9028B0115Q	CCT7
81	0.001034	0.189	70.49	139.77	0.5	RZPDp9028H012Q	ITGA5
82	0.0010364	0.189	81.88	121.14	0.68	RZPDp9028N212Q	PCDP1
83	0.0010572	0.189	75.16	127.8	0.59	RZPDp9028M152Q	FBXO44
84	0.0010737	0.189	60.88	115.37	0.53	RZPDp9028K072Q	FN1 (includes EG:100005469)
85	0.0010958	0.189	143.73	190.42	0.75	RZPDp9028H071Q	RZPDp9028H071Q
86	0.0011005	0.189	96.58	136.02	0.71	RZPDp9028D081Q	VARS
87	0.0011092	0.189	91.4	117.9	0.78	RZPDp9028P232Q	RZPDp9028P232Q
88	0.0011219	0.189	56.13	96.51	0.58	RZPDp9028B202Q	AMY1A (includes others)
89	0.0011363	0.189	94.35	158.58	0.59	RZPDp9028A082Q	CAPN2
90	0.0011409	0.189	125.99	187.96	0.67	RZPDp9028K063Q	TRIM8
91	0.0011429	0.189	90.25	157.36	0.57	RZPDp9028F212Q	CARD10
92	0.0011812	0.192	68.17	117.35	0.58	RZPDp9028M121Q	NPEPL1
93	0.001193	0.192	319.44	236.41	1935-01-01	RZPDp9028C112Q	TPPP3
94	0.0012082	0.192	58.12	86.98	0.67	RZPDp9028D0519Q	COL5A2
95	0.0012456	0.192	110.63	176.51	0.63	RZPDp9028E022Q	ACSF2
96	0.0012683	0.192	73.33	113.64	0.65	RZPDp9028B052Q	MAP3K9
97	0.0012897	0.192	58.12	107.95	0.54	RZPDp9028H152Q	ATXN10
98	0.0013177	0.192	82.93	128.48	0.65	RZPDp9028M103Q	CDK2AP1
99	0.0013195	0.192	82.59	114.51	0.72	RZPDp9028F123Q	THSD1
100	0.0013596	0.192	51.68	78.75	0.66	RZPDp9028F022Q	RZPDp9028F022Q
101	0.0013656	0.192	57.82	102	0.57	RZPDp9028H102Q	SIPA1
102	0.001396	0.192	64.05	101.21	0.63	RZPDp9028B151Q	VPS72 (includes EG:100001285)
103	0.001406	0.192	160.65	237.69	0.68	RZPDp9028F221Q	CNOT1
104	0.0014098	0.192	61.45	91.84	0.67	RZPDp9028M073Q	HNRNPK
105	0.0014172	0.192	81.67	149.02	0.55	RZPDp9028N143Q	RNF145
106	0.0014276	0.192	61.15	87.09	0.7	RZPDp9028D0319Q	ANXA1
107	0.0014289	0.192	68.74	101.69	0.68	RZPDp9028B0719Q	C19orf43
108	0.0014346	0.192	117.21	159	0.74	RZPDp9028A221Q	RZPDp9028A221Q
109	0.0014417	0.192	58.69	112.45	0.52	RZPDp9028H172Q	MBD6
110	0.0014439	0.192	68.77	99.61	0.69	RZPDp9028F201Q	CLU
111	0.0014623	0.192	64.03	104.25	0.61	RZPDp9028G192Q	MIF
112	0.0014948	0.192	115.83	154.53	0.75	RZPDp9028E1019Q	UPF1
113	0.0015044	0.192	92.5	118.54	0.78	RZPDp9028A0115Q	AARS
114	0.0015097	0.192	59.39	83.81	0.71	RZPDp9028G2116Q	DGKA
115	0.0015235	0.192	107.98	158.21	0.68	RZPDp9028F231Q	CCDC57
116	0.001536	0.192	52.03	90.53	0.57	RZPDp9028D023Q	HDLBP
117	0.0015572	0.192	64.24	86.3	0.74	RZPDp9028G1011Q	FAM208A
118	0.0015853	0.192	53.72	110.19	0.49	RZPDp9028M232Q	HBP1
119	0.0016169	0.192	53.54	90.27	0.59	RZPDp9028H032Q	ADCY1
120	0.0016191	0.192	55.47	88.32	0.63	RZPDp9028B152Q	TPPP3
121	0.0016289	0.192	185.89	246.53	0.75	RZPDp9028C082Q	SMCHD1
122	0.001629	0.192	60.22	75.78	0.79	RZPDp9028K193Q	BICD1
123	0.0016319	0.192	81.29	108.54	0.75	RZPDp9028L171Q	ARFGEF1
124	0.0016325	0.192	87.46	113.18	0.77	RZPDp9028M0116Q	RZPDp9028M0116Q
125	0.0016412	0.192	71.54	105.67	0.68	RZPDp9028D192Q	NUMA1
126	0.001648	0.192	154.97	205.12	0.76	RZPDp9028A043Q	CTBP2
127	0.001648	0.192	56.49	95.61	0.59	RZPDp9028I023Q	NKX2-1
128	0.0016566	0.192	54.53	83.12	0.66	RZPDp9028G0410Q	WDR1
129	0.0017062	0.195	122.68	180.03	0.68	RZPDp9028O052Q	NEURL4
130	0.0017299	0.195	79.81	117.14	0.68	RZPDp9028M032Q	CEP164
131	0.0017305	0.195	57.51	87.72	0.66	RZPDp9028E053Q	MAP7D1
132	0.0017469	0.195	64.25	99.3	0.65	RZPDp9028C241Q	SMTN
133	0.001762	0.195	71.57	112.67	0.64	RZPDp9028A083Q	CD74
134	0.0017673	0.195	54.46	76.26	0.71	RZPDp9028N123Q	CYTH3
135	0.0017685	0.195	51.8	87.37	0.59	RZPDp9028N193Q	UBE2B
136	0.0018417	0.201	52.24	69.68	0.75	RZPDp9028B0117Q	PKN1
137	0.0018496	0.201	51.48	82.62	0.62	RZPDp9028F222Q	EFEMP1
138	0.0018723	0.201	133.18	167.93	0.79	RZPDp9028G042Q	FN1 (includes EG:100005469)
139	0.0018747	0.201	110.01	143.12	0.77	RZPDp9028E201Q	CEP164
140	0.0019158	0.203	56.63	79.95	0.71	RZPDp9028G048Q	ZFPL1
141	0.0019424	0.203	77.46	109.42	0.71	RZPDp9028A041Q	RHBDF1
142	0.0019573	0.203	64.38	48.07	1934-01-01	RZPDp9027C1816Q	AP1M1
143	0.0019802	0.203	53.24	74.03	0.72	RZPDp9028C1216Q	PLCL2
144	0.0020062	0.203	151.63	192.46	0.79	RZPDp9028L043Q	SOD1
145	0.0020414	0.203	64.27	92.85	0.69	RZPDp9028A243Q	HMG20B
146	0.0020593	0.203	118.36	150.08	0.79	RZPDp9028L041Q	RZPDp9028L041Q
147	0.0020608	0.203	54.44	92.19	0.59	RZPDp9028E083Q	SIPA1L3
148	0.0020675	0.203	60.01	83.1	0.72	RZPDp9028P113Q	CCDC47
149	0.0020689	0.203	78.73	133.47	0.59	RZPDp9028C1019Q	FTH1 (includes EG:14319)
150	0.002069	0.203	60.65	100.15	0.61	RZPDp9028J172Q	FHL2
151	0.0020774	0.203	52.95	95.92	0.55	RZPDp9028L183Q	IGLC1
152	0.0021436	0.207	87.96	151.61	0.58	RZPDp9028D043Q	PPIB
153	0.0021577	0.207	92.84	136.82	0.68	RZPDp9028O013Q	CD2BP2
154	0.002163	0.207	73.83	139.7	0.53	RZPDp9028F072Q	HERC2
155	0.0021745	0.207	98	133.7	0.73	RZPDp9028M241Q	SCARF2
156	0.0021838	0.207	63.95	83.66	0.76	RZPDp9028G0118Q	IGBP1
157	0.0022225	0.21	50	84.71	0.59	RZPDp9028L051Q	GRN
158	0.0022499	0.211	72.2	105.29	0.69	RZPDp9028A103Q	RZPDp9028A103Q
159	0.0022919	0.213	123.91	164.35	0.75	RZPDp9028J0216Q	CDC25B
160	0.002308	0.213	55.55	96.68	0.57	RZPDp9028D052Q	PAK6
161	0.00234	0.213	51.38	86.71	0.59	RZPDp9028J112Q	IPO5
162	0.0024764	0.22	80.51	101.5	0.79	RZPDp9028K093Q	RZPDp9028K093Q
163	0.002478	0.22	129.75	180.75	0.72	RZPDp9028C083Q	TLE2
164	0.0024907	0.22	54.89	97.28	0.56	RZPDp9028O203Q	HNRNPK
165	0.002491	0.22	58.34	111.46	0.52	RZPDp9028B133Q	IVNS1ABP
166	0.0025	0.22	91.08	124.09	0.73	RZPDp9028E092Q	MYH11
167	0.002508	0.22	55.5	82.82	0.67	RZPDp9028C233Q	FOXL1
168	0.0025258	0.22	52.87	70.68	0.75	RZPDp9028H044Q	FN1 (includes EG:100005469)
169	0.0025588	0.22	58.19	73.31	0.79	RZPDp9028E0916Q	FAM134A
170	0.0025601	0.22	82.06	124.15	0.66	RZPDp9028A153Q	ITGB5
171	0.0026943	0.23	62.38	83.01	0.75	RZPDp9028E1020Q	SGSH
172	0.002699	0.23	95.53	137.86	0.69	RZPDp9028A073Q	SRRM2
173	0.0027509	0.232	57.51	85.49	0.67	RZPDp9028A0915Q	SMYD5
174	0.0027565	0.232	53.02	84.7	0.63	RZPDp9028F172Q	SUSD2
175	0.0028074	0.235	102.78	173.2	0.59	RZPDp9028P102Q	CSNK1G2
176	0.002815	0.235	65.18	108.34	0.6	RZPDp9028O122Q	MYO5A
177	0.0028424	0.235	90.17	113.45	0.79	RZPDp9028P061Q	TAOK3
178	0.0028783	0.235	77.72	102.96	0.75	RZPDp9028A0121Q	LTBP4
179	0.0028799	0.235	52.76	72.9	0.72	RZPDp9028H0120Q	EIF4A2
180	0.0029156	0.236	59.4	97.24	0.61	RZPDp9028G143Q	PSMC3
181	0.0029166	0.236	66.3	94.9	0.7	RZPDp9028K243Q	EPS8L2
182	0.0029312	0.236	62.34	94.46	0.66	RZPDp9028C0719Q	KIAA0195
183	0.0029761	0.238	101.61	128.7	0.79	RZPDp9028K031Q	PDIA4
184	0.0030274	0.239	55.7	88.45	0.63	RZPDp9028O112Q	UBR7
185	0.0030381	0.239	50.41	64.3	0.78	RZPDp9028M2116Q	ANXA1
186	0.0030592	0.24	75.56	110.53	0.68	RZPDp9028K051Q	PHF20L1
187	0.0031364	0.242	482.46	631.63	0.76	RZPDp9028B032Q	TGFB1I1
188	0.0031872	0.242	52.37	86.69	0.6	RZPDp9028B062Q	CENPF
189	0.0032114	0.242	52.25	82.63	0.63	RZPDp9028H073Q	TNFRSF10B
190	0.0032181	0.242	69.76	124.61	0.56	RZPDp9028B0216Q	UBA7
191	0.00324	0.242	60.7	79.51	0.76	RZPDp9028A0920Q	BBIP1
192	0.0032673	0.242	64.05	93.64	0.68	RZPDp9028N063Q	PABPC4
193	0.0033169	0.242	52.57	77.7	0.68	RZPDp9028A213Q	INPP5K
194	0.0033303	0.242	65.57	49.76	1932-01-01	RZPDp9028A1620Q	LONP1
195	0.0033646	0.242	113.09	146.4	0.77	RZPDp9028M083Q	PRMT2
196	0.0033764	0.242	57.14	88.38	0.65	RZPDp9028D162Q	SIX5
197	0.0033876	0.242	55.71	82.52	0.68	RZPDp9028E193Q	TBC1D9B
198	0.0034002	0.242	100.69	126.06	0.8	RZPDp9028B021Q	RPH3AL
199	0.0034408	0.242	58.52	96.29	0.61	RZPDp9028H192Q	RZPDp9028H192Q
200	0.0034635	0.242	64.41	108.57	0.59	RZPDp9028L162Q	NR4A1
201	0.0035321	0.242	87.31	145.13	0.6	RZPDp9028G052Q	INADL
202	0.0035513	0.242	64.64	106.9	0.6	RZPDp9028B222Q	GON4L
203	0.003567	0.242	135.98	201.93	0.67	RZPDp9028E182Q	GALNT12
204	0.0035766	0.242	91.53	124.32	0.74	RZPDp9028D1219Q	CDKN2AIP
205	0.0035815	0.242	76.93	100.18	0.77	RZPDp9028J152Q	PSMC3
206	0.0035832	0.242	70.1	105.71	0.66	RZPDp9028B121Q	LIMS2
207	0.0036405	0.242	56.25	77.71	0.72	RZPDp9028L184Q	THBS2
208	0.0036481	0.242	54.72	85.1	0.64	RZPDp9028P182Q	SRSF6
209	0.0036678	0.242	93.74	139.86	0.67	RZPDp9028N182Q	RZPDp9028N182Q
210	0.0036802	0.242	53.66	89.51	0.6	RZPDp9028D222Q	RZPDp9028D222Q
211	0.0037105	0.242	55.88	89.99	0.62	RZPDp9028B072Q	COL8A2
212	0.0037132	0.242	77.72	99.36	0.78	RZPDp9028A0320Q	TNRC6B
213	0.003743	0.242	61.84	87.25	0.71	RZPDp9028G0411Q	GNL3
214	0.0038013	0.242	57.49	90.51	0.64	RZPDp9028P222Q	FSCN1 (includes EG:14086)
215	0.0039021	0.242	63.26	100.01	0.63	RZPDp9028E023Q	ZDHHC5
216	0.0039098	0.242	51.37	75.19	0.68	RZPDp9028B193Q	EMILIN1
217	0.0039625	0.242	52.41	81.96	0.64	RZPDp9028K212Q	SBNO2
218	0.0039854	0.242	89.96	121.43	0.74	RZPDp9028P101Q	A2M
219	0.0039938	0.242	55.03	81.22	0.68	RZPDp9028A162Q	CCDC9
220	0.0040254	0.242	97.72	126.9	0.77	RZPDp9028I072Q	RZPDp9028I072Q
221	0.0040726	0.242	142.36	179.01	0.8	RZPDp9028A1316Q	BTG2
222	0.0040882	0.242	57.88	91.26	0.63	RZPDp9028F193Q	C11orf16
223	0.0041061	0.242	52.88	70.34	0.75	RZPDp9028A076Q	CAPG
224	0.0041651	0.242	61.9	126.66	0.49	RZPDp9028A133Q	WNK2
225	0.0041794	0.242	53.47	88.68	0.6	RZPDp9028H142Q	EGFL7
226	0.0041885	0.242	93.21	131.6	0.71	RZPDp9028G171Q	PTPRF
227	0.0042374	0.242	50	68.26	0.73	RZPDp9028F0119Q	RZPDp9028F0119Q
228	0.0042799	0.242	197.56	396.72	0.5	RZPDp9027A1517Q	RZPDp9027A1517Q
229	0.0042959	0.242	59.57	90.95	0.66	RZPDp9028D012Q	LRP5
230	0.0043155	0.242	58.8	97.87	0.6	RZPDp9028B142Q	INTS1
231	0.0043224	0.242	52.99	83.04	0.64	RZPDp9028D102Q	SNRNP35
232	0.0043291	0.242	54.96	84.79	0.65	RZPDp9028D233Q	RZPDp9028D233Q
233	0.0043324	0.242	59.74	81.71	0.73	RZPDp9028M223Q	MYO1D
234	0.0043783	0.242	122.7	160.38	0.77	RZPDp9028D202Q	SIPA1
235	0.0043856	0.242	50.25	66.62	0.75	RZPDp9028J202Q	ITGB4
236	0.0043863	0.242	51.42	73.34	0.7	RZPDp9028D032Q	PRCC
237	0.0043929	0.242	58.99	91.23	0.65	RZPDp9028M102Q	RZPDp9028M102Q
238	0.0044069	0.242	67.15	95.45	0.7	RZPDp9028M052Q	EPN1
239	0.0044331	0.242	51.3	73.64	0.7	RZPDp9028D064Q	EEF1A2
240	0.0044382	0.242	51.45	77.05	0.67	RZPDp9028F0816Q	GCN1L1
241	0.0044856	0.242	59.71	102.35	0.58	RZPDp9028J183Q	TALDO1
242	0.0044939	0.242	104.54	131.99	0.79	RZPDp9028C103Q	TMEM173
243	0.0044962	0.242	58.4	88.01	0.66	RZPDp9028H072Q	DGKQ
244	0.0045111	0.242	79.7	121.63	0.66	RZPDp9028G0919Q	RZPDp9028G0919Q
245	0.0045505	0.242	51.3	78.62	0.65	RZPDp9028A193Q	HLA-A
246	0.0045867	0.242	57.75	90.93	0.64	RZPDp9028B1115Q	PKD1L1
247	0.0045963	0.242	89.61	122.72	0.73	RZPDp9028C191Q	KLF6
248	0.0046352	0.242	82.48	111.98	0.74	RZPDp9028D0619Q	RUFY4
249	0.0046983	0.242	50.65	79.33	0.64	RZPDp9028F052Q	HCFC1
250	0.0048367	0.242	65.86	100.27	0.66	RZPDp9028A122Q	YWHAE
251	0.0048493	0.242	81.11	108	0.75	RZPDp9028G0117Q	MIIP
252	0.0048798	0.242	54.79	78.37	0.7	RZPDp9028C044Q	ACTA1
253	0.0048874	0.242	64.86	91.72	0.71	RZPDp9028L103Q	ST6GALNAC1
254	0.0049608	0.242	115.33	151.36	0.76	RZPDp9028G091Q	TNRC18
255	0.0049854	0.242	81.29	119.68	0.68	RZPDp9028G221Q	BCAR1
256	0.0049895	0.242	70.31	105.01	0.67	RZPDp9028B102Q	RZPDp9028B102Q
257	0.0050287	0.242	62.67	86.53	0.72	RZPDp9028E1015Q	NFKBIZ
258	0.0050475	0.242	83.07	125.84	0.66	RZPDp9028C089Q	PHAX
259	0.0050777	0.242	93.98	129.68	0.72	RZPDp9028A0519Q	CMTM7
260	0.005082	0.242	114.94	246.3	0.47	RZPDp9027M0717Q	OCIAD2
261	0.0051097	0.242	55.65	75.15	0.74	RZPDp9028H2120Q	SMCHD1
262	0.0051591	0.242	58.54	98.03	0.6	RZPDp9028M192Q	TUBB
263	0.0051774	0.242	53.25	82.96	0.64	RZPDp9028I033Q	LRP1 (includes EG:16971)
264	0.0052009	0.242	59.54	88.6	0.67	RZPDp9028A223Q	THBS1
265	0.0052244	0.242	53.35	67.89	0.79	RZPDp9028F014Q	EVPL
266	0.0052398	0.242	122.27	154.04	0.79	RZPDp9028C1116Q	RZPDp9028C1116Q
267	0.0052486	0.242	84.56	118.48	0.71	RZPDp9028O032Q	RZPDp9028O032Q
268	0.0052581	0.242	60.1	92.37	0.65	RZPDp9028B033Q	RZPDp9028B033Q
269	0.0052916	0.242	65.14	97.45	0.67	RZPDp9028A202Q	SMG8
270	0.0053135	0.242	52.01	82.95	0.63	RZPDp9028A143Q	NSMCE1
271	0.0053171	0.242	269.06	393.31	0.68	RZPDp9028G1415Q	KIAA0226
272	0.0053809	0.242	62.12	93.64	0.66	RZPDp9028I142Q	ADRBK1
273	0.0054234	0.242	68.34	103.36	0.66	RZPDp9028H053Q	CLSTN1
274	0.0054298	0.242	52.98	82.28	0.64	RZPDp9028F213Q	RZPDp9028F213Q
275	0.0054727	0.242	53.33	83.93	0.64	RZPDp9028E052Q	CARD10
276	0.0054781	0.242	54.56	89.24	0.61	RZPDp9028K183Q	LGALS3BP
277	0.0054796	0.242	82.11	107.94	0.76	RZPDp9028F1416Q	RAC2
278	0.0055042	0.242	188.26	378.39	0.5	RZPDp9027C0517Q	RZPDp9027C0517Q
279	0.0055177	0.242	97.65	128.15	0.76	RZPDp9028B101Q	MICALL1
280	0.0056007	0.242	84.83	129.08	0.66	RZPDp9028O211Q	CPSF1
281	0.0056412	0.242	51.92	79.89	0.65	RZPDp9028L203Q	DST
282	0.0056794	0.242	56.99	100.27	0.57	RZPDp9028C242Q	SUPT5H
283	0.0056872	0.242	57.87	79.1	0.73	RZPDp9028C064Q	NR4A1
284	0.0058366	0.242	69.36	108.64	0.64	RZPDp9028C132Q	ICT1 (includes EG:100149182)
285	0.0058691	0.242	60.22	101.57	0.59	RZPDp9028B212Q	RZPDp9028B212Q
286	0.005976	0.242	94.06	133.21	0.71	RZPDp9028E013Q	SEPN1
287	0.0059907	0.242	62.38	102.78	0.61	RZPDp9028K073Q	ZNF83
288	0.0060136	0.242	54.41	79.92	0.68	RZPDp9028B042Q	RZPDp9028B042Q
289	0.0060235	0.242	74.64	112.7	0.66	RZPDp9028K042Q	TLN1
290	0.006039	0.242	72.08	112.37	0.64	RZPDp9028O172Q	PLXNA1
291	0.0060692	0.242	70.39	103.57	0.68	RZPDp9028E171Q	TUBB3
292	0.0061064	0.242	52.05	76.92	0.68	RZPDp9028E162Q	PRMT1
293	0.0061506	0.242	50.88	69.93	0.73	RZPDp9028C1816Q	PLEKHJ1
294	0.0061568	0.242	59.47	106.44	0.56	RZPDp9028N043Q	SFN
295	0.0061699	0.242	71.93	104.47	0.69	RZPDp9028C231Q	MYH11
296	0.0062055	0.242	51.14	64.03	0.8	RZPDp9028E0318Q	RZPDp9028E0318Q
297	0.0062341	0.242	51.36	79.07	0.65	RZPDp9028P162Q	FN1 (includes EG:100005469)
298	0.006251	0.242	53.59	78.59	0.68	RZPDp9028H113Q	HSD17B4
299	0.0062596	0.242	162.14	320.45	0.51	RZPDp9027P1216Q	ULK1
300	0.0062648	0.242	88.17	188.9	0.47	RZPDp9027A1317Q	IDH3B
301	0.0062652	0.242	101.13	136.22	0.74	RZPDp9028I011Q	RPL37
302	0.0063306	0.242	55.92	85.19	0.66	RZPDp9028F073Q	PIPSL
303	0.0063725	0.242	56.07	82.75	0.68	RZPDp9028K0119Q	MST1 (includes EG:15235)
304	0.0063895	0.242	55.01	81.27	0.68	RZPDp9028J073Q	PVRL2
305	0.0063913	0.242	72.67	109.22	0.67	RZPDp9028L101Q	GGA1 (includes EG:106039)
306	0.0064123	0.242	58	89.81	0.65	RZPDp9028M082Q	RZPDp9028M082Q
307	0.0064826	0.242	163.18	216.09	0.76	RZPDp9028A013Q	REPS1
308	0.0065108	0.242	79.89	116.31	0.69	RZPDp9028C063Q	ZNF205
309	0.0065987	0.242	88.25	196.32	0.45	RZPDp9027H2016Q	EIF2AK2
310	0.0066843	0.242	65.2	103.07	0.63	RZPDp9028K082Q	DHX34
311	0.0067301	0.242	64.63	96.29	0.67	RZPDp9028G0915Q	NBAS
312	0.0067324	0.242	51.31	78.21	0.66	RZPDp9028I062Q	IDS
313	0.0067606	0.242	114.47	154.39	0.74	RZPDp9028M1215Q	RZPDp9028M1215Q
314	0.0068038	0.242	126.19	171.98	0.73	RZPDp9028F102Q	VPS18
315	0.0068102	0.242	52.89	78.01	0.68	RZPDp9028G047Q	IDH3B
316	0.0068234	0.242	68.28	94.45	0.72	RZPDp9028F1319Q	RZPDp9028F1319Q
317	0.0068386	0.242	86.03	134.24	0.64	RZPDp9028E231Q	FOXJ1
318	0.0068626	0.242	139.59	182.89	0.76	RZPDp9028I0916Q	ANXA7
319	0.0068826	0.242	50.88	69.99	0.73	RZPDp9028E1816Q	TCP1
320	0.00693	0.242	53.13	82.26	0.65	RZPDp9028K213Q	GCDH
321	0.0069489	0.242	61.82	98.78	0.63	RZPDp9028B083Q	BCORL1
322	0.0070014	0.242	60.62	92.17	0.66	RZPDp9028E0615Q	RZPDp9028E0615Q
323	0.0070016	0.242	82.94	126.88	0.65	RZPDp9028N013Q	CIT
324	0.0070154	0.242	139.84	239.02	0.59	RZPDp9028G082Q	RZPDp9028G082Q
325	0.0070591	0.242	71.46	102.63	0.7	RZPDp9027D046Q	ZFP36L1
326	0.0071512	0.242	58.37	86.15	0.68	RZPDp9028B192Q	FOXK1
327	0.0071837	0.242	61.89	85.21	0.73	RZPDp9028E0912Q	LOC388499
328	0.0071964	0.242	82.98	104.13	0.8	RZPDp9028G0111Q	C11orf68
329	0.0073172	0.242	72.25	95.27	0.76	RZPDp9028F1220Q	GSTK1
330	0.0073308	0.242	103.68	153.22	0.68	RZPDp9028N012Q	TRIM8
331	0.0073453	0.242	61.8	89.02	0.69	RZPDp9028K103Q	INPPL1
332	0.0073462	0.242	50.08	80.1	0.63	RZPDp9028C143Q	ITFG3
333	0.0073481	0.242	69.9	95.34	0.73	RZPDp9028G174Q	PABPC1
334	0.0074719	0.242	94.76	126.83	0.75	RZPDp9028C0319Q	CCDC88C
335	0.0074727	0.242	55.99	71.63	0.78	RZPDp9027J077Q	PABPC1
336	0.0074728	0.242	74.31	115.58	0.64	RZPDp9028O241Q	FN1 (includes EG:100005469)
337	0.0074822	0.242	112.19	158.19	0.71	RZPDp9028C013Q	DMPK
338	0.0074999	0.242	53.33	77.35	0.69	RZPDp9028I143Q	SET
339	0.0075175	0.242	54.61	72.01	0.76	RZPDp9028C0616Q	CHMP1A
340	0.0076431	0.242	60.57	89.39	0.68	RZPDp9028I032Q	ANXA6
341	0.007659	0.242	70.49	102.8	0.69	RZPDp9028G1219Q	BIN2
342	0.0076658	0.242	55.62	81.09	0.69	RZPDp9028P063Q	IRF2BPL
343	0.007736	0.242	86.57	111.07	0.78	RZPDp9028G1010Q	RELA
344	0.0078	0.242	81.56	119.65	0.68	RZPDp9028I152Q	HSPB1
345	0.0078004	0.242	115.8	157.3	0.74	RZPDp9028D111Q	RZPDp9028D111Q
346	0.0079088	0.242	86.5	118.66	0.73	RZPDp9028M191Q	RZPDp9028M191Q
347	0.0079353	0.242	65.36	102.33	0.64	RZPDp9028C012Q	COL6A3
348	0.0079749	0.242	57.22	83.17	0.69	RZPDp9028C015Q	IDH3G
349	0.008032	0.242	56.73	90.07	0.63	RZPDp9028H173Q	KRT7
350	0.0080715	0.242	53.76	71.77	0.75	RZPDp9027B102Q	CTGF
351	0.0080998	0.242	52.57	87.78	0.6	RZPDp9028G163Q	SCRIB
352	0.0081192	0.242	50.33	80.44	0.63	RZPDp9028J153Q	EGR1
353	0.0081528	0.242	50.66	81.96	0.62	RZPDp9028E143Q	CNPY3
354	0.0081772	0.242	68.13	91.71	0.74	RZPDp9028G055Q	PDE2A
355	0.0082139	0.242	78.57	102.4	0.77	RZPDp9028M1116Q	USP39
356	0.0082484	0.242	53.82	86.6	0.62	RZPDp9028H133Q	EML3
357	0.0082605	0.242	71.02	89.13	0.8	RZPDp9028J0815Q	HSPA9
358	0.0082737	0.242	69.34	90.23	0.77	RZPDp9028D014Q	SEC13
359	0.0082929	0.242	52.12	79.05	0.66	RZPDp9028F242Q	EEF2
360	0.0083377	0.242	74.09	96.48	0.77	RZPDp9028K0220Q	NDUFV1
361	0.0083391	0.242	59.83	95.84	0.62	RZPDp9028H0616Q	OGDH
362	0.0084806	0.242	50.41	81.59	0.62	RZPDp9028D082Q	VPS13D
363	0.0084854	0.242	78.46	111.53	0.7	RZPDp9028M111Q	FN1 (includes EG:100005469)
364	0.0084975	0.242	53.81	76.87	0.7	RZPDp9027A151Q	FGFR3
365	0.008504	0.242	224	412.76	0.54	RZPDp9027A1917Q	WASF1
366	0.0085936	0.242	51.63	78.55	0.66	RZPDp9028B092Q	ID3
367	0.0087488	0.242	81.94	106.17	0.77	RZPDp9028C0315Q	ATG4B
368	0.0088491	0.242	98.02	151.34	0.65	RZPDp9028P192Q	RZPDp9028P192Q
369	0.0088798	0.242	54.2	85.49	0.63	RZPDp9028F033Q	ADAMTS4
370	0.0088991	0.242	57.65	84.66	0.68	RZPDp9028G123Q	RZPDp9028G123Q
371	0.0089032	0.242	54.05	81.59	0.66	RZPDp9028I103Q	NCOR2
372	0.0090346	0.242	55.48	83.59	0.66	RZPDp9028G0420Q	NFKBIA
373	0.009154	0.242	63.61	96.53	0.66	RZPDp9028M162Q	THBD
374	0.009172	0.242	106.13	133.26	0.8	RZPDp9028I121Q	TNS1
375	0.0092081	0.242	56.13	82.85	0.68	RZPDp9028H1119Q	TUBGCP3
376	0.0092102	0.242	79.17	107.99	0.73	RZPDp9028A123Q	LAMA5
377	0.0093356	0.242	50.41	66.15	0.76	RZPDp9028F1716Q	NAGLU
378	0.0093485	0.242	57.19	87.23	0.66	RZPDp9028E082Q	RZPDp9028E082Q
379	0.0093518	0.242	77.85	106.02	0.73	RZPDp9028J171Q	OGFR
380	0.0093566	0.242	71.5	97.59	0.73	RZPDp9028J182Q	RHOB
381	0.0094235	0.242	53.46	77.08	0.69	RZPDp9028C099Q	TCP1
382	0.00947	0.242	78.29	119.75	0.65	RZPDp9028N172Q	IVNS1ABP
383	0.0094823	0.242	56.96	87.23	0.65	RZPDp9028N183Q	PML
384	0.009526	0.242	62.68	96.93	0.65	RZPDp9028P042Q	ELP3
385	0.0096344	0.242	51.7	70.22	0.74	RZPDp9028H082Q	FBLN2
386	0.0096914	0.242	57.66	87.56	0.66	RZPDp9028J132Q	CLEC16A
387	0.0097429	0.242	65.76	89.96	0.73	RZPDp9028E2219Q	GDI1
388	0.0097665	0.242	71.95	101.15	0.71	RZPDp9028C2320Q	HERC2P4
389	0.009829	0.242	77.84	98.41	0.79	RZPDp9028C0212Q	RZPDp9028C0212Q
390	0.0098631	0.242	67.74	96.91	0.7	RZPDp9028G083Q	CTDP1
391	0.0099306	0.242	51.69	75.24	0.69	RZPDp9028C066Q	CTNND1
392	0.0099571	0.242	116.68	155.61	0.75	RZPDp9028M012Q	WIZ
393	0.0099814	0.242	52.83	78.32	0.67	RZPDp9028J242Q	IGF2R
394	0.0100503	0.242	62.17	92.91	0.67	RZPDp9028B023Q	STAU1
395	0.0100775	0.242	69.61	89.99	0.77	RZPDp9028G0110Q	RZPDp9028G0110Q
396	0.010116	0.242	66.31	99.47	0.67	RZPDp9028K032Q	NVL
397	0.0101414	0.242	71.12	98.63	0.72	RZPDp9028A1014Q	NLRC5
398	0.0101886	0.242	50.65	74.2	0.68	RZPDp9028F083Q	DHX38
399	0.0102086	0.242	53.26	77.32	0.69	RZPDp9028E0616Q	RPL19
400	0.0102291	0.242	108.3	136	0.8	RZPDp9028A191Q	CENPJ
401	0.0102707	0.242	61.32	94.96	0.65	RZPDp9028L072Q	SMC3
402	0.0102935	0.242	63.96	98.96	0.65	RZPDp9028K043Q	C17orf56
403	0.0103011	0.242	57.25	76.12	0.75	RZPDp9028H0620Q	ATHL1
404	0.0103042	0.242	50.57	69.16	0.73	RZPDp9028P064Q	MMP2
405	0.01038	0.242	51.3	77.87	0.66	RZPDp9028A182Q	RZPDp9028A182Q
406	0.0104119	0.242	65.62	99.74	0.66	RZPDp9028A102Q	EGR1
407	0.0104672	0.242	50.97	74.83	0.68	RZPDp9028J023Q	RZPDp9028J023Q
408	0.0105238	0.242	50.25	76.26	0.66	RZPDp9028N093Q	ACTN4
409	0.0105314	0.242	60.01	79.3	0.76	RZPDp9028E024Q	PLXNB2
410	0.0105473	0.242	63.04	96.88	0.65	RZPDp9028I053Q	PRRC1
411	0.0105563	0.242	50.66	70.82	0.72	RZPDp9028I133Q	UBE2Q1
412	0.0105758	0.242	57.09	87.12	0.66	RZPDp9028I083Q	ANXA2P3
413	0.0106138	0.242	55.73	77.02	0.72	RZPDp9028D122Q	ZNF440
414	0.0107108	0.242	79.17	112.19	0.71	RZPDp9028N171Q	NRAS (includes EG:18176)
415	0.0107259	0.242	134.1	267.78	0.5	RZPDp9027G0817Q	SEMA5B
416	0.0107519	0.242	73.18	100.8	0.73	RZPDp9028A0919Q	SLC4A1AP
417	0.0107924	0.242	55.31	87.94	0.63	RZPDp9028J022Q	ARAF
418	0.0108387	0.242	63.04	89.1	0.71	RZPDp9028P142Q	PDLIM4
419	0.0108694	0.242	58.86	76.37	0.77	RZPDp9028G1214Q	RZPDp9028G1214Q
420	0.0109629	0.242	101.76	142.6	0.71	RZPDp9028G1119Q	SF3B4
421	0.0109835	0.242	74.03	113.12	0.65	RZPDp9028J053Q	LRP5
422	0.0110069	0.242	50.17	70.43	0.71	RZPDp9028L243Q	LSR
423	0.011007	0.242	53.88	74.78	0.72	RZPDp9028N125Q	SULF2
424	0.0110253	0.242	106.7	135.88	0.79	RZPDp9028K071Q	HTRA3
425	0.0110679	0.242	55.79	83.37	0.67	RZPDp9028F132Q	RPL26
426	0.0110736	0.242	121.84	159.28	0.76	RZPDp9028C0820Q	RZPDp9028C0820Q
427	0.011124	0.242	58.51	76.96	0.76	RZPDp9028A048Q	KCMF1
428	0.0111986	0.242	51.62	73.07	0.71	RZPDp9028J032Q	RZPDp9028J032Q
429	0.0113131	0.242	70.3	107.15	0.66	RZPDp9028L153Q	KIAA1217
430	0.0115362	0.242	61.23	89.79	0.68	RZPDp9028H222Q	LAMA5
431	0.011614	0.242	51.32	74.37	0.69	RZPDp9028O193Q	THBD
432	0.0116516	0.242	50.83	67.74	0.75	RZPDp9028D1320Q	AP2B1
433	0.0116638	0.242	97.31	130.14	0.75	RZPDp9028C061Q	OLFML2A
434	0.0117318	0.242	53.1	96.13	0.55	RZPDp9028I222Q	PAM
435	0.0117672	0.242	60.56	84.83	0.71	RZPDp9028H0317Q	WBP2
436	0.0117672	0.242	92.28	124.95	0.74	RZPDp9028E081Q	SMG5
437	0.0118688	0.242	56.2	76.84	0.73	RZPDp9028P2415Q	CPNE1
438	0.0118756	0.242	95.58	137.3	0.7	RZPDp9028B201Q	INTS1
439	0.0119258	0.242	55.18	86.16	0.64	RZPDp9028C201Q	ARHGEF16
440	0.0119482	0.242	59.56	78.01	0.76	RZPDp9028A0110Q	BAG1
441	0.0120705	0.242	54.37	71.1	0.76	RZPDp9028A154Q	DNAJA1
442	0.0120797	0.242	79.05	111.26	0.71	RZPDp9028C052Q	TPM2
443	0.0120941	0.242	54.56	80.16	0.68	RZPDp9028F183Q	SIRT7
444	0.0121058	0.242	75.54	95.69	0.79	RZPDp9028G044Q	RZPDp9028G044Q
445	0.0121282	0.242	58.38	89.31	0.65	RZPDp9028D221Q	ALG12
446	0.0121497	0.242	57.09	80.98	0.71	RZPDp9028E015Q	PPP6R2
447	0.012177	0.242	105.27	131.77	0.8	RZPDp9028B1019Q	CTC1
448	0.012192	0.242	52.21	68.49	0.76	RZPDp9028C2416Q	KIF2A
449	0.0122408	0.242	56.59	73.48	0.77	RZPDp9028D1019Q	RZPDp9028D1019Q
450	0.0122901	0.242	54.97	69.8	0.79	RZPDp9028B0419Q	PGP
451	0.0122929	0.242	51.81	67.36	0.77	RZPDp9028K0319Q	KAT2A
452	0.012346	0.242	65.76	93.15	0.71	RZPDp9028O014Q	HNRNPH1
453	0.0124118	0.242	79.89	113.46	0.7	RZPDp9028D133Q	GPR35
454	0.0124478	0.242	51.48	73.88	0.7	RZPDp9028D193Q	ANKRD54
455	0.0124725	0.242	54.06	85.99	0.63	RZPDp9028C222Q	INTS1
456	0.0124903	0.242	52.21	70.16	0.74	RZPDp9028K014Q	HMG20B
457	0.0124947	0.242	55.72	72.84	0.76	RZPDp9027O052Q	DPF1
458	0.0125095	0.242	62.49	92.5	0.68	RZPDp9028B112Q	CDKN1A
459	0.0125991	0.242	52.82	74.07	0.71	RZPDp9028E0316Q	TMEM2
460	0.0126338	0.242	53.2	74.14	0.72	RZPDp9028N242Q	PKM
461	0.0126537	0.242	54.52	78.8	0.69	RZPDp9028I132Q	COL1A2
462	0.0127409	0.242	52.29	68.27	0.77	RZPDp9028D2220Q	TNFRSF14
463	0.0127566	0.242	55.86	93.29	0.6	RZPDp9028A232Q	ASPSCR1
464	0.012852	0.242	51.92	69.75	0.74	RZPDp9028A0710Q	GRWD1
465	0.0129842	0.242	62.02	81.59	0.76	RZPDp9028A109Q	STAG2
466	0.0130363	0.242	63.13	81.12	0.78	RZPDp9028E0719Q	PLCB2
467	0.0130509	0.242	54	73.46	0.74	RZPDp9028L152Q	GFPT1
468	0.0130721	0.242	57.19	77.59	0.74	RZPDp9028G046Q	GNB3
469	0.0131447	0.242	50.17	72.83	0.69	RZPDp9028C203Q	INADL
470	0.0132476	0.242	58.14	75.67	0.77	RZPDp9028G0317Q	TPI1P2
471	0.013321	0.242	61.24	94.13	0.65	RZPDp9028H233Q	LTBP4
472	0.0133748	0.242	60.23	90.48	0.67	RZPDp9028M033Q	MED16
473	0.013445	0.242	51.71	79.44	0.65	RZPDp9028E183Q	SART1
474	0.0134518	0.242	50.57	71.66	0.71	RZPDp9028G233Q	UTP3
475	0.0135839	0.242	56.07	77.83	0.72	RZPDp9028A022Q	RZPDp9028A022Q
476	0.0136291	0.242	52.32	76.32	0.69	RZPDp9028J233Q	GPC1
477	0.0136787	0.242	52.98	70.86	0.75	RZPDp9028K0419Q	ANXA1
478	0.0137504	0.242	118.1	153.92	0.77	RZPDp9028C073Q	ADAR
479	0.0138605	0.242	74.96	108.17	0.69	RZPDp9028B221Q	TALDO1
480	0.0139135	0.242	68.67	87.28	0.79	RZPDp9028C1220Q	RASSF1
481	0.0139432	0.242	52.89	77.85	0.68	RZPDp9028J213Q	OGDH
482	0.0139469	0.242	59.69	83.22	0.72	RZPDp9028K0417Q	CRTC2
483	0.0139756	0.242	65.19	91.61	0.71	RZPDp9028E1919Q	C1orf122
484	0.0140271	0.242	51.31	70.45	0.73	RZPDp9028H0816Q	RFC2
485	0.0140638	0.242	128.4	172.93	0.74	RZPDp9028H202Q	DUS1L
486	0.0141697	0.242	68.2	103.52	0.66	RZPDp9028G223Q	SPICE1
487	0.0142425	0.242	54.31	80.65	0.67	RZPDp9028O213Q	TSPYL2
488	0.0143094	0.242	50.49	76.52	0.66	RZPDp9028D232Q	EIF6
489	0.0144332	0.242	56.36	74.6	0.76	RZPDp9028E1016Q	RPL22
490	0.0144651	0.242	53.92	79.35	0.68	RZPDp9028P062Q	SETDB1
491	0.014495	0.242	55.85	70.78	0.79	RZPDp9028E098Q	CLIP1
492	0.014566	0.242	53.94	72.46	0.74	RZPDp9028E099Q	CHMP4B
493	0.0146244	0.242	77.62	112.29	0.69	RZPDp9028K062Q	FGFRL1
494	0.0146273	0.242	98.62	124.62	0.79	RZPDp9028B0316Q	PLCG1
495	0.0146736	0.242	50.66	67.73	0.75	RZPDp9028A224Q	SCRIB
496	0.0146948	0.242	50.5	65.26	0.77	RZPDp9028N1420Q	RASAL3
497	0.0147444	0.242	72.75	128.01	0.57	RZPDp9027O0317Q	RZPDp9027O0317Q
498	0.0147507	0.242	57.33	72.54	0.79	RZPDp9028L144Q	CTNNA1
499	0.0147794	0.242	51.7	74.04	0.7	RZPDp9028N213Q	COL6A1
500	0.0147964	0.242	60.01	83.18	0.72	RZPDp9028A0416Q	NUP188 (includes EG:227699)
501	0.0149427	0.242	63.59	115.86	0.55	RZPDp9027B0417Q	RZPDp9027B0417Q
502	0.0150319	0.242	67.47	109.71	0.61	RZPDp9028L032Q	EXOC6B
503	0.0150556	0.242	53.69	78.62	0.68	RZPDp9028G242Q	PCMT1
504	0.0150757	0.242	61.31	92.14	0.67	RZPDp9028J092Q	DAXX
505	0.0150817	0.242	66.11	99.55	0.66	RZPDp9028K013Q	RZPDp9028K013Q
506	0.0150875	0.242	64.94	94.32	0.69	RZPDp9028B1219Q	PLCB2
507	0.0151573	0.242	53.26	78.42	0.68	RZPDp9028O232Q	RZPDp9028O232Q
508	0.0151664	0.242	53.57	78.25	0.68	RZPDp9028I042Q	PAK4
509	0.0151786	0.242	77.9	99.76	0.78	RZPDp9028G045Q	BIN3
510	0.0153488	0.242	58.28	86.8	0.67	RZPDp9028M062Q	RZPDp9028M062Q
511	0.0153605	0.242	78.11	98.91	0.79	RZPDp9028K123Q	RZPDp9028K123Q
512	0.0153617	0.242	51.74	74.34	0.7	RZPDp9028P053Q	MED13L
513	0.015365	0.242	53.02	80.95	0.66	RZPDp9028M183Q	ZNF346
514	0.0153692	0.242	57.36	79.64	0.72	RZPDp9028E213Q	PGP
515	0.0153896	0.242	56.75	78.14	0.73	RZPDp9028A0116Q	HADH
516	0.0154092	0.242	101.47	133.65	0.76	RZPDp9028N111Q	TMEM8A
517	0.0154187	0.242	54.39	81.73	0.67	RZPDp9028P082Q	WASH1/WASH5P
518	0.0154301	0.242	51.21	75.27	0.68	RZPDp9028H193Q	LOXL2
519	0.0154528	0.242	76.53	104.03	0.74	RZPDp9028P161Q	UBN1
520	0.0154976	0.242	77.61	138.19	0.56	RZPDp9027F1817Q	ZNF256
521	0.0155674	0.242	54.2	87.04	0.62	RZPDp9028H212Q	RPL12
522	0.015568	0.242	67.51	87.87	0.77	RZPDp9028G1014Q	RZPDp9028G1014Q
523	0.0155797	0.242	59.22	76.78	0.77	RZPDp9028G016Q	PES1
524	0.0155947	0.242	53.96	77.98	0.69	RZPDp9028F182Q	FAM21A/FAM21C
525	0.0156934	0.242	61.01	81.95	0.74	RZPDp9028J0219Q	RZPDp9028J0219Q
526	0.0157149	0.242	83.82	110.94	0.76	RZPDp9028G1416Q	FAU
527	0.015742	0.242	51.05	66.88	0.76	RZPDp9028G0216Q	RZPDp9028G0216Q
528	0.0157676	0.242	50.74	79.37	0.64	RZPDp9028K203Q	KIAA1244
529	0.0157785	0.242	98.47	135.58	0.73	RZPDp9028E0716Q	RZPDp9028E0716Q
530	0.015916	0.242	50.17	69.41	0.72	RZPDp9028D113Q	CDK13
531	0.0159298	0.242	72.62	101.14	0.72	RZPDp9028I191Q	UBAP2L
532	0.015953	0.242	63.16	86.51	0.73	RZPDp9028H2119Q	RZPDp9028H2119Q
533	0.0159539	0.242	69.39	94.78	0.73	RZPDp9028E102Q	RZPDp9028E102Q
534	0.0159982	0.242	58.44	74.37	0.79	RZPDp9027B131Q	HMGB2
535	0.0160067	0.242	51.06	75.77	0.67	RZPDp9028P122Q	RZPDp9028P122Q
536	0.0160182	0.242	53.28	79.99	0.67	RZPDp9028C192Q	DUSP10
537	0.016032	0.242	141.79	193.13	0.73	RZPDp9028G043Q	LRP5
538	0.0160474	0.242	50.17	70.39	0.71	RZPDp9028I233Q	UBAP2L
539	0.0160576	0.242	52.58	74.34	0.71	RZPDp9028D063Q	GABARAP
540	0.0161433	0.242	52.33	76.39	0.69	RZPDp9028O192Q	ATF3
541	0.0161534	0.242	64.06	86.33	0.74	RZPDp9028B2119Q	DUSP2
542	0.0161638	0.242	66.92	94.12	0.71	RZPDp9028K012Q	PTBP1
543	0.0162382	0.242	57.38	80.96	0.71	RZPDp9028B012Q	RRBP1
544	0.0162557	0.242	50.57	63.31	0.8	RZPDp9028M024Q	CTSD
545	0.0162855	0.242	97.71	132.56	0.74	RZPDp9028G121Q	PACS1
546	0.0163386	0.242	53.77	69.1	0.78	RZPDp9028D062Q	CLDN3
547	0.0164044	0.242	56.33	79.93	0.7	RZPDp9028F043Q	IRF2BP2
548	0.0164498	0.242	70.84	95.79	0.74	RZPDp9028J133Q	SYNPO
549	0.01651	0.242	64.59	91.24	0.71	RZPDp9028P241Q	FOXK1
550	0.016519	0.242	51.31	76.91	0.67	RZPDp9028I153Q	ANKFY1
551	0.0165915	0.242	55.41	78.7	0.7	RZPDp9028I013Q	RZPDp9028I013Q
552	0.0166064	0.242	51.52	75.78	0.68	RZPDp9028N062Q	MBD3 (includes EG:17192)
553	0.0166308	0.242	71.06	89.49	0.79	RZPDp9028G0714Q	PSMD1
554	0.0166678	0.242	93.08	130.51	0.71	RZPDp9028H241Q	RZPDp9028H241Q
555	0.0166745	0.242	67.06	85.24	0.79	RZPDp9028A079Q	PUF60
556	0.0166855	0.242	73.53	93.08	0.79	RZPDp9028A2416Q	HSPA8
557	0.0166977	0.242	58.6	84.72	0.69	RZPDp9028J103Q	MAN2B1
558	0.0167279	0.242	168.16	294.92	0.57	RZPDp9027E2117Q	TRIM24
559	0.0167439	0.242	60.69	95.04	0.64	RZPDp9028D231Q	BCL9L
560	0.0167486	0.242	67.01	91.68	0.73	RZPDp9028O011Q	FOXJ1
561	0.0169152	0.242	82.81	109.64	0.76	RZPDp9028J181Q	BCL6
562	0.0170464	0.242	63.04	85.48	0.74	RZPDp9028G034Q	MZF1
563	0.0170517	0.242	50.33	74.39	0.68	RZPDp9028D213Q	MEGF6
564	0.0170843	0.242	129.46	162.24	0.8	RZPDp9028C071Q	FOXO3
565	0.0171732	0.242	50	68.17	0.73	RZPDp9028J083Q	RZPDp9028J083Q
566	0.017192	0.242	54.77	78.76	0.7	RZPDp9028F023Q	BSCL2
567	0.0171937	0.242	66.63	86.03	0.77	RZPDp9028A105Q	RPL22
568	0.0171988	0.242	135.43	249.18	0.54	RZPDp9027M0317Q	LOC644554
569	0.0172117	0.242	55.1	73.65	0.75	RZPDp9028M1016Q	CDR2
570	0.017263	0.242	61.46	92.76	0.66	RZPDp9028N032Q	IGHG1
571	0.0173057	0.242	69.84	100.93	0.69	RZPDp9028F091Q	BCL6
572	0.0173151	0.242	389.28	263.6	1948-01-01	RZPDp9028F155Q	RZPDp9028F155Q
573	0.0173454	0.242	54.32	75.25	0.72	RZPDp9028M053Q	XAB2
574	0.0173725	0.242	51.15	65.9	0.78	RZPDp9028E214Q	ARHGAP44
575	0.0174169	0.242	135.85	295.63	0.46	RZPDp9027B2016Q	GLYCTK
576	0.0174329	0.242	51.81	68.85	0.75	RZPDp9028C0917Q	PLEKHJ1
577	0.0174374	0.242	50.41	67.42	0.75	RZPDp9028A0916Q	PLAUR
578	0.0174654	0.242	73.79	101.1	0.73	RZPDp9028E043Q	INPP5D
579	0.0175052	0.242	51.95	66.37	0.78	RZPDp9028C1210Q	HEATR8
580	0.0175186	0.242	61.13	86.59	0.71	RZPDp9028O103Q	RZPDp9028O103Q
581	0.0175715	0.242	50	71.32	0.7	RZPDp9028H153Q	FBN1
582	0.0175761	0.242	75.35	116.72	0.65	RZPDp9028L031Q	CRABP2
583	0.0176464	0.242	53.91	76.07	0.71	RZPDp9028I162Q	EP300
584	0.0177372	0.242	50.08	64.8	0.77	RZPDp9028M133Q	VPS72 (includes EG:100001285)
585	0.0177582	0.242	50	69.14	0.72	RZPDp9028L172Q	APBB1IP
586	0.0178114	0.242	72.35	94.36	0.77	RZPDp9028E0117Q	RHOG
587	0.0178441	0.242	66.16	111.24	0.59	RZPDp9028H0116Q	UBA1
588	0.0178951	0.242	65.04	86.34	0.75	RZPDp9028N053Q	EPC1
589	0.0179155	0.242	58.26	82.01	0.71	RZPDp9028A0716Q	RZPDp9028A0716Q
590	0.0179907	0.242	60.7	88.35	0.69	RZPDp9028O082Q	RNF10
591	0.0180844	0.242	66.99	105.07	0.64	RZPDp9028O152Q	TMSB10/TMSB4X
592	0.0181187	0.242	53.72	75.14	0.71	RZPDp9028A1116Q	C15orf39
593	0.0181247	0.242	53	69.96	0.76	RZPDp9028K0219Q	RZPDp9028K0219Q
594	0.0181682	0.242	92.14	120.83	0.76	RZPDp9028O031Q	KIFC2
595	0.0182556	0.242	69.79	99.21	0.7	RZPDp9028C1015Q	USP30
596	0.0182668	0.242	58.01	81.02	0.72	RZPDp9028D073Q	FOXP4
597	0.0183357	0.242	77.11	108.19	0.71	RZPDp9028N231Q	SPATA2
598	0.0183997	0.242	59.81	74.82	0.8	RZPDp9028H1420Q	MPRIP
599	0.0184734	0.242	56.66	81.68	0.69	RZPDp9028D072Q	CBFA2T2
600	0.0184852	0.242	53.57	74.16	0.72	RZPDp9028P243Q	SETD2
601	0.0185092	0.242	51.19	74.39	0.69	RZPDp9028C153Q	SUGP1
602	0.0185148	0.242	50.74	71.79	0.71	RZPDp9028I202Q	RZPDp9028I202Q
603	0.018524	0.242	56.08	77.65	0.72	RZPDp9028C1419Q	MED25 (includes EG:292889)
604	0.0185534	0.242	52.74	78.05	0.68	RZPDp9028J082Q	GAPDH
605	0.0186754	0.242	50.81	75.16	0.68	RZPDp9028L191Q	JMJD8
606	0.0187467	0.242	70.52	92.14	0.77	RZPDp9028C1112Q	RCBTB1
607	0.0187501	0.242	73.41	92.09	0.8	RZPDp9028G0414Q	DCHS1
608	0.0187589	0.242	92.5	121.92	0.76	RZPDp9028A0819Q	AHNAK
609	0.0187784	0.242	51.86	68.52	0.76	RZPDp9028J055Q	POLR2E
610	0.0187967	0.242	55.35	81.63	0.68	RZPDp9028L193Q	POLE
611	0.018845	0.242	66.15	84.26	0.79	RZPDp9028G1616Q	ING3 (includes EG:312154)
612	0.0188798	0.242	89.78	115.87	0.77	RZPDp9028N031Q	MEGF8
613	0.0189769	0.242	86.02	115.04	0.75	RZPDp9028B141Q	NEK1
614	0.0189978	0.242	77.51	132.8	0.58	RZPDp9027A0217Q	EXOSC5
615	0.0190923	0.242	52.16	73.6	0.71	RZPDp9028H232Q	BCAR1
616	0.0190999	0.242	65.86	85.63	0.77	RZPDp9028A085Q	SORD
617	0.0193081	0.242	50	70.62	0.71	RZPDp9028G213Q	DUSP1
618	0.0193267	0.242	58.25	80.39	0.72	RZPDp9028H092Q	BCL9L
619	0.0193699	0.242	84	114.97	0.73	RZPDp9028C161Q	PEBP1
620	0.0194192	0.242	52.1	68.38	0.76	RZPDp9028N1817Q	COX6B1
621	0.0194459	0.242	58.8	87.79	0.67	RZPDp9028G241Q	PRRC2A
622	0.0194779	0.242	89.98	159.1	0.57	RZPDp9027N0616Q	HMP19
623	0.0194912	0.242	51.94	69.16	0.75	RZPDp9028B0517Q	PPP6R1
624	0.0197118	0.242	50.08	67.63	0.74	RZPDp9028F082Q	XBP1 (includes EG:140614)
625	0.019767	0.242	86.83	151.01	0.58	RZPDp9027G2417Q	SKIV2L2
626	0.0198284	0.242	52.88	75.77	0.7	RZPDp9028I063Q	FOSL2
627	0.0199419	0.242	60.01	78.34	0.77	RZPDp9028A1010Q	SERPINB9
628	0.0199512	0.242	52	66.95	0.78	RZPDp9028F0815Q	CRIP2
629	0.0199658	0.242	50	64.65	0.77	RZPDp9028C0611Q	LUC7L3
630	0.0200065	0.242	50	69.64	0.72	RZPDp9028E232Q	PCDH12
631	0.0200286	0.242	58.82	76.92	0.76	RZPDp9028G025Q	CCT5
632	0.0200301	0.242	54.55	83.31	0.65	RZPDp9028O183Q	DTX4
633	0.0201094	0.242	265.28	438.18	0.61	RZPDp9027K0117Q	CCND1
634	0.0201352	0.242	71.57	101.92	0.7	RZPDp9028A181Q	MYH14
635	0.0202206	0.242	50.25	67.42	0.75	RZPDp9028E177Q	ALDH3B1
636	0.0202464	0.242	57.21	84.17	0.68	RZPDp9028E212Q	RGS12
637	0.0202859	0.242	51.27	71.95	0.71	RZPDp9028N203Q	MAPK15
638	0.02046	0.242	52.5	75	0.7	RZPDp9028L123Q	RZPDp9028L123Q
639	0.0205404	0.242	52	72.4	0.72	RZPDp9028D223Q	TAF1C
640	0.0205907	0.242	51.54	77.81	0.66	RZPDp9028L092Q	SBF1
641	0.020634	0.242	50	62.67	0.8	RZPDp9028J173Q	SFTPB
642	0.0206825	0.242	79.82	103.99	0.77	RZPDp9028J061Q	JUP
643	0.0206831	0.242	54.02	68.16	0.79	RZPDp9028P034Q	HPCAL1
644	0.020733	0.242	51.87	69.88	0.74	RZPDp9028B1716Q	HSD17B4
645	0.020764	0.242	50	72.11	0.69	RZPDp9028G162Q	RZPDp9028G162Q
646	0.0208306	0.242	73.24	98.45	0.74	RZPDp9028N241Q	RZPDp9028N241Q
647	0.0208973	0.242	50.17	71.68	0.7	RZPDp9028P112Q	CELSR1
648	0.0209216	0.242	55.08	77.13	0.71	RZPDp9028P171Q	COL6A3
649	0.0209516	0.242	66.63	86.05	0.77	RZPDp9028G049Q	GSDMD
650	0.0209603	0.242	60.26	82.87	0.73	RZPDp9028O0919Q	BBIP1
651	0.0209954	0.242	50	71.37	0.7	RZPDp9028M172Q	LPCAT1
652	0.0211313	0.242	52.32	77.71	0.67	RZPDp9028H223Q	REST
653	0.0211597	0.242	55.02	78.69	0.7	RZPDp9028I183Q	FN1 (includes EG:100005469)
654	0.0211766	0.242	105.82	145.59	0.73	RZPDp9028G112Q	CBFA2T2
655	0.0213232	0.242	75.82	106.62	0.71	RZPDp9028F1019Q	EEF1D
656	0.0213434	0.242	59.57	89.5	0.67	RZPDp9028F0715Q	RZPDp9028F0715Q
657	0.0213442	0.242	74.53	98.98	0.75	RZPDp9028H144Q	HSPG2
658	0.0213572	0.242	298.53	490.5	0.61	RZPDp9027B0916Q	CBLB
659	0.021431	0.242	77.57	107.36	0.72	RZPDp9028H211Q	VCL
660	0.0214439	0.242	52.79	73.67	0.72	RZPDp9028K122Q	RZPDp9028K122Q
661	0.0214765	0.242	55.15	78.48	0.7	RZPDp9028I122Q	NEDD4L
662	0.0215213	0.242	88.32	128.38	0.69	RZPDp9028M182Q	STAT3
663	0.021537	0.242	54.1	73.49	0.74	RZPDp9028I232Q	DAGLB
664	0.0216143	0.242	8117.94	3598.73	2026-02-01	RZPDp9028O143Q	RZPDp9028O143Q
665	0.0216544	0.242	73.98	104.19	0.71	RZPDp9028M221Q	PDIA4
666	0.0216939	0.242	57.62	76.06	0.76	RZPDp9028C0914Q	LRBA
667	0.0218036	0.242	51.47	65.85	0.78	RZPDp9028C1217Q	PPP1CA
668	0.0219784	0.242	56.32	90.06	0.63	RZPDp9028N042Q	RZPDp9028N042Q
669	0.0221369	0.242	54.71	70.46	0.78	RZPDp9028C0910Q	CSF1R
670	0.0222439	0.242	90.78	145.03	0.63	RZPDp9027N1217Q	RZPDp9027N1217Q
671	0.0223313	0.242	52.35	76.57	0.68	RZPDp9028F113Q	PBXIP1
672	0.0223342	0.242	96.81	130.04	0.74	RZPDp9028I071Q	ZSCAN18
673	0.0223477	0.242	76.38	97.1	0.79	RZPDp9028E0819Q	TNRC18
674	0.0223558	0.242	6987.44	2694.88	1959-02-01	RZPDp9028K044Q	RZPDp9028K044Q
675	0.0224032	0.242	50.08	67.11	0.75	RZPDp9028J122Q	RRS1
676	0.0224304	0.242	87.02	114.66	0.76	RZPDp9028O072Q	ATN1
677	0.0224848	0.242	61.63	83.7	0.74	RZPDp9028H103Q	E4F1
678	0.0224962	0.242	50.25	68.31	0.74	RZPDp9028I213Q	YME1L1
679	0.0224981	0.242	52.55	71.43	0.74	RZPDp9028E0315Q	ARHGAP26
680	0.0226308	0.242	50.82	74.18	0.69	RZPDp9028M063Q	AKAP17A
681	0.0226313	0.242	70.72	93.01	0.76	RZPDp9028C014Q	DOT1L
682	0.0227109	0.242	50.49	63.18	0.8	RZPDp9028L233Q	AEBP1
683	0.0227304	0.242	54.79	71.29	0.77	RZPDp9027K071Q	MAZ
684	0.0227599	0.242	53.01	72.94	0.73	RZPDp9028A233Q	LOC100132116
685	0.0227772	0.242	63.64	87.21	0.73	RZPDp9028D103Q	E4F1
686	0.0227991	0.242	68.75	105.61	0.65	RZPDp9028O202Q	SUSD2
687	0.0228325	0.242	63.95	95.65	0.67	RZPDp9028F101Q	HNRNPC
688	0.0228811	0.242	54.11	77.06	0.7	RZPDp9028G133Q	EEF1A2
689	0.0228893	0.242	50.57	66.38	0.76	RZPDp9028D176Q	FN1 (includes EG:100005469)
690	0.0228967	0.242	106.98	138.87	0.77	RZPDp9028D121Q	SCLY
691	0.0229282	0.242	56.31	81.97	0.69	RZPDp9028M112Q	SERPINH1
692	0.0230498	0.242	50.33	72.29	0.7	RZPDp9028J052Q	EHMT2 (includes EG:10919)
693	0.0230677	0.242	54.64	82.41	0.66	RZPDp9028D013Q	KIF1C
694	0.0230723	0.242	51.22	67.57	0.76	RZPDp9028M242Q	IGLC1
695	0.0230803	0.242	54.32	75.73	0.72	RZPDp9028I075Q	EHBP1L1
696	0.0230861	0.242	51.51	64.89	0.79	RZPDp9028M1514Q	NUDT19
697	0.0231609	0.242	50.82	70.78	0.72	RZPDp9028H216Q	HLA-C
698	0.0231968	0.242	62.16	89.72	0.69	RZPDp9028C054Q	CELSR1
699	0.0232935	0.242	56.99	76.28	0.75	RZPDp9028G0816Q	C19orf43
700	0.0232959	0.242	55.9	76.62	0.73	RZPDp9028A0619Q	IER2
701	0.0233093	0.242	55.1	70.88	0.78	RZPDp9028J1314Q	IRF4
702	0.0233295	0.242	59.24	83.43	0.71	RZPDp9028N223Q	CYR61
703	0.0233342	0.242	88.95	115.25	0.77	RZPDp9028F021Q	NUP210
704	0.0234675	0.242	57.38	77.58	0.74	RZPDp9028N035Q	STAT3
705	0.0235019	0.242	53.5	68.59	0.78	RZPDp9028P184Q	CTSB
706	0.0235138	0.242	59.31	76.03	0.78	RZPDp9027E232Q	GDAP1L1
707	0.0235662	0.242	78.84	104.49	0.75	RZPDp9028H0519Q	CYFIP2
708	0.0236435	0.242	53.91	72.37	0.74	RZPDp9028I085Q	RZPDp9028I085Q
709	0.0236959	0.242	58	81.04	0.72	RZPDp9028E0115Q	TMSB10/TMSB4X
710	0.0238528	0.242	52.16	78.16	0.67	RZPDp9028H2214Q	TUBB6
711	0.0238574	0.242	51.55	76.81	0.67	RZPDp9028E192Q	ALKBH6
712	0.0238698	0.242	69.68	94.9	0.73	RZPDp9028G113Q	RZPDp9028G113Q
713	0.0239187	0.242	107.64	136.19	0.79	RZPDp9028H091Q	RALBP1
714	0.0240853	0.242	50	63.57	0.79	RZPDp9028K1616Q	ZBP1
715	0.0241462	0.242	60.76	78.34	0.78	RZPDp9028E1116Q	MOB4
716	0.0241504	0.242	51.76	74.85	0.69	RZPDp9028C1113Q	PKD1
717	0.0241524	0.242	51.23	67.77	0.76	RZPDp9028D2215Q	RZPDp9028D2215Q
718	0.0242086	0.242	50.82	70.15	0.72	RZPDp9028G212Q	CENPB
719	0.0242356	0.242	67.38	93.88	0.72	RZPDp9028L081Q	NPC2 (includes EG:10577)
720	0.0242672	0.242	50.41	63.09	0.8	RZPDp9028F0420Q	FAM21A/FAM21C
721	0.0243155	0.242	63.04	95.22	0.66	RZPDp9028D201Q	PRRC2B
722	0.0243536	0.242	51.99	70.73	0.74	RZPDp9028E0612Q	RZPDp9028E0612Q
723	0.0244614	0.242	50	73.89	0.68	RZPDp9028N082Q	TTC7A
724	0.0245279	0.242	84.95	111.33	0.76	RZPDp9028E113Q	PBXIP1
725	0.0245628	0.242	55.57	70.89	0.78	RZPDp9028A0517Q	VPS8 (includes EG:209018)
726	0.0246308	0.242	59.79	86.2	0.69	RZPDp9028B132Q	IRF2BP2
727	0.0246355	0.242	54.1	73.34	0.74	RZPDp9028E069Q	ARHGAP30
728	0.0246468	0.242	115.94	146.34	0.79	RZPDp9028N133Q	PSMD13
729	0.0246595	0.242	51.75	65.48	0.79	RZPDp9028E096Q	PHF3
730	0.0246777	0.242	72.56	96.83	0.75	RZPDp9028J223Q	PRKCI
731	0.0247398	0.242	57.5	73.48	0.78	RZPDp9028N2119Q	ARHGEF1
732	0.0248515	0.242	67.6	89.22	0.76	RZPDp9028C0615Q	REEP5
733	0.0248652	0.242	62.6	82.01	0.76	RZPDp9028D0317Q	HERPUD1
734	0.0249463	0.242	52.09	75.45	0.69	RZPDp9028G132Q	MLL2
735	0.0250082	0.242	55.22	71.5	0.77	RZPDp9028H1616Q	FKBP1A
736	0.0250539	0.242	52.46	68.28	0.77	RZPDp9028B045Q	STAU1
737	0.0250723	0.242	84.54	107	0.79	RZPDp9028F0619Q	SPTAN1
738	0.0251453	0.242	57.13	73.44	0.78	RZPDp9028E0617Q	GART
739	0.0252218	0.242	60.63	88.41	0.69	RZPDp9028C0416Q	PCBP2
740	0.0253123	0.242	55.39	75.21	0.74	RZPDp9028C1719Q	NR4A2
741	0.0253391	0.242	77.39	103.41	0.75	RZPDp9028K191Q	NOTCH3
742	0.0253645	0.242	53.85	78.78	0.68	RZPDp9028E072Q	PTGS2
743	0.0253815	0.242	54.63	77.78	0.7	RZPDp9028D212Q	PCGF2
744	0.0254832	0.242	93.95	123.33	0.76	RZPDp9028D0220Q	ASXL1
745	0.0255327	0.242	52.46	70.23	0.75	RZPDp9028M0414Q	RZPDp9028M0414Q
746	0.0255617	0.242	51.56	68.02	0.76	RZPDp9028C1012Q	ILF3
747	0.0255697	0.242	50	64.16	0.78	RZPDp9028O128Q	RZPDp9028O128Q
748	0.0255837	0.242	55.61	79.07	0.7	RZPDp9028F152Q	TNKS1BP1
749	0.0256129	0.242	95.48	121.63	0.78	RZPDp9028G061Q	HDGF
750	0.0256937	0.242	50	69.75	0.72	RZPDp9028N092Q	FN1 (includes EG:100005469)
751	0.0257951	0.242	56.21	80.78	0.7	RZPDp9028H013Q	LGALS3BP
752	0.0258084	0.242	52.26	68.55	0.76	RZPDp9028K133Q	C1QTNF1
753	0.0258613	0.242	51.76	65.72	0.79	RZPDp9028J0319Q	FYN
754	0.0258879	0.242	53.49	69.82	0.77	RZPDp9028A194Q	FN1 (includes EG:100005469)
755	0.0259111	0.242	52.7	72.13	0.73	RZPDp9028F205Q	GBP3
756	0.025996	0.242	66.52	94.32	0.71	RZPDp9028B211Q	MCAM
757	0.0260266	0.242	95.3	132.52	0.72	RZPDp9028A072Q	UBB
758	0.0260408	0.242	57.25	77.94	0.73	RZPDp9028D1314Q	TCEA1
759	0.0261714	0.242	51.2	73.33	0.7	RZPDp9028P056Q	GANAB
760	0.0262243	0.242	50.08	63.99	0.78	RZPDp9027G112Q	RZPDp9027G112Q
761	0.0262489	0.242	59.68	79.88	0.75	RZPDp9028I0117Q	SURF1
762	0.026377	0.242	51.83	69.57	0.75	RZPDp9028E172Q	TMSB10/TMSB4X
763	0.0263878	0.242	50.41	69.63	0.72	RZPDp9028B183Q	ZNF318
764	0.0265065	0.242	52.56	74.92	0.7	RZPDp9028J012Q	GET4
765	0.0265287	0.242	63.1	86.71	0.73	RZPDp9028A0216Q	JUND
766	0.0265418	0.242	112.8	145.7	0.77	RZPDp9028O041Q	TELO2
767	0.0265499	0.242	89.75	116.79	0.77	RZPDp9028H0416Q	NFRKB
768	0.0265524	0.242	50.98	64.66	0.79	RZPDp9028F1414Q	GRPEL1
769	0.02656	0.242	51.14	68.22	0.75	RZPDp9028L2019Q	ISM1
770	0.0265983	0.242	72.19	91.35	0.79	RZPDp9028E154Q	LTBP3
771	0.0267908	0.242	54.05	71.53	0.76	RZPDp9028P025Q	HES1 (includes EG:15205)
772	0.0267977	0.242	87.79	121.23	0.72	RZPDp9028I091Q	PSMB5
773	0.027014	0.242	53.37	67.46	0.79	RZPDp9028M0819Q	SF3B2
774	0.0270247	0.242	53.98	73.19	0.74	RZPDp9028E0816Q	KDM5C
775	0.0270887	0.242	50.17	72.74	0.69	RZPDp9028N083Q	ARAP1
776	0.0271077	0.242	51.07	66.94	0.76	RZPDp9028A1611Q	TRIM28
777	0.0271219	0.242	51.7	67.02	0.77	RZPDp9028H0714Q	SEC24C
778	0.0271332	0.242	50.88	69.9	0.73	RZPDp9028G203Q	RZPDp9028G203Q
779	0.0271921	0.242	52.45	74	0.71	RZPDp9028I064Q	FLNA
780	0.0273461	0.242	51.24	70.2	0.73	RZPDp9028K085Q	WDTC1
781	0.0273921	0.242	50.81	71.09	0.71	RZPDp9028F156Q	CNOT1
782	0.0274744	0.242	55.29	76.7	0.72	RZPDp9028K035Q	PPIA
783	0.0275112	0.242	50.25	65.41	0.77	RZPDp9028B0721Q	SIAH1
784	0.0275815	0.242	55.07	70.8	0.78	RZPDp9028N124Q	TGFB1I1
785	0.0276408	0.242	77.72	102.94	0.75	RZPDp9028K201Q	EPHB3
786	0.0277901	0.242	50.88	72.29	0.7	RZPDp9028D143Q	RZPDp9028D143Q
787	0.0278247	0.242	73.03	98.6	0.74	RZPDp9028B2315Q	UTRN
788	0.0278376	0.242	67.67	100.62	0.67	RZPDp9028L111Q	HIF1A
789	0.0278514	0.242	51.87	72.49	0.72	RZPDp9028D183Q	CTGF
790	0.0278745	0.242	53.39	77.01	0.69	RZPDp9028F053Q	GBF1
791	0.0278802	0.242	62.22	83.87	0.74	RZPDp9028A1220Q	AP2A1
792	0.027908	0.242	54.75	73.02	0.75	RZPDp9028C183Q	C20orf111
793	0.0280384	0.242	117.25	173.17	0.68	RZPDp9027G0616Q	BOC
794	0.0281851	0.242	61.29	83.37	0.74	RZPDp9028A1319Q	TIAL1
795	0.0282024	0.242	55.05	94.36	0.58	RZPDp9028G0516Q	POLR2G
796	0.0283457	0.242	62.34	82.11	0.76	RZPDp9028F045Q	C12orf51
797	0.0283847	0.242	53.78	71.39	0.75	RZPDp9028H0611Q	PABPC1
798	0.0284765	0.242	50.74	71.17	0.71	RZPDp9028B243Q	ENC1
799	0.028482	0.242	55.36	71.2	0.78	RZPDp9028E164Q	ZNF330
800	0.0285244	0.242	60.96	77.48	0.79	RZPDp9028K0620Q	RZPDp9028K0620Q
801	0.0286035	0.242	56.05	73.32	0.76	RZPDp9028M144Q	RZPDp9028M144Q
802	0.0286787	0.242	52.39	65.8	0.8	RZPDp9028G0116Q	RZPDp9028G0116Q
803	0.028713	0.242	59.56	82.17	0.72	RZPDp9028K1119Q	TRAPPC2L
804	0.0287474	0.242	52.84	66.42	0.8	RZPDp9028E0610Q	DOCK2
805	0.0287487	0.242	66.99	49.62	1935-01-01	RZPDp9027N1016Q	GLUD2
806	0.0287538	0.242	59.52	76.8	0.78	RZPDp9028B2320Q	CEP192
807	0.0287714	0.242	75.3	94.46	0.8	RZPDp9028C2319Q	MAPK3
808	0.0289035	0.242	104.8	142.56	0.74	RZPDp9028K091Q	PLCB3
809	0.0290567	0.242	52.94	72.83	0.73	RZPDp9028P212Q	GRN
810	0.0290753	0.242	79.07	109.06	0.72	RZPDp9028G0819Q	HAUS7
811	0.0291358	0.242	54.86	69.04	0.79	RZPDp9028J1116Q	CCNL2
812	0.0292097	0.242	51.22	66.15	0.77	RZPDp9028H0515Q	FYN
813	0.0292864	0.242	57.66	83.18	0.69	RZPDp9028M023Q	VCP
814	0.0293711	0.242	55.03	74.52	0.74	RZPDp9028F194Q	PDZD2
815	0.0293977	0.242	53.29	75.52	0.71	RZPDp9028I043Q	RZPDp9028I043Q
816	0.0294754	0.242	50.49	68.22	0.74	RZPDp9028B139Q	RZPDp9028B139Q
817	0.0294779	0.242	50.81	69.02	0.74	RZPDp9028N113Q	CANX
818	0.0295254	0.242	50	70.43	0.71	RZPDp9028K242Q	H19
819	0.0295312	0.242	54.08	73.99	0.73	RZPDp9028A2016Q	GYS1
820	0.0295318	0.242	95.54	128.97	0.74	RZPDp9028J243Q	ITGB4
821	0.0295644	0.242	54.02	70.11	0.77	RZPDp9028P014Q	RPL5
822	0.0295774	0.242	54.19	77.16	0.7	RZPDp9028B162Q	COL4A2
823	0.0295912	0.242	50	64.3	0.78	RZPDp9028P189Q	RPUSD3
824	0.0296078	0.242	51.07	69.07	0.74	RZPDp9028D245Q	MYOM3
825	0.0296781	0.242	54.7	73.53	0.74	RZPDp9028F122Q	ADAMTS4
826	0.0297685	0.242	53.47	70.54	0.76	RZPDp9028A0411Q	RNF213
827	0.0298449	0.242	50.97	66.16	0.77	RZPDp9028K0621Q	GLG1 (includes EG:20340)
828	0.0299043	0.242	86.78	140.81	0.62	RZPDp9027M0117Q	CTNND2
829	0.0299538	0.242	60.95	87.37	0.7	RZPDp9028L132Q	RZPDp9028L132Q
830	0.0299951	0.242	52.57	70.16	0.75	RZPDp9028I155Q	CP
831	0.0300215	0.242	56.37	81.16	0.69	RZPDp9028D182Q	EPN1
832	0.0302916	0.242	54.26	80.2	0.68	RZPDp9028N153Q	PTPRM (includes EG:19274)
833	0.0304324	0.242	50.65	84.05	0.6	RZPDp9028P052Q	EIF3C/EIF3CL
834	0.0304367	0.242	50	66.98	0.75	RZPDp9028B185Q	RZPDp9028B185Q
835	0.0304489	0.242	54.5	75.68	0.72	RZPDp9028B164Q	FHL1 (includes EG:14199)
836	0.0304515	0.242	62.68	80.83	0.78	RZPDp9028G1114Q	COPG1
837	0.0305055	0.242	66.23	94.68	0.7	RZPDp9028G1619Q	RZPDp9028G1619Q
838	0.0305548	0.242	50	64.97	0.77	RZPDp9028G1312Q	DDX20
839	0.0305582	0.242	51.1	65.19	0.78	RZPDp9028N0612Q	SDCCAG3
840	0.0305728	0.242	59.19	88.02	0.67	RZPDp9027B1816Q	CCDC136
841	0.0307503	0.242	50.72	68.1	0.74	RZPDp9028A242Q	HNRNPA0
842	0.030885	0.242	91.77	123.47	0.74	RZPDp9028H181Q	PARD3
843	0.0308886	0.242	50.25	63.73	0.79	RZPDp9028P136Q	ERAP2
844	0.0309597	0.242	10738.58	4841.84	2022-02-01	RZPDp9028K094Q	RZPDp9028K094Q
845	0.0310703	0.242	50	62.85	0.8	RZPDp9028I0910Q	RASA3
846	0.0311206	0.242	50.74	65.58	0.77	RZPDp9028A1415Q	THAP4
847	0.0311393	0.242	50	64.95	0.77	RZPDp9028D1411Q	RANGAP1
848	0.0311721	0.242	57.22	87.52	0.65	RZPDp9028B2214Q	ICAM3
849	0.0311792	0.242	50	64.22	0.78	RZPDp9028J0412Q	EIF4G1
850	0.0311835	0.242	50.49	66.33	0.76	RZPDp9028O246Q	FCGBP
851	0.0312333	0.242	71.46	97.51	0.73	RZPDp9028N2016Q	MORF4L1
852	0.0313434	0.242	50.25	63.87	0.79	RZPDp9028D1516Q	XRCC6
853	0.0313901	0.242	61.18	84.07	0.73	RZPDp9028C182Q	RAI1
854	0.0314176	0.242	53.69	71.63	0.75	RZPDp9028B174Q	PTPRS
855	0.0314598	0.242	63.17	80.85	0.78	RZPDp9028A0215Q	CDK5RAP1
856	0.0315042	0.242	51.12	64.09	0.8	RZPDp9028P108Q	RZPDp9028P108Q
857	0.0315153	0.242	82.43	113.45	0.73	RZPDp9028H131Q	RNF187
858	0.0315277	0.242	64.41	88.83	0.73	RZPDp9027F1714Q	C9orf37
859	0.0315468	0.242	53.22	73.1	0.73	RZPDp9028E025Q	HECTD3
860	0.0316633	0.242	51.9	69.47	0.75	RZPDp9028G0212Q	NOL8
861	0.0317449	0.242	50.65	67.94	0.75	RZPDp9028B043Q	BAG5
862	0.0318116	0.242	52.04	71.94	0.72	RZPDp9028I065Q	ZC3H13
863	0.0319241	0.242	50.98	69.39	0.73	RZPDp9028P132Q	SUMF2
864	0.0319924	0.242	51.77	66.55	0.78	RZPDp9028F2211Q	ACLY
865	0.0320455	0.242	92.99	151.54	0.61	RZPDp9027E0517Q	FCHO1
866	0.0320863	0.242	51.8	72.18	0.72	RZPDp9028E084Q	MEA1
867	0.0321066	0.242	54.55	76.27	0.72	RZPDp9028J192Q	NFIC
868	0.032122	0.242	52.75	66.25	0.8	RZPDp9028A0721Q	NBPF15 (includes others)
869	0.0321271	0.242	61.35	90.73	0.68	RZPDp9027A2316Q	PMS2P4
870	0.0321383	0.242	52.61	66.24	0.79	RZPDp9027N211Q	RZPDp9027N211Q
871	0.0321944	0.242	70.24	113.94	0.62	RZPDp9027A2317Q	LRRC4B
872	0.0322027	0.242	50.66	65.76	0.77	RZPDp9028A0521Q	GOLGA7
873	0.0322461	0.242	52.66	73.04	0.72	RZPDp9028B143Q	MAGI1
874	0.0323357	0.242	79.04	106.65	0.74	RZPDp9028F181Q	RZPDp9028F181Q
875	0.0323904	0.242	50.41	63.37	0.8	RZPDp9028E0216Q	PHF1
876	0.0324351	0.242	65.4	88.09	0.74	RZPDp9028K161Q	RZPDp9028K161Q
877	0.0324374	0.242	54.49	68.85	0.79	RZPDp9028C1314Q	PFDN5
878	0.0324546	0.242	50.74	63.85	0.79	RZPDp9028F0610Q	BCAS2
879	0.0325111	0.242	52.16	76.31	0.68	RZPDp9028C172Q	ALDH9A1
880	0.0325284	0.242	59.11	78.23	0.76	RZPDp9028E0217Q	ADRM1
881	0.0325529	0.242	51.83	69.56	0.75	RZPDp9028E0111Q	CRYAB
882	0.0326727	0.242	50.17	62.82	0.8	RZPDp9028H1810Q	EDF1
883	0.0327125	0.242	55.69	74.17	0.75	RZPDp9028J105Q	ATXN2
884	0.0327458	0.242	60.89	86.32	0.71	RZPDp9028P123Q	PVRL2
885	0.032822	0.242	55.21	74.35	0.74	RZPDp9028F1910Q	SUPT5H
886	0.0328594	0.242	245.2	395.16	0.62	RZPDp9027B1516Q	KHDRBS1
887	0.0329143	0.242	50.08	66.16	0.76	RZPDp9028I172Q	BCL3
888	0.032937	0.242	73.17	99.42	0.74	RZPDp9028J081Q	RREB1
889	0.0329758	0.242	3005.07	2143.19	2022-04-01	humanes IgG	humanes IgG
890	0.0330304	0.242	50.33	63.26	0.8	RZPDp9028P1513Q	RZPDp9028P1513Q
891	0.0330458	0.242	51.72	66.44	0.78	RZPDp9028B2219Q	ARF5
892	0.0331586	0.242	53.35	74.32	0.72	RZPDp9028L231Q	AKNA
893	0.0331816	0.242	58.16	77.31	0.75	RZPDp9028D2219Q	SUN2
894	0.0332154	0.242	53.21	75.25	0.71	RZPDp9028N033Q	RHOBTB2
895	0.033223	0.242	50	63.07	0.79	RZPDp9028G0917Q	SETD2
896	0.0332287	0.242	59.84	82.33	0.73	RZPDp9028N232Q	UBR4
897	0.0332994	0.242	51.2	71.11	0.72	RZPDp9028A203Q	BCAM
898	0.0333199	0.242	149.5	253.42	0.59	RZPDp9027K0416Q	RZPDp9027K0416Q
899	0.0333575	0.242	50.57	63.36	0.8	RZPDp9028H1015Q	RRAD
900	0.0333702	0.242	53.85	73.56	0.73	RZPDp9028E0715Q	SMC5
901	0.0333968	0.242	51.29	68.03	0.75	RZPDp9028P233Q	NOTCH3
902	0.0334487	0.242	51.65	67.61	0.76	RZPDp9028M1020Q	ARNT
903	0.0334865	0.242	74.52	94.3	0.79	RZPDp9028B1120Q	CD44
904	0.0335676	0.242	60.35	81.29	0.74	RZPDp9028C1519Q	IL17RA
905	0.0335937	0.242	50.49	64.5	0.78	RZPDp9028B137Q	HMHA1
906	0.0335939	0.242	52.2	70.7	0.74	RZPDp9028J062Q	RFC2
907	0.0337926	0.242	50.65	66.17	0.77	RZPDp9028E1117Q	NOTCH2
908	0.0338016	0.242	53.42	71.89	0.74	RZPDp9028O242Q	PVRL2
909	0.0338224	0.242	157.88	285.01	0.55	RZPDp9027N1116Q	ARPC2
910	0.0338371	0.242	78.9	98.87	0.8	RZPDp9028L034Q	RTKN
911	0.0338665	0.242	50.08	62.96	0.8	RZPDp9028B0521Q	RNF19B
912	0.0338668	0.242	50	64.72	0.77	RZPDp9028M122Q	RZPDp9028M122Q
913	0.0339258	0.242	50.65	63.46	0.8	RZPDp9028P083Q	YWHAZ
914	0.033968	0.242	51.72	69.59	0.74	RZPDp9028C1011Q	TSEN2
915	0.0339831	0.242	52.07	68.51	0.76	RZPDp9028E1914Q	KPNA2
916	0.0340009	0.242	50.41	65.3	0.77	RZPDp9028J1611Q	FAM195B
917	0.0340151	0.242	52.44	67.44	0.78	RZPDp9028C0415Q	CNBP
918	0.0340251	0.242	64.5	87.19	0.74	RZPDp9028D132Q	COBL
919	0.0340328	0.242	75.38	105.98	0.71	RZPDp9028F0919Q	RZPDp9028F0919Q
920	0.0340485	0.242	52.33	70.25	0.74	RZPDp9028I1817Q	IKBKB
921	0.0340569	0.242	51.46	65.45	0.79	RZPDp9028H1517Q	ACO2 (includes EG:11429)
922	0.0341372	0.242	50.49	67.67	0.75	RZPDp9028D198Q	CUL4B
923	0.0341872	0.242	51.8	69.78	0.74	RZPDp9028B136Q	C19orf21
924	0.0343227	0.242	94.3	149.75	0.63	RZPDp9027O2117Q	TADA3
925	0.0343988	0.242	73.86	113.43	0.65	RZPDp9028A012Q	TMSB10/TMSB4X
926	0.034409	0.242	51.51	70.39	0.73	RZPDp9028M185Q	RZPDp9028M185Q
927	0.0345503	0.242	53.07	73.83	0.72	RZPDp9028C165Q	NCOR2
928	0.0345703	0.242	90.22	123.23	0.73	RZPDp9028E091Q	GRN
929	0.0345831	0.242	50.99	65	0.78	RZPDp9028F2318Q	MAFF
930	0.0346365	0.242	53.91	71.69	0.75	RZPDp9028D2121Q	APBA3
931	0.0346926	0.242	90.19	113.47	0.79	RZPDp9028O131Q	ABCA3
932	0.034701	0.242	52.78	68.37	0.77	RZPDp9028B2014Q	PTPN6
933	0.0347554	0.242	50.25	63.03	0.8	RZPDp9028D028Q	CYLD
934	0.0347993	0.242	146.96	222.2	0.66	RZPDp9027A0117Q	UROD
935	0.0348727	0.242	52.34	67.86	0.77	RZPDp9028C1211Q	RFC4
936	0.0349219	0.242	52.22	66.13	0.79	RZPDp9028F0220Q	ACAP1
937	0.0349365	0.242	60.57	76.32	0.79	RZPDp9028F1517Q	APBB1
938	0.0350053	0.242	52.67	73.99	0.71	RZPDp9028N023Q	DSP
939	0.0350134	0.242	60.16	80.69	0.75	RZPDp9028B039Q	ARFGAP2
940	0.0350843	0.242	56.22	75.43	0.75	RZPDp9028A1012Q	WDR1
941	0.0351519	0.242	50.08	64.71	0.77	RZPDp9027A082Q	TIMM50
942	0.0351671	0.242	51.64	68.93	0.75	RZPDp9028K025Q	PMM2
943	0.0352388	0.242	50.25	65.91	0.76	RZPDp9028E0416Q	DIDO1
944	0.0352543	0.242	50.17	65.15	0.77	RZPDp9028E0420Q	CCDC101
945	0.03526	0.242	50	63.12	0.79	RZPDp9027G161Q	TNKS
946	0.0352772	0.242	54.29	75.57	0.72	RZPDp9028J013Q	LIMD2
947	0.0353004	0.242	54.87	72.17	0.76	RZPDp9028C0316Q	HDAC5
948	0.0353026	0.242	53.39	78.37	0.68	RZPDp9028B173Q	SSR2
949	0.0353542	0.242	293.58	222.21	1932-01-01	RZPDp9028J0715Q	ATXN2L
950	0.0354312	0.242	51.03	64.11	0.8	RZPDp9028G0318Q	RASGRP2
951	0.0355017	0.242	65.79	83.61	0.79	RZPDp9028G0217Q	NME2
952	0.0355328	0.242	52.59	70.22	0.75	RZPDp9028N162Q	RZPDp9028N162Q
953	0.0355638	0.242	63.97	82.29	0.78	RZPDp9028A2419Q	RBBP6
954	0.0356002	0.242	50.91	64.72	0.79	RZPDp9028J212Q	ZNF384
955	0.0356192	0.242	50.95	66.44	0.77	RZPDp9028H225Q	WDR36
956	0.0356223	0.242	57.63	81.67	0.71	RZPDp9028H0415Q	RZPDp9028H0415Q
957	0.0357483	0.242	53.76	72.68	0.74	RZPDp9028J231Q	COL4A1
958	0.0357722	0.242	55.7	72.96	0.76	RZPDp9028D0215Q	RASGRP1
959	0.0357744	0.242	71	103.12	0.69	RZPDp9028H161Q	GTF2F1
960	0.0358005	0.242	50.25	66.24	0.76	RZPDp9028M202Q	ADAM8
961	0.0360899	0.242	113.05	146.13	0.77	RZPDp9028O133Q	RZPDp9028O133Q
962	0.0361651	0.242	53.22	74.57	0.71	RZPDp9028I123Q	TRIM28
963	0.0362238	0.242	50	64.1	0.78	RZPDp9028L232Q	TACC2
964	0.0362743	0.242	50	66.01	0.76	RZPDp9028E176Q	FAM40A
965	0.0363893	0.242	50.25	67.68	0.74	RZPDp9028M026Q	RZPDp9028M026Q
966	0.0364201	0.242	50.57	69.83	0.72	RZPDp9028B213Q	TUBB
967	0.0366141	0.242	51.22	70.22	0.73	RZPDp9028J102Q	ZNF394
968	0.0366344	0.242	50	65.96	0.76	RZPDp9028D155Q	PLBD1
969	0.0366378	0.242	51.3	69.72	0.74	RZPDp9028O163Q	RZPDp9028O163Q
970	0.0367869	0.242	50.49	69.3	0.73	RZPDp9028L073Q	COL1A1 (includes EG:1277)
971	0.0368009	0.242	50	67.5	0.74	RZPDp9028O056Q	WDR90
972	0.0368051	0.242	50.91	64.24	0.79	RZPDp9028I2221Q	PHF3
973	0.0368753	0.242	54.82	69.9	0.78	RZPDp9028L104Q	MOB4
974	0.0368872	0.242	54.62	74.76	0.73	RZPDp9028K223Q	ARPC5L
975	0.0369674	0.242	68.9	89.58	0.77	RZPDp9028F0419Q	RPL15
976	0.0369683	0.242	50.08	64.42	0.78	RZPDp9028M0814Q	RARS
977	0.0369879	0.242	55.38	70.05	0.79	RZPDp9028E068Q	KDM5B
978	0.0369931	0.242	51.22	68.47	0.75	RZPDp9028F076Q	SMCR8
979	0.0369971	0.242	51.72	64.8	0.8	RZPDp9028K0115Q	ARHGAP30
980	0.0370676	0.242	149.66	241.61	0.62	RZPDp9027A1117Q	RZPDp9027A1117Q
981	0.0372943	0.242	51.14	66.79	0.77	RZPDp9028M037Q	PPP1R13L
982	0.0374652	0.242	51.15	65.54	0.78	RZPDp9028L2211Q	HNRNPA3
983	0.0375304	0.242	50.08	65.42	0.77	RZPDp9028B197Q	WDR18
984	0.037595	0.242	99.32	127.34	0.78	RZPDp9028C223Q	RNF31
985	0.0376369	0.242	50.17	63.8	0.79	RZPDp9028L085Q	CTSD
986	0.037665	0.242	50.49	65.57	0.77	RZPDp9028M189Q	THOC2
987	0.0376944	0.242	113.84	196	0.58	RZPDp9027O1417Q	ALAS2
988	0.0377785	0.242	51.88	65.89	0.79	RZPDp9028A117Q	TPGS2
989	0.0379532	0.242	52.2	70.66	0.74	RZPDp9028N114Q	U2AF2
990	0.0379626	0.242	50.57	68.85	0.73	RZPDp9028O135Q	FBXO6
991	0.0379921	0.242	71.85	106.21	0.68	RZPDp9028E062Q	SATB1
992	0.0380309	0.242	52.42	76.72	0.68	RZPDp9028G222Q	B4GALT2
993	0.0380953	0.242	52.82	72.87	0.72	RZPDp9028A017Q	PDPK1
994	0.0381696	0.242	52.76	75.37	0.7	RZPDp9028E222Q	LTBP4
995	0.0382198	0.242	54.54	75.31	0.72	RZPDp9028P211Q	RZPDp9028P211Q
996	0.0383516	0.242	60.84	76.84	0.79	RZPDp9028N0619Q	RZPDp9028N0619Q
997	0.0383517	0.242	50.81	65.44	0.78	RZPDp9028C1717Q	KRR1
998	0.0383566	0.242	71.13	102	0.7	RZPDp9028M081Q	URI1
999	0.0383801	0.242	54.28	76.93	0.71	RZPDp9028P153Q	STK25
1000	0.0384062	0.242	50.17	63.21	0.79	RZPDp9028P029Q	PARS2
1001	0.0384642	0.242	51.4	68.23	0.75	RZPDp9028F095Q	MMP14
1002	0.0385133	0.242	58.23	74.04	0.79	RZPDp9028C0919Q	TPM3
1003	0.038597	0.242	50	65.11	0.77	RZPDp9028O1213Q	LCP1
1004	0.0386203	0.242	55.35	78.32	0.71	RZPDp9028A092Q	ZC3H18
1005	0.0386281	0.242	52.42	70.36	0.75	RZPDp9028F226Q	RZPDp9028F226Q
1006	0.0387485	0.242	64.25	83.9	0.77	RZPDp9028G1017Q	RZPDp9028G1017Q
1007	0.0387598	0.242	50.74	67.5	0.75	RZPDp9028I203Q	TOPORS
1008	0.0387702	0.242	50.91	67.82	0.75	RZPDp9028I0513Q	DAZAP1
1009	0.0388164	0.242	50.25	63.61	0.79	RZPDp9028I129Q	SLC3A2
1010	0.0388174	0.242	57.92	76.16	0.76	RZPDp9028E0915Q	TBC1D23
1011	0.0388589	0.242	54.14	73.06	0.74	RZPDp9028K1419Q	RAPGEF6
1012	0.0389161	0.242	50.5	63.95	0.79	RZPDp9028G1210Q	RNF34
1013	0.0389964	0.242	50	63.29	0.79	RZPDp9028K113Q	MUC20
1014	0.0390245	0.242	56.63	73.39	0.77	RZPDp9028J154Q	SNRNP200
1015	0.0390708	0.242	50	68.75	0.73	RZPDp9028C166Q	WIZ
1016	0.0390972	0.242	56.02	71.54	0.78	RZPDp9027B061Q	PLCL2
1017	0.0391554	0.242	57	78.01	0.73	RZPDp9028O042Q	LTBP3
1018	0.0392057	0.242	51.43	66.44	0.77	RZPDp9028H084Q	RZPDp9028H084Q
1019	0.0392585	0.242	54.5	74.59	0.73	RZPDp9028D065Q	CEACAM6
1020	0.0392627	0.242	53.85	73.7	0.73	RZPDp9028J164Q	ZNF837
1021	0.0393749	0.242	51.63	68.48	0.75	RZPDp9028L076Q	HSPG2
1022	0.0393937	0.242	66.29	84.93	0.78	RZPDp9028A045Q	RZPDp9028A045Q
1023	0.0394197	0.242	52.92	68.62	0.77	RZPDp9028P236Q	RAPGEF1
1024	0.0394262	0.242	50.74	65.36	0.78	RZPDp9028K192Q	C17orf56
1025	0.0394339	0.242	95.28	167.29	0.57	RZPDp9027F0616Q	RZPDp9027F0616Q
1026	0.0394737	0.242	56.32	76.43	0.74	RZPDp9028B1016Q	ATF4
1027	0.0395002	0.242	50.8	68.12	0.75	RZPDp9028J074Q	SLC9A3R2
1028	0.0396118	0.242	59.1	79.85	0.74	RZPDp9028A049Q	CFLAR
1029	0.0396171	0.242	50.33	67.01	0.75	RZPDp9028J216Q	UTRN
1030	0.0397614	0.242	50.91	68.68	0.74	RZPDp9028H146Q	ACTB
1031	0.0398251	0.242	50	66.18	0.76	RZPDp9028N1720Q	RPL24
1032	0.0398686	0.242	148.54	230.22	0.65	RZPDp9027M0917Q	IMPACT
1033	0.0398846	0.242	60.59	79.51	0.76	RZPDp9028C144Q	SFTPA1
1034	0.0399184	0.242	50.65	65.16	0.78	RZPDp9028J1010Q	SNX1
1035	0.0399674	0.242	52.45	66.51	0.79	RZPDp9028O1015Q	FAM13B
1036	0.0399785	0.242	51.53	65.93	0.78	RZPDp9028D234Q	RZPDp9028D234Q
1037	0.0400284	0.242	56.76	73.24	0.78	RZPDp9028I2416Q	PLCL2
1038	0.0400461	0.242	56.89	76.17	0.75	RZPDp9028M035Q	PPIA
1039	0.040055	0.242	65.51	87.76	0.75	RZPDp9028A1919Q	PLEC
1040	0.0401092	0.242	54.99	75.63	0.73	RZPDp9028A1516Q	NARF
1041	0.0401502	0.242	55.63	72.82	0.76	RZPDp9028D055Q	POLR2J
1042	0.0401638	0.242	54.73	78.38	0.7	RZPDp9028N051Q	RZPDp9028N051Q
1043	0.0401669	0.242	54.73	72.1	0.76	RZPDp9028G035Q	RZPDp9028G035Q
1044	0.0401876	0.242	74.25	107.31	0.69	RZPDp9028N103Q	PLOD3
1045	0.0402266	0.242	57.71	78.87	0.73	RZPDp9028N075Q	SETD2
1046	0.0402618	0.242	58.89	75.25	0.78	RZPDp9028A0817Q	HLA-E
1047	0.0405282	0.242	55.59	78.01	0.71	RZPDp9028F223Q	BIRC6
1048	0.040551	0.242	61.23	84.93	0.72	RZPDp9028F103Q	IWS1
1049	0.0405646	0.242	74.6	104.48	0.71	RZPDp9028H022Q	FAM83H
1050	0.0406342	0.242	50	62.87	0.8	RZPDp9028M028Q	RAD54L2
1051	0.0406879	0.242	50.9	64.84	0.78	RZPDp9028O0715Q	EIF1AX
1052	0.0408155	0.242	54.94	79.51	0.69	RZPDp9028H033Q	FAM13A
1053	0.0408284	0.242	63.02	83.84	0.75	RZPDp9028C1619Q	RZPDp9028C1619Q
1054	0.0408289	0.242	53.11	69.64	0.76	RZPDp9028A0511Q	FLAD1
1055	0.0408435	0.242	211.81	318.37	0.67	RZPDp9027M2316Q	MAPT
1056	0.0409144	0.242	55.85	74.36	0.75	RZPDp9028H055Q	QSOX2
1057	0.0409503	0.242	53.57	67.98	0.79	RZPDp9028D1120Q	ARMCX5
1058	0.0409964	0.242	50	65.37	0.76	RZPDp9028F157Q	C9orf142
1059	0.0410538	0.242	50.08	68.9	0.73	RZPDp9028F093Q	RZPDp9028F093Q
1060	0.0410686	0.242	57.07	75.65	0.75	RZPDp9028O154Q	C3
1061	0.0411242	0.242	52.06	70.6	0.74	RZPDp9028P032Q	LCMT1
1062	0.0411835	0.242	53.61	71.71	0.75	RZPDp9028I175Q	RZPDp9028I175Q
1063	0.0412553	0.242	50	64.87	0.77	RZPDp9028K202Q	SARS
1064	0.0413657	0.242	89.58	117.62	0.76	RZPDp9028E0619Q	TRIM28
1065	0.0413987	0.242	50.17	63.95	0.78	RZPDp9028A1917Q	FAM192A
1066	0.0414036	0.242	51.63	71.74	0.72	RZPDp9028P092Q	C3orf17
1067	0.0414466	0.242	70.57	122.48	0.58	RZPDp9028C0815Q	DDX24
1068	0.0414817	0.242	52.63	70.89	0.74	RZPDp9028O233Q	AHNAK
1069	0.0414937	0.242	51.79	65	0.8	RZPDp9028I1114Q	LIN7C
1070	0.0415206	0.242	53.02	68.63	0.77	RZPDp9028E1018Q	HMGN2
1071	0.0416253	0.242	50.17	66.65	0.75	RZPDp9028G0610Q	DHX9
1072	0.0416388	0.242	56.21	70.7	0.79	RZPDp9028H2320Q	PHKB
1073	0.0416901	0.242	50.33	65.12	0.77	RZPDp9028B216Q	BCAS2
1074	0.0417068	0.242	61.08	82.48	0.74	RZPDp9028N221Q	CPNE5
1075	0.0417613	0.242	51.97	70.93	0.73	RZPDp9028E163Q	NSD1
1076	0.0417839	0.242	52.46	68.69	0.76	RZPDp9028D1811Q	TOR1AIP1
1077	0.0418113	0.242	51.96	73.16	0.71	RZPDp9028C0921Q	RLTPR
1078	0.0418841	0.242	56.49	74.08	0.76	RZPDp9028B1419Q	TRAK2
1079	0.0419651	0.242	60.62	77.75	0.78	RZPDp9028E2019Q	UBE2Q1
1080	0.0419799	0.242	52.88	72.9	0.73	RZPDp9028E243Q	SFTPB
1081	0.0419947	0.242	237.43	375.37	0.63	RZPDp9027F1516Q	RZPDp9027F1516Q
1082	0.0420038	0.242	50.25	65.57	0.77	RZPDp9028B109Q	HECTD1
1083	0.0420627	0.242	57.14	78.68	0.73	RZPDp9028H083Q	PRSS8
1084	0.0421304	0.242	76.82	104.13	0.74	RZPDp9028C171Q	CNKSR1
1085	0.0422182	0.242	54.56	73.02	0.75	RZPDp9028A089Q	INTS1
1086	0.0423102	0.242	57.25	74.37	0.77	RZPDp9028G0221Q	EIF3A
1087	0.0423661	0.242	62.8	86.1	0.73	RZPDp9028G0319Q	CTSK
1088	0.0424647	0.242	50	65.62	0.76	RZPDp9028D206Q	SYNPO
1089	0.0425204	0.242	56	72.73	0.77	RZPDp9028C243Q	AXIN1
1090	0.0425277	0.242	50.65	66	0.77	RZPDp9028B0716Q	JMJD1C
1091	0.0425351	0.242	50	64.87	0.77	RZPDp9028B209Q	HMGN2
1092	0.0425878	0.242	50	63.29	0.79	RZPDp9028M1117Q	RZPDp9028M1117Q
1093	0.0427163	0.242	57.47	74.79	0.77	RZPDp9028A114Q	RZPDp9028A114Q
1094	0.0427497	0.242	63.8	81.31	0.78	RZPDp9028C125Q	ZRANB1
1095	0.0428522	0.242	50	64.9	0.77	RZPDp9028D093Q	COL4A1
1096	0.042872	0.242	53.57	72.76	0.74	RZPDp9028N142Q	RALGAPA2
1097	0.0428874	0.242	50.41	64.76	0.78	RZPDp9028I0510Q	RZPDp9028I0510Q
1098	0.0429083	0.242	148.12	234.67	0.63	RZPDp9027O0917Q	IK
1099	0.0429222	0.242	51.07	68.42	0.75	RZPDp9028L226Q	MGA
1100	0.042932	0.242	52.64	68.99	0.76	RZPDp9028F0916Q	NSMCE1
1101	0.043083	0.242	100.25	130.23	0.77	RZPDp9028C0419Q	ZAP70
1102	0.0431077	0.242	65.56	91.21	0.72	RZPDp9028G092Q	TNRC6C
1103	0.0431558	0.242	52.47	70.08	0.75	RZPDp9028P193Q	PTPRS
1104	0.0431789	0.242	93.65	121.16	0.77	RZPDp9028G191Q	IRF2BP2
1105	0.0431969	0.242	62.64	87.47	0.72	RZPDp9028E211Q	RZPDp9028E211Q
1106	0.0431988	0.242	52.5	69.62	0.75	RZPDp9028F216Q	NDUFS7
1107	0.0433657	0.242	51.65	68.75	0.75	RZPDp9028D243Q	JAG1
1108	0.043382	0.242	50.88	65.27	0.78	RZPDp9028P159Q	MED19
1109	0.0433927	0.242	50	63.18	0.79	RZPDp9028M0318Q	RZPDp9028M0318Q
1110	0.0434048	0.242	64.65	95.58	0.68	RZPDp9028C032Q	SYNPO
1111	0.0434938	0.242	64.61	83.82	0.77	RZPDp9028B1619Q	DDX23
1112	0.0434974	0.242	50.41	63.99	0.79	RZPDp9028I069Q	PSMC2
1113	0.043532	0.242	52.67	73.5	0.72	RZPDp9028B053Q	EPHB3
1114	0.0435844	0.242	50	62.91	0.79	RZPDp9028E047Q	FAM13A
1115	0.0436246	0.242	51.92	68.1	0.76	RZPDp9028B159Q	MAP3K14
1116	0.0436681	0.242	55.8	91.91	0.61	RZPDp9028N233Q	ACTN1
1117	0.0436882	0.242	51.63	68.69	0.75	RZPDp9028E0815Q	SH3BP2
1118	0.0436923	0.242	50.49	64.33	0.78	RZPDp9028G2317Q	CDK12
1119	0.0436931	0.242	51.45	71.75	0.72	RZPDp9028M153Q	LZTS2
1120	0.0437229	0.242	57.02	76.89	0.74	RZPDp9028F062Q	UBL7
1121	0.0438101	0.242	52.76	70.51	0.75	RZPDp9028I094Q	SEZ6L2
1122	0.0439565	0.242	54.37	68.02	0.8	RZPDp9028M0119Q	LSM14A
1123	0.044006	0.242	97.92	131.96	0.74	RZPDp9028D0719Q	HMHA1
1124	0.0442584	0.242	53.16	73.73	0.72	RZPDp9028F233Q	CECR2
1125	0.0443005	0.242	53.87	70.88	0.76	RZPDp9028K167Q	DHX16
1126	0.0443255	0.242	52.05	69.77	0.75	RZPDp9028F246Q	HSPA5
1127	0.0443804	0.242	51.72	67.41	0.77	RZPDp9028F229Q	RZPDp9028F229Q
1128	0.0443822	0.242	50	68.51	0.73	RZPDp9028C202Q	KANSL1
1129	0.0444016	0.242	57.93	79.7	0.73	RZPDp9028H182Q	BAHD1
1130	0.0444959	0.242	50.25	64.84	0.77	RZPDp9028H1613Q	FKBP15
1131	0.0445291	0.242	51.45	68.3	0.75	RZPDp9028B245Q	FAM83H
1132	0.0445401	0.242	52.21	67.25	0.78	RZPDp9028A1716Q	TRIM14
1133	0.0445746	0.242	51.05	69.54	0.73	RZPDp9028L062Q	SRRT
1134	0.044659	0.242	69.66	89.71	0.78	RZPDp9028N174Q	DPYSL3
1135	0.0447129	0.242	50.57	66.53	0.76	RZPDp9028F176Q	RZPDp9028F176Q
1136	0.0447334	0.242	62.1	82.44	0.75	RZPDp9028O024Q	ATIC
1137	0.0447543	0.242	56.37	73.99	0.76	RZPDp9028F0315Q	RGL2
1138	0.0448269	0.242	52.47	69.47	0.76	RZPDp9028M0610Q	BAZ1A
1139	0.0448678	0.242	54.84	70.91	0.77	RZPDp9028H1120Q	PLEC
1140	0.0448867	0.242	53.68	68.81	0.78	RZPDp9028L1616Q	CDR1
1141	0.0448892	0.242	51.31	65.94	0.78	RZPDp9028I192Q	ARHGEF16
1142	0.0448943	0.242	50.9	69.8	0.73	RZPDp9028H203Q	SFTPA1
1143	0.0449358	0.242	50	62.85	0.8	RZPDp9028I136Q	RPL28
1144	0.0449587	0.242	64.28	97.99	0.66	RZPDp9027M0517Q	ARHGAP21
1145	0.0450138	0.242	58.21	83.14	0.7	RZPDp9028G072Q	ADM
1146	0.0450218	0.242	50.41	63.97	0.79	RZPDp9028O0618Q	CDC42EP3
1147	0.0450606	0.242	50	65.94	0.76	RZPDp9028A176Q	ITGB4
1148	0.0450827	0.242	57.09	82.23	0.69	RZPDp9028I073Q	CHPF
1149	0.0451124	0.242	82.6	104.59	0.79	RZPDp9028K241Q	AFAP1
1150	0.0451201	0.242	50	63.07	0.79	RZPDp9028F2419Q	MOB2 (includes EG:100360882)
1151	0.0451423	0.242	51.69	67.65	0.76	RZPDp9028J206Q	TAF4B
1152	0.0451497	0.242	52.67	70.05	0.75	RZPDp9028D156Q	SF3B1
1153	0.0452043	0.242	50.41	67.09	0.75	RZPDp9028O046Q	BSCL2
1154	0.045292	0.242	63.77	89.22	0.71	RZPDp9028E223Q	VARS
1155	0.0452937	0.242	51.46	66.45	0.77	RZPDp9028F198Q	RZPDp9028F198Q
1156	0.0453128	0.242	50.17	66.01	0.76	RZPDp9028I028Q	GPKOW
1157	0.0453259	0.242	52.46	68.9	0.76	RZPDp9028F1514Q	FAM192A
1158	0.0453288	0.242	50.66	65.48	0.77	RZPDp9028F178Q	DDX39A
1159	0.0453456	0.242	70.65	89.82	0.79	RZPDp9028O151Q	PHKB
1160	0.0453722	0.242	77.29	100.96	0.77	RZPDp9028H1619Q	CDKN1A
1161	0.0454138	0.242	51.55	65.77	0.78	RZPDp9028L2215Q	GCN1L1
1162	0.0454149	0.242	102.31	129.64	0.79	RZPDp9028D171Q	C16orf89
1163	0.0455039	0.242	63.84	81.63	0.78	RZPDp9028A054Q	COMP
1164	0.0457287	0.242	52.28	67.46	0.77	RZPDp9028C1716Q	EIF2S3
1165	0.0457467	0.242	54.05	72.58	0.74	RZPDp9028J162Q	MEGF6
1166	0.0457774	0.242	50.91	68.51	0.74	RZPDp9028M214Q	ZC3H7B
1167	0.0458813	0.242	55.11	71.35	0.77	RZPDp9028F0114Q	TP53 (includes EG:22059)
1168	0.0459036	0.242	50	63.62	0.79	RZPDp9028F202Q	WNK2
1169	0.0459504	0.242	50.97	65.37	0.78	RZPDp9028O084Q	AAMP
1170	0.0459895	0.242	53.93	74.37	0.73	RZPDp9028D196Q	VDAC1
1171	0.0460026	0.242	50.08	64.96	0.77	RZPDp9028L157Q	SIN3A
1172	0.046025	0.242	50.65	64.25	0.79	RZPDp9028M0110Q	HIVEP2
1173	0.0460599	0.242	51.87	68.12	0.76	RZPDp9028E174Q	UBA52
1174	0.0460905	0.242	67.49	87.05	0.78	RZPDp9028N151Q	MICALL2
1175	0.0461386	0.242	62.47	80.35	0.78	RZPDp9028G095Q	HIPK3
1176	0.0462533	0.242	55.93	73.61	0.76	RZPDp9028N204Q	CTSB
1177	0.0462552	0.242	50.83	65.4	0.78	RZPDp9028F1213Q	RZPDp9028F1213Q
1178	0.0463075	0.242	60.56	81.86	0.74	RZPDp9028C0115Q	IRAK1
1179	0.0463362	0.242	96.86	121.29	0.8	RZPDp9028O161Q	RZPDp9028O161Q
1180	0.0463452	0.242	63.39	88.24	0.72	RZPDp9028N173Q	AKT1
1181	0.0463488	0.242	52.62	69.37	0.76	RZPDp9028J054Q	AP3D1
1182	0.0464539	0.242	68.13	88.85	0.77	RZPDp9028A1020Q	C15orf23
1183	0.0465266	0.242	50.49	65.44	0.77	RZPDp9028K0911Q	PPP1R18
1184	0.0465474	0.242	56.31	83.38	0.68	RZPDp9028C092Q	SHC2
1185	0.0465801	0.242	56.13	70.7	0.79	RZPDp9028E097Q	RZPDp9028E097Q
1186	0.0465875	0.242	50.49	63.88	0.79	RZPDp9028F1312Q	PFKFB4
1187	0.0466307	0.242	55.79	73.17	0.76	RZPDp9028O102Q	NFE2L1
1188	0.0466589	0.242	50.82	66.31	0.77	RZPDp9028K1011Q	SOD2
1189	0.0467536	0.242	52.12	66.36	0.79	RZPDp9028C147Q	ATP2A3
1190	0.0468038	0.242	87.89	117.86	0.75	RZPDp9028F0819Q	ACSS1
1191	0.0468108	0.242	50.17	62.96	0.8	RZPDp9028O0718Q	LAT
1192	0.0468241	0.242	50	64.74	0.77	RZPDp9028F096Q	RZPDp9028F096Q
1193	0.0468568	0.242	52.2	65.74	0.79	RZPDp9028A1120Q	KLF4
1194	0.0468957	0.242	53.75	68.01	0.79	RZPDp9028N1514Q	PDE4B
1195	0.0469372	0.242	50	62.61	0.8	RZPDp9028I182Q	RZPDp9028I182Q
1196	0.0469765	0.242	50.74	64.22	0.79	RZPDp9028B2411Q	SNX6
1197	0.0469835	0.242	52.58	67.85	0.77	RZPDp9028F228Q	ATP5H
1198	0.0469911	0.242	116.49	179.88	0.65	RZPDp9027C0317Q	VPS37D
1199	0.0470853	0.242	64.49	83.88	0.77	RZPDp9028O0519Q	ARID4B
1200	0.0471349	0.242	53.11	67.45	0.79	RZPDp9028B1117Q	SYTL3
1201	0.0471654	0.242	55.52	73.23	0.76	RZPDp9028C0716Q	USP36
1202	0.0472331	0.242	57.61	73.26	0.79	RZPDp9028L214Q	RELA
1203	0.0473126	0.242	50	62.51	0.8	RZPDp9028P149Q	AP3D1
1204	0.0473353	0.242	50.49	65.09	0.78	RZPDp9028B0513Q	EPRS
1205	0.0473631	0.242	50.33	63.56	0.79	RZPDp9028G1511Q	RZPDp9028G1511Q
1206	0.047395	0.242	50	69.01	0.72	RZPDp9028D112Q	SF3B2
1207	0.0474096	0.242	84.14	130.31	0.65	RZPDp9027K1717Q	PARP1
1208	0.0474518	0.242	59.96	77.22	0.78	RZPDp9028F035Q	NCOA3
1209	0.0474557	0.242	222.13	349.24	0.64	RZPDp9027B1416Q	RZPDp9027B1416Q
1210	0.0475755	0.242	52.66	68.85	0.76	RZPDp9028F1614Q	PDXDC1
1211	0.047578	0.242	50	64	0.78	RZPDp9028F148Q	RZPDp9028F148Q
1212	0.0476814	0.242	50.25	65.65	0.77	RZPDp9028I019Q	RNF19A
1213	0.0477184	0.242	52.83	68.36	0.77	RZPDp9028N044Q	ALDH1A1
1214	0.0477858	0.242	51.55	64.64	0.8	RZPDp9028D1217Q	CSF1R
1215	0.0478064	0.242	50.49	66.59	0.76	RZPDp9028G116Q	UBA1
1216	0.0478233	0.242	50	62.78	0.8	RZPDp9028D227Q	DDX49
1217	0.0478917	0.242	52.84	66.35	0.8	RZPDp9028B2117Q	RPL37
1218	0.0478941	0.242	52.53	66.3	0.79	RZPDp9028B1217Q	LIMD2
1219	0.0479074	0.242	18131.25	10330.16	1976-01-01	RZPDp9028M176Q	IGHG1
1220	0.0479352	0.242	51.62	68.94	0.75	RZPDp9028J104Q	CAMSAP3
1221	0.0479373	0.242	59.62	81.59	0.73	RZPDp9028M231Q	LTBP4
1222	0.0479512	0.242	50.65	64.7	0.78	RZPDp9028D0716Q	C22orf46
1223	0.0479647	0.242	50	65.88	0.76	RZPDp9028I0310Q	BRD3
1224	0.0480115	0.242	53.07	69.27	0.77	RZPDp9028C184Q	RPL29 (includes EG:100039782)
1225	0.0480153	0.242	50.33	64.3	0.78	RZPDp9028D016Q	SRSF2
1226	0.0481274	0.242	52.31	66.6	0.79	RZPDp9028D2116Q	RIPK1
1227	0.048131	0.242	93.15	123.05	0.76	RZPDp9028G022Q	ATF6B
1228	0.0481347	0.242	59.5	83.82	0.71	RZPDp9028C072Q	GTF2IRD2
1229	0.0481735	0.242	51.45	66.29	0.78	RZPDp9028B239Q	PCBP1
1230	0.0481791	0.242	50	63.08	0.79	RZPDp9028O208Q	SREBF2
1231	0.0481882	0.242	58.65	76.75	0.76	RZPDp9028L192Q	RZPDp9028L192Q
1232	0.048259	0.242	52.48	67.75	0.77	RZPDp9028N165Q	ZNF219
1233	0.0483961	0.242	50	67.79	0.74	RZPDp9028M046Q	EEF1A1
1234	0.0484099	0.242	60.5	77.51	0.78	RZPDp9028A0414Q	GZMM
1235	0.0485265	0.242	50.08	64.94	0.77	RZPDp9028O235Q	CD74
1236	0.0485605	0.242	60.31	80.16	0.75	RZPDp9028B082Q	BCL3
1237	0.0485727	0.242	52.7	66.62	0.79	RZPDp9028A172Q	SH2B2
1238	0.0485763	0.242	62.01	86.94	0.71	RZPDp9028H062Q	PDIA4
1239	0.0485772	0.242	193.15	306.63	0.63	RZPDp9027L1616Q	BOC
1240	0.0486163	0.242	50	64.61	0.77	RZPDp9028F158Q	SERBP1
1241	0.0486354	0.242	66.09	91.5	0.72	RZPDp9028I193Q	RZPDp9028I193Q
1242	0.0487508	0.242	87.4	111.14	0.79	RZPDp9028G053Q	GRAMD1A
1243	0.0487931	0.242	53.63	69.22	0.77	RZPDp9028D2415Q	ARHGEF18
1244	0.0488216	0.242	50.97	65.7	0.78	RZPDp9028J215Q	SRCAP
1245	0.0489272	0.242	50.08	64.3	0.78	RZPDp9028N219Q	IL32
1246	0.0489317	0.242	62.14	82.44	0.75	RZPDp9028D0819Q	LSP1 (includes EG:16985)
1247	0.048976	0.242	74.52	114.89	0.65	RZPDp9027H2217Q	PCID2
1248	0.0489816	0.242	50	63.3	0.79	RZPDp9028B2210Q	BMS1
1249	0.0490534	0.242	50.57	65.97	0.77	RZPDp9028P185Q	PIGR
1250	0.0491404	0.242	50.08	64.26	0.78	RZPDp9028C236Q	C1orf27
1251	0.0491433	0.242	50	63.06	0.79	RZPDp9028F1712Q	SNIP1
1252	0.0491576	0.242	50	66.11	0.76	RZPDp9028K156Q	ATP5H
1253	0.0492184	0.242	55.35	71.45	0.77	RZPDp9028L074Q	PPFIA1
1254	0.0492274	0.242	56.28	73.37	0.77	RZPDp9028D125Q	TJP3
1255	0.0493317	0.242	55.25	69.65	0.79	RZPDp9028E1817Q	RZPDp9028E1817Q
1256	0.0493418	0.242	50.49	66.85	0.76	RZPDp9028K109Q	PRKAR1A
1257	0.0493468	0.242	51.32	64.82	0.79	RZPDp9028B079Q	MTHFS
1258	0.0493757	0.242	52.7	69.73	0.76	RZPDp9028H159Q	NOLC1
1259	0.0494228	0.242	51.95	68.66	0.76	RZPDp9028A0210Q	DUSP12
1260	0.0494269	0.242	236.91	352.4	0.67	RZPDp9027P1716Q	HNRNPH3
1261	0.0494648	0.242	271.24	413.85	0.66	RZPDp9027O1316Q	ASIC3
1262	0.0495306	0.242	65.24	86.38	0.76	RZPDp9028A1419Q	HMGN2
1263	0.0496061	0.242	50.72	69.04	0.73	RZPDp9028D184Q	SYNE2
1264	0.0496393	0.242	50.72	65.9	0.77	RZPDp9028K017Q	BCOR
1265	0.0496419	0.242	50.49	63.88	0.79	RZPDp9028G1410Q	RZPDp9028G1410Q
1266	0.049664	0.242	100.25	77.93	2029-01-01	RZPDp9027L1818Q	RZPDp9027L1818Q
1267	0.0497244	0.242	50.66	66.72	0.76	RZPDp9028I087Q	PRMT6
1268	0.0498678	0.242	50.88	68.13	0.75	RZPDp9028K102Q	CCDC108
1269	0.0499016	0.242	50.65	68.86	0.74	RZPDp9028P081Q	AATK
1270	0.0499152	0.242	50.25	64.1	0.78	RZPDp9028G158Q	PAICS
1271	0.0499195	0.242	52.98	69.84	0.76	RZPDp9028J033Q	MAFF
1272	0.0499309	0.242	51.31	65.02	0.79	RZPDp9028J2117Q	TMC8
1273	0.0499322	0.242	50.57	64.51	0.78	RZPDp9028M145Q	ROCK2
1274	0.049994	0.242	74.53	96.94	0.77	RZPDp9028J2119Q	TXLNG2P
The genes in the above table were saved as a list of genes along with their p-values and fold changes into a text file, BRBArrayToolsOutputForIPA.txt. This text file could be directly loaded into the Ingenuity IPA tool, and you could find the file here .
View expression of significant genes
View clustered heatmap of significant genes

## Sheet: table 2
	Parametric p-value	FDR	Geom mean of intensities in class 1	Geom mean of intensities in class 2	Fold-change	UniqueID	Name
1	8e-07	0.0126	59.88	121.99	0.49	RZPDp9028H042Q	ADD1
2	2.1e-06	0.0165	120.11	168.17	0.71	RZPDp9028C122Q	DNAJB12
3	8.2e-06	0.0263	143.47	205.84	0.7	RZPDp9028G073Q	WNT5A
4	9.2e-06	0.0263	77.41	113.37	0.68	RZPDp9028E242Q	RHOB
5	1.01e-05	0.0263	84.48	123.28	0.69	RZPDp9028B153Q	IPO5
6	1.1e-05	0.0263	75.61	159.34	0.47	RZPDp9028F012Q	RZPDp9028F012Q
7	1.17e-05	0.0263	118.26	160.91	0.73	RZPDp9028A032Q	PLEC
8	1.55e-05	0.0297	131.02	187.96	0.7	RZPDp9028J232Q	ACSF2
9	1.7e-05	0.0297	179.86	244.54	0.74	RZPDp9028L033Q	PTPRF
10	2.07e-05	0.0326	145.84	187.96	0.78	RZPDp9028L093Q	ABCA3
11	3.85e-05	0.0538	115.67	152.66	0.76	RZPDp9028B103Q	TRIO
12	4.76e-05	0.0538	80.87	174.07	0.46	RZPDp9028F042Q	ABR
13	4.8e-05	0.0538	95.85	129.15	0.74	RZPDp9028N102Q	RHOB
14	4.84e-05	0.0538	65.15	149.04	0.44	RZPDp9028D033Q	RZPDp9028D033Q
15	5.12e-05	0.0538	102.27	161.03	0.64	RZPDp9028E073Q	TPT1-AS1
16	5.82e-05	0.0573	151.17	201.1	0.75	RZPDp9028H101Q	PLEKHH3
17	6.39e-05	0.0592	132.46	170.66	0.78	RZPDp9028B013Q	AHNAK2
18	7.49e-05	0.0655	74.45	133.88	0.56	RZPDp9028K152Q	TRADD
19	0.000126	0.104	69.14	127.78	0.54	RZPDp9028G142Q	RZPDp9028G142Q
20	0.0001422	0.112	59.7	101.01	0.59	RZPDp9028E152Q	TLE2
21	0.000173	0.125	54.78	96.04	0.57	RZPDp9028F092Q	LTBP3
22	0.0001802	0.125	64.78	91.03	0.71	RZPDp9028G109Q	TRIAP1
23	0.000183	0.125	136.15	183.41	0.74	RZPDp9028E063Q	RZPDp9028E063Q
24	0.0002021	0.133	111.1	145.62	0.76	RZPDp9028C133Q	EPDR1
25	0.000224	0.136	157.26	238.85	0.66	RZPDp9028E133Q	PRDX1
26	0.0002271	0.136	66.09	122.91	0.54	RZPDp9028G193Q	ANXA11
27	0.0002385	0.136	78.81	115.87	0.68	RZPDp9028H112Q	ZNF516
28	0.0002411	0.136	145.96	188.36	0.77	RZPDp9028H111Q	H2AFX
29	0.0002849	0.155	57.87	154.55	0.37	RZPDp9028F063Q	PPP1R13L
30	0.0003043	0.16	64.88	108.73	0.6	RZPDp9028I113Q	FNDC1
31	0.0003241	0.165	57.34	99.16	0.58	RZPDp9028G063Q	TSC2
32	0.0003829	0.184	127.35	166.42	0.77	RZPDp9028E202Q	EIF5A
33	0.0003976	0.184	52.25	84.86	0.62	RZPDp9028M193Q	CENPB
34	0.0003986	0.184	61.51	92.77	0.66	RZPDp9028E103Q	ARHGAP25
35	0.0004299	0.184	72.78	150.77	0.48	RZPDp9028N112Q	TIMP2
36	0.0004306	0.184	75.62	132.32	0.57	RZPDp9028G231Q	FLNB
37	0.0004352	0.184	88.24	149.83	0.59	RZPDp9028A033Q	TACC2
38	0.0004958	0.184	102.31	139.75	0.73	RZPDp9028A211Q	PIP5K1C
39	0.0005005	0.184	148.14	189.98	0.78	RZPDp9028K231Q	TNS1
40	0.0005012	0.184	65.59	118.88	0.55	RZPDp9028C142Q	ANGPTL2
41	0.000513	0.184	74.32	120.87	0.61	RZPDp9028H231Q	CYR61
42	0.0005174	0.184	63.83	118.74	0.54	RZPDp9028D042Q	RZPDp9028D042Q
43	0.0005415	0.184	113.31	213.88	0.53	RZPDp9028C102Q	ISYNA1
44	0.0005665	0.184	90.32	138.56	0.65	RZPDp9028E111Q	FAM129B
45	0.0005711	0.184	101.27	195.46	0.52	RZPDp9028G122Q	MLST8
46	0.0005733	0.184	68.74	122.99	0.56	RZPDp9028L042Q	CKAP4
47	0.0005816	0.184	102.3	135.47	0.76	RZPDp9028A2216Q	ARRB2
48	0.0005829	0.184	127.34	172.84	0.74	RZPDp9028E122Q	BAG6
49	0.0006052	0.184	55.13	79.69	0.69	RZPDp9028E0311Q	TMSB10/TMSB4X
50	0.0006137	0.184	114.84	152.77	0.75	RZPDp9028G041Q	ILF2
51	0.0006225	0.184	57.98	87.39	0.66	RZPDp9028F015Q	MINK1
52	0.0006347	0.184	117.9	172.71	0.68	RZPDp9028F143Q	ISYNA1
53	0.0006567	0.184	247.87	403.05	0.61	RZPDp9028C042Q	AHR
54	0.0006774	0.184	108.6	191.85	0.57	RZPDp9028J042Q	PTPN12
55	0.0007062	0.184	95.33	138.41	0.69	RZPDp9028M142Q	CTDSP1
56	0.000726	0.184	167.75	221.65	0.76	RZPDp9028G013Q	C7orf25
57	0.0007396	0.184	98.39	168.11	0.59	RZPDp9028E142Q	ASH1L
58	0.0007455	0.184	56.1	82.32	0.68	RZPDp9028E0312Q	CFB
59	0.000753	0.184	131.92	172.36	0.77	RZPDp9028G202Q	LRP11
60	0.0007636	0.184	85.45	119.32	0.72	RZPDp9028H043Q	GBP1P1
61	0.0007725	0.184	57.54	102.48	0.56	RZPDp9028O212Q	ACAA2
62	0.0007785	0.184	72.52	129.15	0.56	RZPDp9028F153Q	USP48
63	0.00079	0.184	51.74	99.65	0.52	RZPDp9028H132Q	XPO1
64	0.0007912	0.184	57.27	97.67	0.59	RZPDp9028F013Q	IKBKG
65	0.0007919	0.184	85.38	127.45	0.67	RZPDp9028O022Q	ARHGEF12
66	0.0008372	0.184	54.03	98.65	0.55	RZPDp9028H023Q	RZPDp9028H023Q
67	0.0008498	0.184	78.46	123.41	0.64	RZPDp9028N101Q	TNNC2
68	0.0008523	0.184	53.92	73.11	0.74	RZPDp9028D1716Q	EIF4G2
69	0.0008701	0.184	93.63	150.3	0.62	RZPDp9028H162Q	EDC4
70	0.0008703	0.184	83.22	133.43	0.62	RZPDp9028A063Q	SERBP1
71	0.0008831	0.184	101.1	156.82	0.64	RZPDp9028C062Q	CCDC88C
72	0.0008834	0.184	96.62	135.13	0.72	RZPDp9028O231Q	CTNNA1
73	0.0008982	0.184	71.71	47	1953-01-01	RZPDp9027J0716Q	PITRM1
74	0.0009073	0.184	81.58	135.55	0.6	RZPDp9028C043Q	AP2M1
75	0.0009536	0.186	205.27	276.75	0.74	RZPDp9028G032Q	AEBP1
76	0.0009571	0.186	80.69	136.01	0.59	RZPDp9028G033Q	NOTCH4
77	0.0009592	0.186	53.62	71.25	0.75	RZPDp9028H134Q	REV3L
78	0.0009845	0.189	51.47	94.38	0.55	RZPDp9028C162Q	KDM4A
79	0.0010308	0.189	58.48	101.03	0.58	RZPDp9028E032Q	TJP3
80	0.0010313	0.189	60.12	98.4	0.61	RZPDp9028B0115Q	CCT7
81	0.001034	0.189	70.49	139.77	0.5	RZPDp9028H012Q	ITGA5
82	0.0010364	0.189	81.88	121.14	0.68	RZPDp9028N212Q	PCDP1
83	0.0010572	0.189	75.16	127.8	0.59	RZPDp9028M152Q	FBXO44
84	0.0010737	0.189	60.88	115.37	0.53	RZPDp9028K072Q	FN1 (includes EG:100005469)
85	0.0010958	0.189	143.73	190.42	0.75	RZPDp9028H071Q	RZPDp9028H071Q
86	0.0011005	0.189	96.58	136.02	0.71	RZPDp9028D081Q	VARS
87	0.0011092	0.189	91.4	117.9	0.78	RZPDp9028P232Q	RZPDp9028P232Q
88	0.0011219	0.189	56.13	96.51	0.58	RZPDp9028B202Q	AMY1A (includes others)
89	0.0011363	0.189	94.35	158.58	0.59	RZPDp9028A082Q	CAPN2
90	0.0011409	0.189	125.99	187.96	0.67	RZPDp9028K063Q	TRIM8
91	0.0011429	0.189	90.25	157.36	0.57	RZPDp9028F212Q	CARD10
92	0.0011812	0.192	68.17	117.35	0.58	RZPDp9028M121Q	NPEPL1
93	0.001193	0.192	319.44	236.41	1935-01-01	RZPDp9028C112Q	TPPP3
94	0.0012082	0.192	58.12	86.98	0.67	RZPDp9028D0519Q	COL5A2
95	0.0012456	0.192	110.63	176.51	0.63	RZPDp9028E022Q	ACSF2
96	0.0012683	0.192	73.33	113.64	0.65	RZPDp9028B052Q	MAP3K9
97	0.0012897	0.192	58.12	107.95	0.54	RZPDp9028H152Q	ATXN10
98	0.0013177	0.192	82.93	128.48	0.65	RZPDp9028M103Q	CDK2AP1
99	0.0013195	0.192	82.59	114.51	0.72	RZPDp9028F123Q	THSD1
100	0.0013596	0.192	51.68	78.75	0.66	RZPDp9028F022Q	RZPDp9028F022Q
101	0.0013656	0.192	57.82	102	0.57	RZPDp9028H102Q	SIPA1
102	0.001396	0.192	64.05	101.21	0.63	RZPDp9028B151Q	VPS72 (includes EG:100001285)
103	0.001406	0.192	160.65	237.69	0.68	RZPDp9028F221Q	CNOT1
104	0.0014098	0.192	61.45	91.84	0.67	RZPDp9028M073Q	HNRNPK
105	0.0014172	0.192	81.67	149.02	0.55	RZPDp9028N143Q	RNF145
106	0.0014276	0.192	61.15	87.09	0.7	RZPDp9028D0319Q	ANXA1
107	0.0014289	0.192	68.74	101.69	0.68	RZPDp9028B0719Q	C19orf43
108	0.0014346	0.192	117.21	159	0.74	RZPDp9028A221Q	RZPDp9028A221Q
109	0.0014417	0.192	58.69	112.45	0.52	RZPDp9028H172Q	MBD6
110	0.0014439	0.192	68.77	99.61	0.69	RZPDp9028F201Q	CLU
111	0.0014623	0.192	64.03	104.25	0.61	RZPDp9028G192Q	MIF
112	0.0014948	0.192	115.83	154.53	0.75	RZPDp9028E1019Q	UPF1
113	0.0015044	0.192	92.5	118.54	0.78	RZPDp9028A0115Q	AARS
114	0.0015097	0.192	59.39	83.81	0.71	RZPDp9028G2116Q	DGKA
115	0.0015235	0.192	107.98	158.21	0.68	RZPDp9028F231Q	CCDC57
116	0.001536	0.192	52.03	90.53	0.57	RZPDp9028D023Q	HDLBP
117	0.0015572	0.192	64.24	86.3	0.74	RZPDp9028G1011Q	FAM208A
118	0.0015853	0.192	53.72	110.19	0.49	RZPDp9028M232Q	HBP1
119	0.0016169	0.192	53.54	90.27	0.59	RZPDp9028H032Q	ADCY1
120	0.0016191	0.192	55.47	88.32	0.63	RZPDp9028B152Q	TPPP3
121	0.0016289	0.192	185.89	246.53	0.75	RZPDp9028C082Q	SMCHD1
122	0.001629	0.192	60.22	75.78	0.79	RZPDp9028K193Q	BICD1
123	0.0016319	0.192	81.29	108.54	0.75	RZPDp9028L171Q	ARFGEF1
124	0.0016325	0.192	87.46	113.18	0.77	RZPDp9028M0116Q	RZPDp9028M0116Q
125	0.0016412	0.192	71.54	105.67	0.68	RZPDp9028D192Q	NUMA1
126	0.001648	0.192	154.97	205.12	0.76	RZPDp9028A043Q	CTBP2
127	0.001648	0.192	56.49	95.61	0.59	RZPDp9028I023Q	NKX2-1
128	0.0016566	0.192	54.53	83.12	0.66	RZPDp9028G0410Q	WDR1
129	0.0017062	0.195	122.68	180.03	0.68	RZPDp9028O052Q	NEURL4
130	0.0017299	0.195	79.81	117.14	0.68	RZPDp9028M032Q	CEP164
131	0.0017305	0.195	57.51	87.72	0.66	RZPDp9028E053Q	MAP7D1
132	0.0017469	0.195	64.25	99.3	0.65	RZPDp9028C241Q	SMTN
133	0.001762	0.195	71.57	112.67	0.64	RZPDp9028A083Q	CD74
134	0.0017673	0.195	54.46	76.26	0.71	RZPDp9028N123Q	CYTH3
135	0.0017685	0.195	51.8	87.37	0.59	RZPDp9028N193Q	UBE2B
136	0.0018417	0.201	52.24	69.68	0.75	RZPDp9028B0117Q	PKN1
137	0.0018496	0.201	51.48	82.62	0.62	RZPDp9028F222Q	EFEMP1
138	0.0018723	0.201	133.18	167.93	0.79	RZPDp9028G042Q	FN1 (includes EG:100005469)
139	0.0018747	0.201	110.01	143.12	0.77	RZPDp9028E201Q	CEP164
140	0.0019158	0.203	56.63	79.95	0.71	RZPDp9028G048Q	ZFPL1
141	0.0019424	0.203	77.46	109.42	0.71	RZPDp9028A041Q	RHBDF1
142	0.0019573	0.203	64.38	48.07	1934-01-01	RZPDp9027C1816Q	AP1M1
143	0.0019802	0.203	53.24	74.03	0.72	RZPDp9028C1216Q	PLCL2
144	0.0020062	0.203	151.63	192.46	0.79	RZPDp9028L043Q	SOD1
145	0.0020414	0.203	64.27	92.85	0.69	RZPDp9028A243Q	HMG20B
146	0.0020593	0.203	118.36	150.08	0.79	RZPDp9028L041Q	RZPDp9028L041Q
147	0.0020608	0.203	54.44	92.19	0.59	RZPDp9028E083Q	SIPA1L3
148	0.0020675	0.203	60.01	83.1	0.72	RZPDp9028P113Q	CCDC47
149	0.0020689	0.203	78.73	133.47	0.59	RZPDp9028C1019Q	FTH1 (includes EG:14319)
150	0.002069	0.203	60.65	100.15	0.61	RZPDp9028J172Q	FHL2
151	0.0020774	0.203	52.95	95.92	0.55	RZPDp9028L183Q	IGLC1
152	0.0021436	0.207	87.96	151.61	0.58	RZPDp9028D043Q	PPIB
153	0.0021577	0.207	92.84	136.82	0.68	RZPDp9028O013Q	CD2BP2
154	0.002163	0.207	73.83	139.7	0.53	RZPDp9028F072Q	HERC2
155	0.0021745	0.207	98	133.7	0.73	RZPDp9028M241Q	SCARF2
156	0.0021838	0.207	63.95	83.66	0.76	RZPDp9028G0118Q	IGBP1
157	0.0022225	0.21	50	84.71	0.59	RZPDp9028L051Q	GRN
158	0.0022499	0.211	72.2	105.29	0.69	RZPDp9028A103Q	RZPDp9028A103Q
159	0.0022919	0.213	123.91	164.35	0.75	RZPDp9028J0216Q	CDC25B
160	0.002308	0.213	55.55	96.68	0.57	RZPDp9028D052Q	PAK6
161	0.00234	0.213	51.38	86.71	0.59	RZPDp9028J112Q	IPO5
162	0.0024764	0.22	80.51	101.5	0.79	RZPDp9028K093Q	RZPDp9028K093Q
163	0.002478	0.22	129.75	180.75	0.72	RZPDp9028C083Q	TLE2
164	0.0024907	0.22	54.89	97.28	0.56	RZPDp9028O203Q	HNRNPK
165	0.002491	0.22	58.34	111.46	0.52	RZPDp9028B133Q	IVNS1ABP
166	0.0025	0.22	91.08	124.09	0.73	RZPDp9028E092Q	MYH11
167	0.002508	0.22	55.5	82.82	0.67	RZPDp9028C233Q	FOXL1
168	0.0025258	0.22	52.87	70.68	0.75	RZPDp9028H044Q	FN1 (includes EG:100005469)
169	0.0025588	0.22	58.19	73.31	0.79	RZPDp9028E0916Q	FAM134A
170	0.0025601	0.22	82.06	124.15	0.66	RZPDp9028A153Q	ITGB5
171	0.0026943	0.23	62.38	83.01	0.75	RZPDp9028E1020Q	SGSH
172	0.002699	0.23	95.53	137.86	0.69	RZPDp9028A073Q	SRRM2
173	0.0027509	0.232	57.51	85.49	0.67	RZPDp9028A0915Q	SMYD5
174	0.0027565	0.232	53.02	84.7	0.63	RZPDp9028F172Q	SUSD2
175	0.0028074	0.235	102.78	173.2	0.59	RZPDp9028P102Q	CSNK1G2
176	0.002815	0.235	65.18	108.34	0.6	RZPDp9028O122Q	MYO5A
177	0.0028424	0.235	90.17	113.45	0.79	RZPDp9028P061Q	TAOK3
178	0.0028783	0.235	77.72	102.96	0.75	RZPDp9028A0121Q	LTBP4
179	0.0028799	0.235	52.76	72.9	0.72	RZPDp9028H0120Q	EIF4A2
180	0.0029156	0.236	59.4	97.24	0.61	RZPDp9028G143Q	PSMC3
181	0.0029166	0.236	66.3	94.9	0.7	RZPDp9028K243Q	EPS8L2
182	0.0029312	0.236	62.34	94.46	0.66	RZPDp9028C0719Q	KIAA0195
183	0.0029761	0.238	101.61	128.7	0.79	RZPDp9028K031Q	PDIA4
184	0.0030274	0.239	55.7	88.45	0.63	RZPDp9028O112Q	UBR7
185	0.0030381	0.239	50.41	64.3	0.78	RZPDp9028M2116Q	ANXA1
186	0.0030592	0.24	75.56	110.53	0.68	RZPDp9028K051Q	PHF20L1
187	0.0031364	0.242	482.46	631.63	0.76	RZPDp9028B032Q	TGFB1I1
188	0.0031872	0.242	52.37	86.69	0.6	RZPDp9028B062Q	CENPF
189	0.0032114	0.242	52.25	82.63	0.63	RZPDp9028H073Q	TNFRSF10B
190	0.0032181	0.242	69.76	124.61	0.56	RZPDp9028B0216Q	UBA7
191	0.00324	0.242	60.7	79.51	0.76	RZPDp9028A0920Q	BBIP1
192	0.0032673	0.242	64.05	93.64	0.68	RZPDp9028N063Q	PABPC4
193	0.0033169	0.242	52.57	77.7	0.68	RZPDp9028A213Q	INPP5K
194	0.0033303	0.242	65.57	49.76	1932-01-01	RZPDp9028A1620Q	LONP1
195	0.0033646	0.242	113.09	146.4	0.77	RZPDp9028M083Q	PRMT2
196	0.0033764	0.242	57.14	88.38	0.65	RZPDp9028D162Q	SIX5
197	0.0033876	0.242	55.71	82.52	0.68	RZPDp9028E193Q	TBC1D9B
198	0.0034002	0.242	100.69	126.06	0.8	RZPDp9028B021Q	RPH3AL
199	0.0034408	0.242	58.52	96.29	0.61	RZPDp9028H192Q	RZPDp9028H192Q
200	0.0034635	0.242	64.41	108.57	0.59	RZPDp9028L162Q	NR4A1
201	0.0035321	0.242	87.31	145.13	0.6	RZPDp9028G052Q	INADL
202	0.0035513	0.242	64.64	106.9	0.6	RZPDp9028B222Q	GON4L
203	0.003567	0.242	135.98	201.93	0.67	RZPDp9028E182Q	GALNT12
204	0.0035766	0.242	91.53	124.32	0.74	RZPDp9028D1219Q	CDKN2AIP
205	0.0035815	0.242	76.93	100.18	0.77	RZPDp9028J152Q	PSMC3
206	0.0035832	0.242	70.1	105.71	0.66	RZPDp9028B121Q	LIMS2
207	0.0036405	0.242	56.25	77.71	0.72	RZPDp9028L184Q	THBS2
208	0.0036481	0.242	54.72	85.1	0.64	RZPDp9028P182Q	SRSF6
209	0.0036678	0.242	93.74	139.86	0.67	RZPDp9028N182Q	RZPDp9028N182Q
210	0.0036802	0.242	53.66	89.51	0.6	RZPDp9028D222Q	RZPDp9028D222Q
211	0.0037105	0.242	55.88	89.99	0.62	RZPDp9028B072Q	COL8A2
212	0.0037132	0.242	77.72	99.36	0.78	RZPDp9028A0320Q	TNRC6B
213	0.003743	0.242	61.84	87.25	0.71	RZPDp9028G0411Q	GNL3
214	0.0038013	0.242	57.49	90.51	0.64	RZPDp9028P222Q	FSCN1 (includes EG:14086)
215	0.0039021	0.242	63.26	100.01	0.63	RZPDp9028E023Q	ZDHHC5
216	0.0039098	0.242	51.37	75.19	0.68	RZPDp9028B193Q	EMILIN1
217	0.0039625	0.242	52.41	81.96	0.64	RZPDp9028K212Q	SBNO2
218	0.0039854	0.242	89.96	121.43	0.74	RZPDp9028P101Q	A2M
219	0.0039938	0.242	55.03	81.22	0.68	RZPDp9028A162Q	CCDC9
220	0.0040254	0.242	97.72	126.9	0.77	RZPDp9028I072Q	RZPDp9028I072Q
221	0.0040726	0.242	142.36	179.01	0.8	RZPDp9028A1316Q	BTG2
222	0.0040882	0.242	57.88	91.26	0.63	RZPDp9028F193Q	C11orf16
223	0.0041061	0.242	52.88	70.34	0.75	RZPDp9028A076Q	CAPG
224	0.0041651	0.242	61.9	126.66	0.49	RZPDp9028A133Q	WNK2
225	0.0041794	0.242	53.47	88.68	0.6	RZPDp9028H142Q	EGFL7
226	0.0041885	0.242	93.21	131.6	0.71	RZPDp9028G171Q	PTPRF
227	0.0042374	0.242	50	68.26	0.73	RZPDp9028F0119Q	RZPDp9028F0119Q
228	0.0042799	0.242	197.56	396.72	0.5	RZPDp9027A1517Q	RZPDp9027A1517Q
229	0.0042959	0.242	59.57	90.95	0.66	RZPDp9028D012Q	LRP5
230	0.0043155	0.242	58.8	97.87	0.6	RZPDp9028B142Q	INTS1
231	0.0043224	0.242	52.99	83.04	0.64	RZPDp9028D102Q	SNRNP35
232	0.0043291	0.242	54.96	84.79	0.65	RZPDp9028D233Q	RZPDp9028D233Q
233	0.0043324	0.242	59.74	81.71	0.73	RZPDp9028M223Q	MYO1D
234	0.0043783	0.242	122.7	160.38	0.77	RZPDp9028D202Q	SIPA1
235	0.0043856	0.242	50.25	66.62	0.75	RZPDp9028J202Q	ITGB4
236	0.0043863	0.242	51.42	73.34	0.7	RZPDp9028D032Q	PRCC
237	0.0043929	0.242	58.99	91.23	0.65	RZPDp9028M102Q	RZPDp9028M102Q
238	0.0044069	0.242	67.15	95.45	0.7	RZPDp9028M052Q	EPN1
239	0.0044331	0.242	51.3	73.64	0.7	RZPDp9028D064Q	EEF1A2
240	0.0044382	0.242	51.45	77.05	0.67	RZPDp9028F0816Q	GCN1L1
241	0.0044856	0.242	59.71	102.35	0.58	RZPDp9028J183Q	TALDO1
242	0.0044939	0.242	104.54	131.99	0.79	RZPDp9028C103Q	TMEM173
243	0.0044962	0.242	58.4	88.01	0.66	RZPDp9028H072Q	DGKQ
244	0.0045111	0.242	79.7	121.63	0.66	RZPDp9028G0919Q	RZPDp9028G0919Q
245	0.0045505	0.242	51.3	78.62	0.65	RZPDp9028A193Q	HLA-A
246	0.0045867	0.242	57.75	90.93	0.64	RZPDp9028B1115Q	PKD1L1
247	0.0045963	0.242	89.61	122.72	0.73	RZPDp9028C191Q	KLF6
248	0.0046352	0.242	82.48	111.98	0.74	RZPDp9028D0619Q	RUFY4
249	0.0046983	0.242	50.65	79.33	0.64	RZPDp9028F052Q	HCFC1
250	0.0048367	0.242	65.86	100.27	0.66	RZPDp9028A122Q	YWHAE
251	0.0048493	0.242	81.11	108	0.75	RZPDp9028G0117Q	MIIP
252	0.0048798	0.242	54.79	78.37	0.7	RZPDp9028C044Q	ACTA1
253	0.0048874	0.242	64.86	91.72	0.71	RZPDp9028L103Q	ST6GALNAC1
254	0.0049608	0.242	115.33	151.36	0.76	RZPDp9028G091Q	TNRC18
255	0.0049854	0.242	81.29	119.68	0.68	RZPDp9028G221Q	BCAR1
256	0.0049895	0.242	70.31	105.01	0.67	RZPDp9028B102Q	RZPDp9028B102Q
257	0.0050287	0.242	62.67	86.53	0.72	RZPDp9028E1015Q	NFKBIZ
258	0.0050475	0.242	83.07	125.84	0.66	RZPDp9028C089Q	PHAX
259	0.0050777	0.242	93.98	129.68	0.72	RZPDp9028A0519Q	CMTM7
260	0.005082	0.242	114.94	246.3	0.47	RZPDp9027M0717Q	OCIAD2
261	0.0051097	0.242	55.65	75.15	0.74	RZPDp9028H2120Q	SMCHD1
262	0.0051591	0.242	58.54	98.03	0.6	RZPDp9028M192Q	TUBB
263	0.0051774	0.242	53.25	82.96	0.64	RZPDp9028I033Q	LRP1 (includes EG:16971)
264	0.0052009	0.242	59.54	88.6	0.67	RZPDp9028A223Q	THBS1
265	0.0052244	0.242	53.35	67.89	0.79	RZPDp9028F014Q	EVPL
266	0.0052398	0.242	122.27	154.04	0.79	RZPDp9028C1116Q	RZPDp9028C1116Q
267	0.0052486	0.242	84.56	118.48	0.71	RZPDp9028O032Q	RZPDp9028O032Q
268	0.0052581	0.242	60.1	92.37	0.65	RZPDp9028B033Q	RZPDp9028B033Q
269	0.0052916	0.242	65.14	97.45	0.67	RZPDp9028A202Q	SMG8
270	0.0053135	0.242	52.01	82.95	0.63	RZPDp9028A143Q	NSMCE1
271	0.0053171	0.242	269.06	393.31	0.68	RZPDp9028G1415Q	KIAA0226
272	0.0053809	0.242	62.12	93.64	0.66	RZPDp9028I142Q	ADRBK1
273	0.0054234	0.242	68.34	103.36	0.66	RZPDp9028H053Q	CLSTN1
274	0.0054298	0.242	52.98	82.28	0.64	RZPDp9028F213Q	RZPDp9028F213Q
275	0.0054727	0.242	53.33	83.93	0.64	RZPDp9028E052Q	CARD10
276	0.0054781	0.242	54.56	89.24	0.61	RZPDp9028K183Q	LGALS3BP
277	0.0054796	0.242	82.11	107.94	0.76	RZPDp9028F1416Q	RAC2
278	0.0055042	0.242	188.26	378.39	0.5	RZPDp9027C0517Q	RZPDp9027C0517Q
279	0.0055177	0.242	97.65	128.15	0.76	RZPDp9028B101Q	MICALL1
280	0.0056007	0.242	84.83	129.08	0.66	RZPDp9028O211Q	CPSF1
281	0.0056412	0.242	51.92	79.89	0.65	RZPDp9028L203Q	DST
282	0.0056794	0.242	56.99	100.27	0.57	RZPDp9028C242Q	SUPT5H
283	0.0056872	0.242	57.87	79.1	0.73	RZPDp9028C064Q	NR4A1
284	0.0058366	0.242	69.36	108.64	0.64	RZPDp9028C132Q	ICT1 (includes EG:100149182)
285	0.0058691	0.242	60.22	101.57	0.59	RZPDp9028B212Q	RZPDp9028B212Q
286	0.005976	0.242	94.06	133.21	0.71	RZPDp9028E013Q	SEPN1
287	0.0059907	0.242	62.38	102.78	0.61	RZPDp9028K073Q	ZNF83
288	0.0060136	0.242	54.41	79.92	0.68	RZPDp9028B042Q	RZPDp9028B042Q
289	0.0060235	0.242	74.64	112.7	0.66	RZPDp9028K042Q	TLN1
290	0.006039	0.242	72.08	112.37	0.64	RZPDp9028O172Q	PLXNA1
291	0.0060692	0.242	70.39	103.57	0.68	RZPDp9028E171Q	TUBB3
292	0.0061064	0.242	52.05	76.92	0.68	RZPDp9028E162Q	PRMT1
293	0.0061506	0.242	50.88	69.93	0.73	RZPDp9028C1816Q	PLEKHJ1
294	0.0061568	0.242	59.47	106.44	0.56	RZPDp9028N043Q	SFN
295	0.0061699	0.242	71.93	104.47	0.69	RZPDp9028C231Q	MYH11
296	0.0062055	0.242	51.14	64.03	0.8	RZPDp9028E0318Q	RZPDp9028E0318Q
297	0.0062341	0.242	51.36	79.07	0.65	RZPDp9028P162Q	FN1 (includes EG:100005469)
298	0.006251	0.242	53.59	78.59	0.68	RZPDp9028H113Q	HSD17B4
299	0.0062596	0.242	162.14	320.45	0.51	RZPDp9027P1216Q	ULK1
300	0.0062648	0.242	88.17	188.9	0.47	RZPDp9027A1317Q	IDH3B
301	0.0062652	0.242	101.13	136.22	0.74	RZPDp9028I011Q	RPL37
302	0.0063306	0.242	55.92	85.19	0.66	RZPDp9028F073Q	PIPSL
303	0.0063725	0.242	56.07	82.75	0.68	RZPDp9028K0119Q	MST1 (includes EG:15235)
304	0.0063895	0.242	55.01	81.27	0.68	RZPDp9028J073Q	PVRL2
305	0.0063913	0.242	72.67	109.22	0.67	RZPDp9028L101Q	GGA1 (includes EG:106039)
306	0.0064123	0.242	58	89.81	0.65	RZPDp9028M082Q	RZPDp9028M082Q
307	0.0064826	0.242	163.18	216.09	0.76	RZPDp9028A013Q	REPS1
308	0.0065108	0.242	79.89	116.31	0.69	RZPDp9028C063Q	ZNF205
309	0.0065987	0.242	88.25	196.32	0.45	RZPDp9027H2016Q	EIF2AK2
310	0.0066843	0.242	65.2	103.07	0.63	RZPDp9028K082Q	DHX34
311	0.0067301	0.242	64.63	96.29	0.67	RZPDp9028G0915Q	NBAS
312	0.0067324	0.242	51.31	78.21	0.66	RZPDp9028I062Q	IDS
313	0.0067606	0.242	114.47	154.39	0.74	RZPDp9028M1215Q	RZPDp9028M1215Q
314	0.0068038	0.242	126.19	171.98	0.73	RZPDp9028F102Q	VPS18
315	0.0068102	0.242	52.89	78.01	0.68	RZPDp9028G047Q	IDH3B
316	0.0068234	0.242	68.28	94.45	0.72	RZPDp9028F1319Q	RZPDp9028F1319Q
317	0.0068386	0.242	86.03	134.24	0.64	RZPDp9028E231Q	FOXJ1
318	0.0068626	0.242	139.59	182.89	0.76	RZPDp9028I0916Q	ANXA7
319	0.0068826	0.242	50.88	69.99	0.73	RZPDp9028E1816Q	TCP1
320	0.00693	0.242	53.13	82.26	0.65	RZPDp9028K213Q	GCDH
321	0.0069489	0.242	61.82	98.78	0.63	RZPDp9028B083Q	BCORL1
322	0.0070014	0.242	60.62	92.17	0.66	RZPDp9028E0615Q	RZPDp9028E0615Q
323	0.0070016	0.242	82.94	126.88	0.65	RZPDp9028N013Q	CIT
324	0.0070154	0.242	139.84	239.02	0.59	RZPDp9028G082Q	RZPDp9028G082Q
325	0.0070591	0.242	71.46	102.63	0.7	RZPDp9027D046Q	ZFP36L1
326	0.0071512	0.242	58.37	86.15	0.68	RZPDp9028B192Q	FOXK1
327	0.0071837	0.242	61.89	85.21	0.73	RZPDp9028E0912Q	LOC388499
328	0.0071964	0.242	82.98	104.13	0.8	RZPDp9028G0111Q	C11orf68
329	0.0073172	0.242	72.25	95.27	0.76	RZPDp9028F1220Q	GSTK1
330	0.0073308	0.242	103.68	153.22	0.68	RZPDp9028N012Q	TRIM8
331	0.0073453	0.242	61.8	89.02	0.69	RZPDp9028K103Q	INPPL1
332	0.0073462	0.242	50.08	80.1	0.63	RZPDp9028C143Q	ITFG3
333	0.0073481	0.242	69.9	95.34	0.73	RZPDp9028G174Q	PABPC1
334	0.0074719	0.242	94.76	126.83	0.75	RZPDp9028C0319Q	CCDC88C
335	0.0074727	0.242	55.99	71.63	0.78	RZPDp9027J077Q	PABPC1
336	0.0074728	0.242	74.31	115.58	0.64	RZPDp9028O241Q	FN1 (includes EG:100005469)
337	0.0074822	0.242	112.19	158.19	0.71	RZPDp9028C013Q	DMPK
338	0.0074999	0.242	53.33	77.35	0.69	RZPDp9028I143Q	SET
339	0.0075175	0.242	54.61	72.01	0.76	RZPDp9028C0616Q	CHMP1A
340	0.0076431	0.242	60.57	89.39	0.68	RZPDp9028I032Q	ANXA6
341	0.007659	0.242	70.49	102.8	0.69	RZPDp9028G1219Q	BIN2
342	0.0076658	0.242	55.62	81.09	0.69	RZPDp9028P063Q	IRF2BPL
343	0.007736	0.242	86.57	111.07	0.78	RZPDp9028G1010Q	RELA
344	0.0078	0.242	81.56	119.65	0.68	RZPDp9028I152Q	HSPB1
345	0.0078004	0.242	115.8	157.3	0.74	RZPDp9028D111Q	RZPDp9028D111Q
346	0.0079088	0.242	86.5	118.66	0.73	RZPDp9028M191Q	RZPDp9028M191Q
347	0.0079353	0.242	65.36	102.33	0.64	RZPDp9028C012Q	COL6A3
348	0.0079749	0.242	57.22	83.17	0.69	RZPDp9028C015Q	IDH3G
349	0.008032	0.242	56.73	90.07	0.63	RZPDp9028H173Q	KRT7
350	0.0080715	0.242	53.76	71.77	0.75	RZPDp9027B102Q	CTGF
351	0.0080998	0.242	52.57	87.78	0.6	RZPDp9028G163Q	SCRIB
352	0.0081192	0.242	50.33	80.44	0.63	RZPDp9028J153Q	EGR1
353	0.0081528	0.242	50.66	81.96	0.62	RZPDp9028E143Q	CNPY3
354	0.0081772	0.242	68.13	91.71	0.74	RZPDp9028G055Q	PDE2A
355	0.0082139	0.242	78.57	102.4	0.77	RZPDp9028M1116Q	USP39
356	0.0082484	0.242	53.82	86.6	0.62	RZPDp9028H133Q	EML3
357	0.0082605	0.242	71.02	89.13	0.8	RZPDp9028J0815Q	HSPA9
358	0.0082737	0.242	69.34	90.23	0.77	RZPDp9028D014Q	SEC13
359	0.0082929	0.242	52.12	79.05	0.66	RZPDp9028F242Q	EEF2
360	0.0083377	0.242	74.09	96.48	0.77	RZPDp9028K0220Q	NDUFV1
361	0.0083391	0.242	59.83	95.84	0.62	RZPDp9028H0616Q	OGDH
362	0.0084806	0.242	50.41	81.59	0.62	RZPDp9028D082Q	VPS13D
363	0.0084854	0.242	78.46	111.53	0.7	RZPDp9028M111Q	FN1 (includes EG:100005469)
364	0.0084975	0.242	53.81	76.87	0.7	RZPDp9027A151Q	FGFR3
365	0.008504	0.242	224	412.76	0.54	RZPDp9027A1917Q	WASF1
366	0.0085936	0.242	51.63	78.55	0.66	RZPDp9028B092Q	ID3
367	0.0087488	0.242	81.94	106.17	0.77	RZPDp9028C0315Q	ATG4B
368	0.0088491	0.242	98.02	151.34	0.65	RZPDp9028P192Q	RZPDp9028P192Q
369	0.0088798	0.242	54.2	85.49	0.63	RZPDp9028F033Q	ADAMTS4
370	0.0088991	0.242	57.65	84.66	0.68	RZPDp9028G123Q	RZPDp9028G123Q
371	0.0089032	0.242	54.05	81.59	0.66	RZPDp9028I103Q	NCOR2
372	0.0090346	0.242	55.48	83.59	0.66	RZPDp9028G0420Q	NFKBIA
373	0.009154	0.242	63.61	96.53	0.66	RZPDp9028M162Q	THBD
374	0.009172	0.242	106.13	133.26	0.8	RZPDp9028I121Q	TNS1
375	0.0092081	0.242	56.13	82.85	0.68	RZPDp9028H1119Q	TUBGCP3
376	0.0092102	0.242	79.17	107.99	0.73	RZPDp9028A123Q	LAMA5
377	0.0093356	0.242	50.41	66.15	0.76	RZPDp9028F1716Q	NAGLU
378	0.0093485	0.242	57.19	87.23	0.66	RZPDp9028E082Q	RZPDp9028E082Q
379	0.0093518	0.242	77.85	106.02	0.73	RZPDp9028J171Q	OGFR
380	0.0093566	0.242	71.5	97.59	0.73	RZPDp9028J182Q	RHOB
381	0.0094235	0.242	53.46	77.08	0.69	RZPDp9028C099Q	TCP1
382	0.00947	0.242	78.29	119.75	0.65	RZPDp9028N172Q	IVNS1ABP
383	0.0094823	0.242	56.96	87.23	0.65	RZPDp9028N183Q	PML
384	0.009526	0.242	62.68	96.93	0.65	RZPDp9028P042Q	ELP3
385	0.0096344	0.242	51.7	70.22	0.74	RZPDp9028H082Q	FBLN2
386	0.0096914	0.242	57.66	87.56	0.66	RZPDp9028J132Q	CLEC16A
387	0.0097429	0.242	65.76	89.96	0.73	RZPDp9028E2219Q	GDI1
388	0.0097665	0.242	71.95	101.15	0.71	RZPDp9028C2320Q	HERC2P4
389	0.009829	0.242	77.84	98.41	0.79	RZPDp9028C0212Q	RZPDp9028C0212Q
390	0.0098631	0.242	67.74	96.91	0.7	RZPDp9028G083Q	CTDP1
391	0.0099306	0.242	51.69	75.24	0.69	RZPDp9028C066Q	CTNND1
392	0.0099571	0.242	116.68	155.61	0.75	RZPDp9028M012Q	WIZ
393	0.0099814	0.242	52.83	78.32	0.67	RZPDp9028J242Q	IGF2R
394	0.0100503	0.242	62.17	92.91	0.67	RZPDp9028B023Q	STAU1
395	0.0100775	0.242	69.61	89.99	0.77	RZPDp9028G0110Q	RZPDp9028G0110Q
396	0.010116	0.242	66.31	99.47	0.67	RZPDp9028K032Q	NVL
397	0.0101414	0.242	71.12	98.63	0.72	RZPDp9028A1014Q	NLRC5
398	0.0101886	0.242	50.65	74.2	0.68	RZPDp9028F083Q	DHX38
399	0.0102086	0.242	53.26	77.32	0.69	RZPDp9028E0616Q	RPL19
400	0.0102291	0.242	108.3	136	0.8	RZPDp9028A191Q	CENPJ
401	0.0102707	0.242	61.32	94.96	0.65	RZPDp9028L072Q	SMC3
402	0.0102935	0.242	63.96	98.96	0.65	RZPDp9028K043Q	C17orf56
403	0.0103011	0.242	57.25	76.12	0.75	RZPDp9028H0620Q	ATHL1
404	0.0103042	0.242	50.57	69.16	0.73	RZPDp9028P064Q	MMP2
405	0.01038	0.242	51.3	77.87	0.66	RZPDp9028A182Q	RZPDp9028A182Q
406	0.0104119	0.242	65.62	99.74	0.66	RZPDp9028A102Q	EGR1
407	0.0104672	0.242	50.97	74.83	0.68	RZPDp9028J023Q	RZPDp9028J023Q
408	0.0105238	0.242	50.25	76.26	0.66	RZPDp9028N093Q	ACTN4
409	0.0105314	0.242	60.01	79.3	0.76	RZPDp9028E024Q	PLXNB2
410	0.0105473	0.242	63.04	96.88	0.65	RZPDp9028I053Q	PRRC1
411	0.0105563	0.242	50.66	70.82	0.72	RZPDp9028I133Q	UBE2Q1
412	0.0105758	0.242	57.09	87.12	0.66	RZPDp9028I083Q	ANXA2P3
413	0.0106138	0.242	55.73	77.02	0.72	RZPDp9028D122Q	ZNF440
414	0.0107108	0.242	79.17	112.19	0.71	RZPDp9028N171Q	NRAS (includes EG:18176)
415	0.0107259	0.242	134.1	267.78	0.5	RZPDp9027G0817Q	SEMA5B
416	0.0107519	0.242	73.18	100.8	0.73	RZPDp9028A0919Q	SLC4A1AP
417	0.0107924	0.242	55.31	87.94	0.63	RZPDp9028J022Q	ARAF
418	0.0108387	0.242	63.04	89.1	0.71	RZPDp9028P142Q	PDLIM4
419	0.0108694	0.242	58.86	76.37	0.77	RZPDp9028G1214Q	RZPDp9028G1214Q
420	0.0109629	0.242	101.76	142.6	0.71	RZPDp9028G1119Q	SF3B4
421	0.0109835	0.242	74.03	113.12	0.65	RZPDp9028J053Q	LRP5
422	0.0110069	0.242	50.17	70.43	0.71	RZPDp9028L243Q	LSR
423	0.011007	0.242	53.88	74.78	0.72	RZPDp9028N125Q	SULF2
424	0.0110253	0.242	106.7	135.88	0.79	RZPDp9028K071Q	HTRA3
425	0.0110679	0.242	55.79	83.37	0.67	RZPDp9028F132Q	RPL26
426	0.0110736	0.242	121.84	159.28	0.76	RZPDp9028C0820Q	RZPDp9028C0820Q
427	0.011124	0.242	58.51	76.96	0.76	RZPDp9028A048Q	KCMF1
428	0.0111986	0.242	51.62	73.07	0.71	RZPDp9028J032Q	RZPDp9028J032Q
429	0.0113131	0.242	70.3	107.15	0.66	RZPDp9028L153Q	KIAA1217
430	0.0115362	0.242	61.23	89.79	0.68	RZPDp9028H222Q	LAMA5
431	0.011614	0.242	51.32	74.37	0.69	RZPDp9028O193Q	THBD
432	0.0116516	0.242	50.83	67.74	0.75	RZPDp9028D1320Q	AP2B1
433	0.0116638	0.242	97.31	130.14	0.75	RZPDp9028C061Q	OLFML2A
434	0.0117318	0.242	53.1	96.13	0.55	RZPDp9028I222Q	PAM
435	0.0117672	0.242	60.56	84.83	0.71	RZPDp9028H0317Q	WBP2
436	0.0117672	0.242	92.28	124.95	0.74	RZPDp9028E081Q	SMG5
437	0.0118688	0.242	56.2	76.84	0.73	RZPDp9028P2415Q	CPNE1
438	0.0118756	0.242	95.58	137.3	0.7	RZPDp9028B201Q	INTS1
439	0.0119258	0.242	55.18	86.16	0.64	RZPDp9028C201Q	ARHGEF16
440	0.0119482	0.242	59.56	78.01	0.76	RZPDp9028A0110Q	BAG1
441	0.0120705	0.242	54.37	71.1	0.76	RZPDp9028A154Q	DNAJA1
442	0.0120797	0.242	79.05	111.26	0.71	RZPDp9028C052Q	TPM2
443	0.0120941	0.242	54.56	80.16	0.68	RZPDp9028F183Q	SIRT7
444	0.0121058	0.242	75.54	95.69	0.79	RZPDp9028G044Q	RZPDp9028G044Q
445	0.0121282	0.242	58.38	89.31	0.65	RZPDp9028D221Q	ALG12
446	0.0121497	0.242	57.09	80.98	0.71	RZPDp9028E015Q	PPP6R2
447	0.012177	0.242	105.27	131.77	0.8	RZPDp9028B1019Q	CTC1
448	0.012192	0.242	52.21	68.49	0.76	RZPDp9028C2416Q	KIF2A
449	0.0122408	0.242	56.59	73.48	0.77	RZPDp9028D1019Q	RZPDp9028D1019Q
450	0.0122901	0.242	54.97	69.8	0.79	RZPDp9028B0419Q	PGP
451	0.0122929	0.242	51.81	67.36	0.77	RZPDp9028K0319Q	KAT2A
452	0.012346	0.242	65.76	93.15	0.71	RZPDp9028O014Q	HNRNPH1
453	0.0124118	0.242	79.89	113.46	0.7	RZPDp9028D133Q	GPR35
454	0.0124478	0.242	51.48	73.88	0.7	RZPDp9028D193Q	ANKRD54
455	0.0124725	0.242	54.06	85.99	0.63	RZPDp9028C222Q	INTS1
456	0.0124903	0.242	52.21	70.16	0.74	RZPDp9028K014Q	HMG20B
457	0.0124947	0.242	55.72	72.84	0.76	RZPDp9027O052Q	DPF1
458	0.0125095	0.242	62.49	92.5	0.68	RZPDp9028B112Q	CDKN1A
459	0.0125991	0.242	52.82	74.07	0.71	RZPDp9028E0316Q	TMEM2
460	0.0126338	0.242	53.2	74.14	0.72	RZPDp9028N242Q	PKM
461	0.0126537	0.242	54.52	78.8	0.69	RZPDp9028I132Q	COL1A2
462	0.0127409	0.242	52.29	68.27	0.77	RZPDp9028D2220Q	TNFRSF14
463	0.0127566	0.242	55.86	93.29	0.6	RZPDp9028A232Q	ASPSCR1
464	0.012852	0.242	51.92	69.75	0.74	RZPDp9028A0710Q	GRWD1
465	0.0129842	0.242	62.02	81.59	0.76	RZPDp9028A109Q	STAG2
466	0.0130363	0.242	63.13	81.12	0.78	RZPDp9028E0719Q	PLCB2
467	0.0130509	0.242	54	73.46	0.74	RZPDp9028L152Q	GFPT1
468	0.0130721	0.242	57.19	77.59	0.74	RZPDp9028G046Q	GNB3
469	0.0131447	0.242	50.17	72.83	0.69	RZPDp9028C203Q	INADL
470	0.0132476	0.242	58.14	75.67	0.77	RZPDp9028G0317Q	TPI1P2
471	0.013321	0.242	61.24	94.13	0.65	RZPDp9028H233Q	LTBP4
472	0.0133748	0.242	60.23	90.48	0.67	RZPDp9028M033Q	MED16
473	0.013445	0.242	51.71	79.44	0.65	RZPDp9028E183Q	SART1
474	0.0134518	0.242	50.57	71.66	0.71	RZPDp9028G233Q	UTP3
475	0.0135839	0.242	56.07	77.83	0.72	RZPDp9028A022Q	RZPDp9028A022Q
476	0.0136291	0.242	52.32	76.32	0.69	RZPDp9028J233Q	GPC1
477	0.0136787	0.242	52.98	70.86	0.75	RZPDp9028K0419Q	ANXA1
478	0.0137504	0.242	118.1	153.92	0.77	RZPDp9028C073Q	ADAR
479	0.0138605	0.242	74.96	108.17	0.69	RZPDp9028B221Q	TALDO1
480	0.0139135	0.242	68.67	87.28	0.79	RZPDp9028C1220Q	RASSF1
481	0.0139432	0.242	52.89	77.85	0.68	RZPDp9028J213Q	OGDH
482	0.0139469	0.242	59.69	83.22	0.72	RZPDp9028K0417Q	CRTC2
483	0.0139756	0.242	65.19	91.61	0.71	RZPDp9028E1919Q	C1orf122
484	0.0140271	0.242	51.31	70.45	0.73	RZPDp9028H0816Q	RFC2
485	0.0140638	0.242	128.4	172.93	0.74	RZPDp9028H202Q	DUS1L
486	0.0141697	0.242	68.2	103.52	0.66	RZPDp9028G223Q	SPICE1
487	0.0142425	0.242	54.31	80.65	0.67	RZPDp9028O213Q	TSPYL2
488	0.0143094	0.242	50.49	76.52	0.66	RZPDp9028D232Q	EIF6
489	0.0144332	0.242	56.36	74.6	0.76	RZPDp9028E1016Q	RPL22
490	0.0144651	0.242	53.92	79.35	0.68	RZPDp9028P062Q	SETDB1
491	0.014495	0.242	55.85	70.78	0.79	RZPDp9028E098Q	CLIP1
492	0.014566	0.242	53.94	72.46	0.74	RZPDp9028E099Q	CHMP4B
493	0.0146244	0.242	77.62	112.29	0.69	RZPDp9028K062Q	FGFRL1
494	0.0146273	0.242	98.62	124.62	0.79	RZPDp9028B0316Q	PLCG1
495	0.0146736	0.242	50.66	67.73	0.75	RZPDp9028A224Q	SCRIB
496	0.0146948	0.242	50.5	65.26	0.77	RZPDp9028N1420Q	RASAL3
497	0.0147444	0.242	72.75	128.01	0.57	RZPDp9027O0317Q	RZPDp9027O0317Q
498	0.0147507	0.242	57.33	72.54	0.79	RZPDp9028L144Q	CTNNA1
499	0.0147794	0.242	51.7	74.04	0.7	RZPDp9028N213Q	COL6A1
500	0.0147964	0.242	60.01	83.18	0.72	RZPDp9028A0416Q	NUP188 (includes EG:227699)
501	0.0149427	0.242	63.59	115.86	0.55	RZPDp9027B0417Q	RZPDp9027B0417Q
502	0.0150319	0.242	67.47	109.71	0.61	RZPDp9028L032Q	EXOC6B
503	0.0150556	0.242	53.69	78.62	0.68	RZPDp9028G242Q	PCMT1
504	0.0150757	0.242	61.31	92.14	0.67	RZPDp9028J092Q	DAXX
505	0.0150817	0.242	66.11	99.55	0.66	RZPDp9028K013Q	RZPDp9028K013Q
506	0.0150875	0.242	64.94	94.32	0.69	RZPDp9028B1219Q	PLCB2
507	0.0151573	0.242	53.26	78.42	0.68	RZPDp9028O232Q	RZPDp9028O232Q
508	0.0151664	0.242	53.57	78.25	0.68	RZPDp9028I042Q	PAK4
509	0.0151786	0.242	77.9	99.76	0.78	RZPDp9028G045Q	BIN3
510	0.0153488	0.242	58.28	86.8	0.67	RZPDp9028M062Q	RZPDp9028M062Q
511	0.0153605	0.242	78.11	98.91	0.79	RZPDp9028K123Q	RZPDp9028K123Q
512	0.0153617	0.242	51.74	74.34	0.7	RZPDp9028P053Q	MED13L
513	0.015365	0.242	53.02	80.95	0.66	RZPDp9028M183Q	ZNF346
514	0.0153692	0.242	57.36	79.64	0.72	RZPDp9028E213Q	PGP
515	0.0153896	0.242	56.75	78.14	0.73	RZPDp9028A0116Q	HADH
516	0.0154092	0.242	101.47	133.65	0.76	RZPDp9028N111Q	TMEM8A
517	0.0154187	0.242	54.39	81.73	0.67	RZPDp9028P082Q	WASH1/WASH5P
518	0.0154301	0.242	51.21	75.27	0.68	RZPDp9028H193Q	LOXL2
519	0.0154528	0.242	76.53	104.03	0.74	RZPDp9028P161Q	UBN1
520	0.0154976	0.242	77.61	138.19	0.56	RZPDp9027F1817Q	ZNF256
521	0.0155674	0.242	54.2	87.04	0.62	RZPDp9028H212Q	RPL12
522	0.015568	0.242	67.51	87.87	0.77	RZPDp9028G1014Q	RZPDp9028G1014Q
523	0.0155797	0.242	59.22	76.78	0.77	RZPDp9028G016Q	PES1
524	0.0155947	0.242	53.96	77.98	0.69	RZPDp9028F182Q	FAM21A/FAM21C
525	0.0156934	0.242	61.01	81.95	0.74	RZPDp9028J0219Q	RZPDp9028J0219Q
526	0.0157149	0.242	83.82	110.94	0.76	RZPDp9028G1416Q	FAU
527	0.015742	0.242	51.05	66.88	0.76	RZPDp9028G0216Q	RZPDp9028G0216Q
528	0.0157676	0.242	50.74	79.37	0.64	RZPDp9028K203Q	KIAA1244
529	0.0157785	0.242	98.47	135.58	0.73	RZPDp9028E0716Q	RZPDp9028E0716Q
530	0.015916	0.242	50.17	69.41	0.72	RZPDp9028D113Q	CDK13
531	0.0159298	0.242	72.62	101.14	0.72	RZPDp9028I191Q	UBAP2L
532	0.015953	0.242	63.16	86.51	0.73	RZPDp9028H2119Q	RZPDp9028H2119Q
533	0.0159539	0.242	69.39	94.78	0.73	RZPDp9028E102Q	RZPDp9028E102Q
534	0.0159982	0.242	58.44	74.37	0.79	RZPDp9027B131Q	HMGB2
535	0.0160067	0.242	51.06	75.77	0.67	RZPDp9028P122Q	RZPDp9028P122Q
536	0.0160182	0.242	53.28	79.99	0.67	RZPDp9028C192Q	DUSP10
537	0.016032	0.242	141.79	193.13	0.73	RZPDp9028G043Q	LRP5
538	0.0160474	0.242	50.17	70.39	0.71	RZPDp9028I233Q	UBAP2L
539	0.0160576	0.242	52.58	74.34	0.71	RZPDp9028D063Q	GABARAP
540	0.0161433	0.242	52.33	76.39	0.69	RZPDp9028O192Q	ATF3
541	0.0161534	0.242	64.06	86.33	0.74	RZPDp9028B2119Q	DUSP2
542	0.0161638	0.242	66.92	94.12	0.71	RZPDp9028K012Q	PTBP1
543	0.0162382	0.242	57.38	80.96	0.71	RZPDp9028B012Q	RRBP1
544	0.0162557	0.242	50.57	63.31	0.8	RZPDp9028M024Q	CTSD
545	0.0162855	0.242	97.71	132.56	0.74	RZPDp9028G121Q	PACS1
546	0.0163386	0.242	53.77	69.1	0.78	RZPDp9028D062Q	CLDN3
547	0.0164044	0.242	56.33	79.93	0.7	RZPDp9028F043Q	IRF2BP2
548	0.0164498	0.242	70.84	95.79	0.74	RZPDp9028J133Q	SYNPO
549	0.01651	0.242	64.59	91.24	0.71	RZPDp9028P241Q	FOXK1
550	0.016519	0.242	51.31	76.91	0.67	RZPDp9028I153Q	ANKFY1
551	0.0165915	0.242	55.41	78.7	0.7	RZPDp9028I013Q	RZPDp9028I013Q
552	0.0166064	0.242	51.52	75.78	0.68	RZPDp9028N062Q	MBD3 (includes EG:17192)
553	0.0166308	0.242	71.06	89.49	0.79	RZPDp9028G0714Q	PSMD1
554	0.0166678	0.242	93.08	130.51	0.71	RZPDp9028H241Q	RZPDp9028H241Q
555	0.0166745	0.242	67.06	85.24	0.79	RZPDp9028A079Q	PUF60
556	0.0166855	0.242	73.53	93.08	0.79	RZPDp9028A2416Q	HSPA8
557	0.0166977	0.242	58.6	84.72	0.69	RZPDp9028J103Q	MAN2B1
558	0.0167279	0.242	168.16	294.92	0.57	RZPDp9027E2117Q	TRIM24
559	0.0167439	0.242	60.69	95.04	0.64	RZPDp9028D231Q	BCL9L
560	0.0167486	0.242	67.01	91.68	0.73	RZPDp9028O011Q	FOXJ1
561	0.0169152	0.242	82.81	109.64	0.76	RZPDp9028J181Q	BCL6
562	0.0170464	0.242	63.04	85.48	0.74	RZPDp9028G034Q	MZF1
563	0.0170517	0.242	50.33	74.39	0.68	RZPDp9028D213Q	MEGF6
564	0.0170843	0.242	129.46	162.24	0.8	RZPDp9028C071Q	FOXO3
565	0.0171732	0.242	50	68.17	0.73	RZPDp9028J083Q	RZPDp9028J083Q
566	0.017192	0.242	54.77	78.76	0.7	RZPDp9028F023Q	BSCL2
567	0.0171937	0.242	66.63	86.03	0.77	RZPDp9028A105Q	RPL22
568	0.0171988	0.242	135.43	249.18	0.54	RZPDp9027M0317Q	LOC644554
569	0.0172117	0.242	55.1	73.65	0.75	RZPDp9028M1016Q	CDR2
570	0.017263	0.242	61.46	92.76	0.66	RZPDp9028N032Q	IGHG1
571	0.0173057	0.242	69.84	100.93	0.69	RZPDp9028F091Q	BCL6
572	0.0173151	0.242	389.28	263.6	1948-01-01	RZPDp9028F155Q	RZPDp9028F155Q
573	0.0173454	0.242	54.32	75.25	0.72	RZPDp9028M053Q	XAB2
574	0.0173725	0.242	51.15	65.9	0.78	RZPDp9028E214Q	ARHGAP44
575	0.0174169	0.242	135.85	295.63	0.46	RZPDp9027B2016Q	GLYCTK
576	0.0174329	0.242	51.81	68.85	0.75	RZPDp9028C0917Q	PLEKHJ1
577	0.0174374	0.242	50.41	67.42	0.75	RZPDp9028A0916Q	PLAUR
578	0.0174654	0.242	73.79	101.1	0.73	RZPDp9028E043Q	INPP5D
579	0.0175052	0.242	51.95	66.37	0.78	RZPDp9028C1210Q	HEATR8
580	0.0175186	0.242	61.13	86.59	0.71	RZPDp9028O103Q	RZPDp9028O103Q
581	0.0175715	0.242	50	71.32	0.7	RZPDp9028H153Q	FBN1
582	0.0175761	0.242	75.35	116.72	0.65	RZPDp9028L031Q	CRABP2
583	0.0176464	0.242	53.91	76.07	0.71	RZPDp9028I162Q	EP300
584	0.0177372	0.242	50.08	64.8	0.77	RZPDp9028M133Q	VPS72 (includes EG:100001285)
585	0.0177582	0.242	50	69.14	0.72	RZPDp9028L172Q	APBB1IP
586	0.0178114	0.242	72.35	94.36	0.77	RZPDp9028E0117Q	RHOG
587	0.0178441	0.242	66.16	111.24	0.59	RZPDp9028H0116Q	UBA1
588	0.0178951	0.242	65.04	86.34	0.75	RZPDp9028N053Q	EPC1
589	0.0179155	0.242	58.26	82.01	0.71	RZPDp9028A0716Q	RZPDp9028A0716Q
590	0.0179907	0.242	60.7	88.35	0.69	RZPDp9028O082Q	RNF10
591	0.0180844	0.242	66.99	105.07	0.64	RZPDp9028O152Q	TMSB10/TMSB4X
592	0.0181187	0.242	53.72	75.14	0.71	RZPDp9028A1116Q	C15orf39
593	0.0181247	0.242	53	69.96	0.76	RZPDp9028K0219Q	RZPDp9028K0219Q
594	0.0181682	0.242	92.14	120.83	0.76	RZPDp9028O031Q	KIFC2
595	0.0182556	0.242	69.79	99.21	0.7	RZPDp9028C1015Q	USP30
596	0.0182668	0.242	58.01	81.02	0.72	RZPDp9028D073Q	FOXP4
597	0.0183357	0.242	77.11	108.19	0.71	RZPDp9028N231Q	SPATA2
598	0.0183997	0.242	59.81	74.82	0.8	RZPDp9028H1420Q	MPRIP
599	0.0184734	0.242	56.66	81.68	0.69	RZPDp9028D072Q	CBFA2T2
600	0.0184852	0.242	53.57	74.16	0.72	RZPDp9028P243Q	SETD2
601	0.0185092	0.242	51.19	74.39	0.69	RZPDp9028C153Q	SUGP1
602	0.0185148	0.242	50.74	71.79	0.71	RZPDp9028I202Q	RZPDp9028I202Q
603	0.018524	0.242	56.08	77.65	0.72	RZPDp9028C1419Q	MED25 (includes EG:292889)
604	0.0185534	0.242	52.74	78.05	0.68	RZPDp9028J082Q	GAPDH
605	0.0186754	0.242	50.81	75.16	0.68	RZPDp9028L191Q	JMJD8
606	0.0187467	0.242	70.52	92.14	0.77	RZPDp9028C1112Q	RCBTB1
607	0.0187501	0.242	73.41	92.09	0.8	RZPDp9028G0414Q	DCHS1
608	0.0187589	0.242	92.5	121.92	0.76	RZPDp9028A0819Q	AHNAK
609	0.0187784	0.242	51.86	68.52	0.76	RZPDp9028J055Q	POLR2E
610	0.0187967	0.242	55.35	81.63	0.68	RZPDp9028L193Q	POLE
611	0.018845	0.242	66.15	84.26	0.79	RZPDp9028G1616Q	ING3 (includes EG:312154)
612	0.0188798	0.242	89.78	115.87	0.77	RZPDp9028N031Q	MEGF8
613	0.0189769	0.242	86.02	115.04	0.75	RZPDp9028B141Q	NEK1
614	0.0189978	0.242	77.51	132.8	0.58	RZPDp9027A0217Q	EXOSC5
615	0.0190923	0.242	52.16	73.6	0.71	RZPDp9028H232Q	BCAR1
616	0.0190999	0.242	65.86	85.63	0.77	RZPDp9028A085Q	SORD
617	0.0193081	0.242	50	70.62	0.71	RZPDp9028G213Q	DUSP1
618	0.0193267	0.242	58.25	80.39	0.72	RZPDp9028H092Q	BCL9L
619	0.0193699	0.242	84	114.97	0.73	RZPDp9028C161Q	PEBP1
620	0.0194192	0.242	52.1	68.38	0.76	RZPDp9028N1817Q	COX6B1
621	0.0194459	0.242	58.8	87.79	0.67	RZPDp9028G241Q	PRRC2A
622	0.0194779	0.242	89.98	159.1	0.57	RZPDp9027N0616Q	HMP19
623	0.0194912	0.242	51.94	69.16	0.75	RZPDp9028B0517Q	PPP6R1
624	0.0197118	0.242	50.08	67.63	0.74	RZPDp9028F082Q	XBP1 (includes EG:140614)
625	0.019767	0.242	86.83	151.01	0.58	RZPDp9027G2417Q	SKIV2L2
626	0.0198284	0.242	52.88	75.77	0.7	RZPDp9028I063Q	FOSL2
627	0.0199419	0.242	60.01	78.34	0.77	RZPDp9028A1010Q	SERPINB9
628	0.0199512	0.242	52	66.95	0.78	RZPDp9028F0815Q	CRIP2
629	0.0199658	0.242	50	64.65	0.77	RZPDp9028C0611Q	LUC7L3
630	0.0200065	0.242	50	69.64	0.72	RZPDp9028E232Q	PCDH12
631	0.0200286	0.242	58.82	76.92	0.76	RZPDp9028G025Q	CCT5
632	0.0200301	0.242	54.55	83.31	0.65	RZPDp9028O183Q	DTX4
633	0.0201094	0.242	265.28	438.18	0.61	RZPDp9027K0117Q	CCND1
634	0.0201352	0.242	71.57	101.92	0.7	RZPDp9028A181Q	MYH14
635	0.0202206	0.242	50.25	67.42	0.75	RZPDp9028E177Q	ALDH3B1
636	0.0202464	0.242	57.21	84.17	0.68	RZPDp9028E212Q	RGS12
637	0.0202859	0.242	51.27	71.95	0.71	RZPDp9028N203Q	MAPK15
638	0.02046	0.242	52.5	75	0.7	RZPDp9028L123Q	RZPDp9028L123Q
639	0.0205404	0.242	52	72.4	0.72	RZPDp9028D223Q	TAF1C
640	0.0205907	0.242	51.54	77.81	0.66	RZPDp9028L092Q	SBF1
641	0.020634	0.242	50	62.67	0.8	RZPDp9028J173Q	SFTPB
642	0.0206825	0.242	79.82	103.99	0.77	RZPDp9028J061Q	JUP
643	0.0206831	0.242	54.02	68.16	0.79	RZPDp9028P034Q	HPCAL1
644	0.020733	0.242	51.87	69.88	0.74	RZPDp9028B1716Q	HSD17B4
645	0.020764	0.242	50	72.11	0.69	RZPDp9028G162Q	RZPDp9028G162Q
646	0.0208306	0.242	73.24	98.45	0.74	RZPDp9028N241Q	RZPDp9028N241Q
647	0.0208973	0.242	50.17	71.68	0.7	RZPDp9028P112Q	CELSR1
648	0.0209216	0.242	55.08	77.13	0.71	RZPDp9028P171Q	COL6A3
649	0.0209516	0.242	66.63	86.05	0.77	RZPDp9028G049Q	GSDMD
650	0.0209603	0.242	60.26	82.87	0.73	RZPDp9028O0919Q	BBIP1
651	0.0209954	0.242	50	71.37	0.7	RZPDp9028M172Q	LPCAT1
652	0.0211313	0.242	52.32	77.71	0.67	RZPDp9028H223Q	REST
653	0.0211597	0.242	55.02	78.69	0.7	RZPDp9028I183Q	FN1 (includes EG:100005469)
654	0.0211766	0.242	105.82	145.59	0.73	RZPDp9028G112Q	CBFA2T2
655	0.0213232	0.242	75.82	106.62	0.71	RZPDp9028F1019Q	EEF1D
656	0.0213434	0.242	59.57	89.5	0.67	RZPDp9028F0715Q	RZPDp9028F0715Q
657	0.0213442	0.242	74.53	98.98	0.75	RZPDp9028H144Q	HSPG2
658	0.0213572	0.242	298.53	490.5	0.61	RZPDp9027B0916Q	CBLB
659	0.021431	0.242	77.57	107.36	0.72	RZPDp9028H211Q	VCL
660	0.0214439	0.242	52.79	73.67	0.72	RZPDp9028K122Q	RZPDp9028K122Q
661	0.0214765	0.242	55.15	78.48	0.7	RZPDp9028I122Q	NEDD4L
662	0.0215213	0.242	88.32	128.38	0.69	RZPDp9028M182Q	STAT3
663	0.021537	0.242	54.1	73.49	0.74	RZPDp9028I232Q	DAGLB
664	0.0216143	0.242	8117.94	3598.73	2026-02-01	RZPDp9028O143Q	RZPDp9028O143Q
665	0.0216544	0.242	73.98	104.19	0.71	RZPDp9028M221Q	PDIA4
666	0.0216939	0.242	57.62	76.06	0.76	RZPDp9028C0914Q	LRBA
667	0.0218036	0.242	51.47	65.85	0.78	RZPDp9028C1217Q	PPP1CA
668	0.0219784	0.242	56.32	90.06	0.63	RZPDp9028N042Q	RZPDp9028N042Q
669	0.0221369	0.242	54.71	70.46	0.78	RZPDp9028C0910Q	CSF1R
670	0.0222439	0.242	90.78	145.03	0.63	RZPDp9027N1217Q	RZPDp9027N1217Q
671	0.0223313	0.242	52.35	76.57	0.68	RZPDp9028F113Q	PBXIP1
672	0.0223342	0.242	96.81	130.04	0.74	RZPDp9028I071Q	ZSCAN18
673	0.0223477	0.242	76.38	97.1	0.79	RZPDp9028E0819Q	TNRC18
674	0.0223558	0.242	6987.44	2694.88	1959-02-01	RZPDp9028K044Q	RZPDp9028K044Q
675	0.0224032	0.242	50.08	67.11	0.75	RZPDp9028J122Q	RRS1
676	0.0224304	0.242	87.02	114.66	0.76	RZPDp9028O072Q	ATN1
677	0.0224848	0.242	61.63	83.7	0.74	RZPDp9028H103Q	E4F1
678	0.0224962	0.242	50.25	68.31	0.74	RZPDp9028I213Q	YME1L1
679	0.0224981	0.242	52.55	71.43	0.74	RZPDp9028E0315Q	ARHGAP26
680	0.0226308	0.242	50.82	74.18	0.69	RZPDp9028M063Q	AKAP17A
681	0.0226313	0.242	70.72	93.01	0.76	RZPDp9028C014Q	DOT1L
682	0.0227109	0.242	50.49	63.18	0.8	RZPDp9028L233Q	AEBP1
683	0.0227304	0.242	54.79	71.29	0.77	RZPDp9027K071Q	MAZ
684	0.0227599	0.242	53.01	72.94	0.73	RZPDp9028A233Q	LOC100132116
685	0.0227772	0.242	63.64	87.21	0.73	RZPDp9028D103Q	E4F1
686	0.0227991	0.242	68.75	105.61	0.65	RZPDp9028O202Q	SUSD2
687	0.0228325	0.242	63.95	95.65	0.67	RZPDp9028F101Q	HNRNPC
688	0.0228811	0.242	54.11	77.06	0.7	RZPDp9028G133Q	EEF1A2
689	0.0228893	0.242	50.57	66.38	0.76	RZPDp9028D176Q	FN1 (includes EG:100005469)
690	0.0228967	0.242	106.98	138.87	0.77	RZPDp9028D121Q	SCLY
691	0.0229282	0.242	56.31	81.97	0.69	RZPDp9028M112Q	SERPINH1
692	0.0230498	0.242	50.33	72.29	0.7	RZPDp9028J052Q	EHMT2 (includes EG:10919)
693	0.0230677	0.242	54.64	82.41	0.66	RZPDp9028D013Q	KIF1C
694	0.0230723	0.242	51.22	67.57	0.76	RZPDp9028M242Q	IGLC1
695	0.0230803	0.242	54.32	75.73	0.72	RZPDp9028I075Q	EHBP1L1
696	0.0230861	0.242	51.51	64.89	0.79	RZPDp9028M1514Q	NUDT19
697	0.0231609	0.242	50.82	70.78	0.72	RZPDp9028H216Q	HLA-C
698	0.0231968	0.242	62.16	89.72	0.69	RZPDp9028C054Q	CELSR1
699	0.0232935	0.242	56.99	76.28	0.75	RZPDp9028G0816Q	C19orf43
700	0.0232959	0.242	55.9	76.62	0.73	RZPDp9028A0619Q	IER2
701	0.0233093	0.242	55.1	70.88	0.78	RZPDp9028J1314Q	IRF4
702	0.0233295	0.242	59.24	83.43	0.71	RZPDp9028N223Q	CYR61
703	0.0233342	0.242	88.95	115.25	0.77	RZPDp9028F021Q	NUP210
704	0.0234675	0.242	57.38	77.58	0.74	RZPDp9028N035Q	STAT3
705	0.0235019	0.242	53.5	68.59	0.78	RZPDp9028P184Q	CTSB
706	0.0235138	0.242	59.31	76.03	0.78	RZPDp9027E232Q	GDAP1L1
707	0.0235662	0.242	78.84	104.49	0.75	RZPDp9028H0519Q	CYFIP2
708	0.0236435	0.242	53.91	72.37	0.74	RZPDp9028I085Q	RZPDp9028I085Q
709	0.0236959	0.242	58	81.04	0.72	RZPDp9028E0115Q	TMSB10/TMSB4X
710	0.0238528	0.242	52.16	78.16	0.67	RZPDp9028H2214Q	TUBB6
711	0.0238574	0.242	51.55	76.81	0.67	RZPDp9028E192Q	ALKBH6
712	0.0238698	0.242	69.68	94.9	0.73	RZPDp9028G113Q	RZPDp9028G113Q
713	0.0239187	0.242	107.64	136.19	0.79	RZPDp9028H091Q	RALBP1
714	0.0240853	0.242	50	63.57	0.79	RZPDp9028K1616Q	ZBP1
715	0.0241462	0.242	60.76	78.34	0.78	RZPDp9028E1116Q	MOB4
716	0.0241504	0.242	51.76	74.85	0.69	RZPDp9028C1113Q	PKD1
717	0.0241524	0.242	51.23	67.77	0.76	RZPDp9028D2215Q	RZPDp9028D2215Q
718	0.0242086	0.242	50.82	70.15	0.72	RZPDp9028G212Q	CENPB
719	0.0242356	0.242	67.38	93.88	0.72	RZPDp9028L081Q	NPC2 (includes EG:10577)
720	0.0242672	0.242	50.41	63.09	0.8	RZPDp9028F0420Q	FAM21A/FAM21C
721	0.0243155	0.242	63.04	95.22	0.66	RZPDp9028D201Q	PRRC2B
722	0.0243536	0.242	51.99	70.73	0.74	RZPDp9028E0612Q	RZPDp9028E0612Q
723	0.0244614	0.242	50	73.89	0.68	RZPDp9028N082Q	TTC7A
724	0.0245279	0.242	84.95	111.33	0.76	RZPDp9028E113Q	PBXIP1
725	0.0245628	0.242	55.57	70.89	0.78	RZPDp9028A0517Q	VPS8 (includes EG:209018)
726	0.0246308	0.242	59.79	86.2	0.69	RZPDp9028B132Q	IRF2BP2
727	0.0246355	0.242	54.1	73.34	0.74	RZPDp9028E069Q	ARHGAP30
728	0.0246468	0.242	115.94	146.34	0.79	RZPDp9028N133Q	PSMD13
729	0.0246595	0.242	51.75	65.48	0.79	RZPDp9028E096Q	PHF3
730	0.0246777	0.242	72.56	96.83	0.75	RZPDp9028J223Q	PRKCI
731	0.0247398	0.242	57.5	73.48	0.78	RZPDp9028N2119Q	ARHGEF1
732	0.0248515	0.242	67.6	89.22	0.76	RZPDp9028C0615Q	REEP5
733	0.0248652	0.242	62.6	82.01	0.76	RZPDp9028D0317Q	HERPUD1
734	0.0249463	0.242	52.09	75.45	0.69	RZPDp9028G132Q	MLL2
735	0.0250082	0.242	55.22	71.5	0.77	RZPDp9028H1616Q	FKBP1A
736	0.0250539	0.242	52.46	68.28	0.77	RZPDp9028B045Q	STAU1
737	0.0250723	0.242	84.54	107	0.79	RZPDp9028F0619Q	SPTAN1
738	0.0251453	0.242	57.13	73.44	0.78	RZPDp9028E0617Q	GART
739	0.0252218	0.242	60.63	88.41	0.69	RZPDp9028C0416Q	PCBP2
740	0.0253123	0.242	55.39	75.21	0.74	RZPDp9028C1719Q	NR4A2
741	0.0253391	0.242	77.39	103.41	0.75	RZPDp9028K191Q	NOTCH3
742	0.0253645	0.242	53.85	78.78	0.68	RZPDp9028E072Q	PTGS2
743	0.0253815	0.242	54.63	77.78	0.7	RZPDp9028D212Q	PCGF2
744	0.0254832	0.242	93.95	123.33	0.76	RZPDp9028D0220Q	ASXL1
745	0.0255327	0.242	52.46	70.23	0.75	RZPDp9028M0414Q	RZPDp9028M0414Q
746	0.0255617	0.242	51.56	68.02	0.76	RZPDp9028C1012Q	ILF3
747	0.0255697	0.242	50	64.16	0.78	RZPDp9028O128Q	RZPDp9028O128Q
748	0.0255837	0.242	55.61	79.07	0.7	RZPDp9028F152Q	TNKS1BP1
749	0.0256129	0.242	95.48	121.63	0.78	RZPDp9028G061Q	HDGF
750	0.0256937	0.242	50	69.75	0.72	RZPDp9028N092Q	FN1 (includes EG:100005469)
751	0.0257951	0.242	56.21	80.78	0.7	RZPDp9028H013Q	LGALS3BP
752	0.0258084	0.242	52.26	68.55	0.76	RZPDp9028K133Q	C1QTNF1
753	0.0258613	0.242	51.76	65.72	0.79	RZPDp9028J0319Q	FYN
754	0.0258879	0.242	53.49	69.82	0.77	RZPDp9028A194Q	FN1 (includes EG:100005469)
755	0.0259111	0.242	52.7	72.13	0.73	RZPDp9028F205Q	GBP3
756	0.025996	0.242	66.52	94.32	0.71	RZPDp9028B211Q	MCAM
757	0.0260266	0.242	95.3	132.52	0.72	RZPDp9028A072Q	UBB
758	0.0260408	0.242	57.25	77.94	0.73	RZPDp9028D1314Q	TCEA1
759	0.0261714	0.242	51.2	73.33	0.7	RZPDp9028P056Q	GANAB
760	0.0262243	0.242	50.08	63.99	0.78	RZPDp9027G112Q	RZPDp9027G112Q
761	0.0262489	0.242	59.68	79.88	0.75	RZPDp9028I0117Q	SURF1
762	0.026377	0.242	51.83	69.57	0.75	RZPDp9028E172Q	TMSB10/TMSB4X
763	0.0263878	0.242	50.41	69.63	0.72	RZPDp9028B183Q	ZNF318
764	0.0265065	0.242	52.56	74.92	0.7	RZPDp9028J012Q	GET4
765	0.0265287	0.242	63.1	86.71	0.73	RZPDp9028A0216Q	JUND
766	0.0265418	0.242	112.8	145.7	0.77	RZPDp9028O041Q	TELO2
767	0.0265499	0.242	89.75	116.79	0.77	RZPDp9028H0416Q	NFRKB
768	0.0265524	0.242	50.98	64.66	0.79	RZPDp9028F1414Q	GRPEL1
769	0.02656	0.242	51.14	68.22	0.75	RZPDp9028L2019Q	ISM1
770	0.0265983	0.242	72.19	91.35	0.79	RZPDp9028E154Q	LTBP3
771	0.0267908	0.242	54.05	71.53	0.76	RZPDp9028P025Q	HES1 (includes EG:15205)
772	0.0267977	0.242	87.79	121.23	0.72	RZPDp9028I091Q	PSMB5
773	0.027014	0.242	53.37	67.46	0.79	RZPDp9028M0819Q	SF3B2
774	0.0270247	0.242	53.98	73.19	0.74	RZPDp9028E0816Q	KDM5C
775	0.0270887	0.242	50.17	72.74	0.69	RZPDp9028N083Q	ARAP1
776	0.0271077	0.242	51.07	66.94	0.76	RZPDp9028A1611Q	TRIM28
777	0.0271219	0.242	51.7	67.02	0.77	RZPDp9028H0714Q	SEC24C
778	0.0271332	0.242	50.88	69.9	0.73	RZPDp9028G203Q	RZPDp9028G203Q
779	0.0271921	0.242	52.45	74	0.71	RZPDp9028I064Q	FLNA
780	0.0273461	0.242	51.24	70.2	0.73	RZPDp9028K085Q	WDTC1
781	0.0273921	0.242	50.81	71.09	0.71	RZPDp9028F156Q	CNOT1
782	0.0274744	0.242	55.29	76.7	0.72	RZPDp9028K035Q	PPIA
783	0.0275112	0.242	50.25	65.41	0.77	RZPDp9028B0721Q	SIAH1
784	0.0275815	0.242	55.07	70.8	0.78	RZPDp9028N124Q	TGFB1I1
785	0.0276408	0.242	77.72	102.94	0.75	RZPDp9028K201Q	EPHB3
786	0.0277901	0.242	50.88	72.29	0.7	RZPDp9028D143Q	RZPDp9028D143Q
787	0.0278247	0.242	73.03	98.6	0.74	RZPDp9028B2315Q	UTRN
788	0.0278376	0.242	67.67	100.62	0.67	RZPDp9028L111Q	HIF1A
789	0.0278514	0.242	51.87	72.49	0.72	RZPDp9028D183Q	CTGF
790	0.0278745	0.242	53.39	77.01	0.69	RZPDp9028F053Q	GBF1
791	0.0278802	0.242	62.22	83.87	0.74	RZPDp9028A1220Q	AP2A1
792	0.027908	0.242	54.75	73.02	0.75	RZPDp9028C183Q	C20orf111
793	0.0280384	0.242	117.25	173.17	0.68	RZPDp9027G0616Q	BOC
794	0.0281851	0.242	61.29	83.37	0.74	RZPDp9028A1319Q	TIAL1
795	0.0282024	0.242	55.05	94.36	0.58	RZPDp9028G0516Q	POLR2G
796	0.0283457	0.242	62.34	82.11	0.76	RZPDp9028F045Q	C12orf51
797	0.0283847	0.242	53.78	71.39	0.75	RZPDp9028H0611Q	PABPC1
798	0.0284765	0.242	50.74	71.17	0.71	RZPDp9028B243Q	ENC1
799	0.028482	0.242	55.36	71.2	0.78	RZPDp9028E164Q	ZNF330
800	0.0285244	0.242	60.96	77.48	0.79	RZPDp9028K0620Q	RZPDp9028K0620Q
801	0.0286035	0.242	56.05	73.32	0.76	RZPDp9028M144Q	RZPDp9028M144Q
802	0.0286787	0.242	52.39	65.8	0.8	RZPDp9028G0116Q	RZPDp9028G0116Q
803	0.028713	0.242	59.56	82.17	0.72	RZPDp9028K1119Q	TRAPPC2L
804	0.0287474	0.242	52.84	66.42	0.8	RZPDp9028E0610Q	DOCK2
805	0.0287487	0.242	66.99	49.62	1935-01-01	RZPDp9027N1016Q	GLUD2
806	0.0287538	0.242	59.52	76.8	0.78	RZPDp9028B2320Q	CEP192
807	0.0287714	0.242	75.3	94.46	0.8	RZPDp9028C2319Q	MAPK3
808	0.0289035	0.242	104.8	142.56	0.74	RZPDp9028K091Q	PLCB3
809	0.0290567	0.242	52.94	72.83	0.73	RZPDp9028P212Q	GRN
810	0.0290753	0.242	79.07	109.06	0.72	RZPDp9028G0819Q	HAUS7
811	0.0291358	0.242	54.86	69.04	0.79	RZPDp9028J1116Q	CCNL2
812	0.0292097	0.242	51.22	66.15	0.77	RZPDp9028H0515Q	FYN
813	0.0292864	0.242	57.66	83.18	0.69	RZPDp9028M023Q	VCP
814	0.0293711	0.242	55.03	74.52	0.74	RZPDp9028F194Q	PDZD2
815	0.0293977	0.242	53.29	75.52	0.71	RZPDp9028I043Q	RZPDp9028I043Q
816	0.0294754	0.242	50.49	68.22	0.74	RZPDp9028B139Q	RZPDp9028B139Q
817	0.0294779	0.242	50.81	69.02	0.74	RZPDp9028N113Q	CANX
818	0.0295254	0.242	50	70.43	0.71	RZPDp9028K242Q	H19
819	0.0295312	0.242	54.08	73.99	0.73	RZPDp9028A2016Q	GYS1
820	0.0295318	0.242	95.54	128.97	0.74	RZPDp9028J243Q	ITGB4
821	0.0295644	0.242	54.02	70.11	0.77	RZPDp9028P014Q	RPL5
822	0.0295774	0.242	54.19	77.16	0.7	RZPDp9028B162Q	COL4A2
823	0.0295912	0.242	50	64.3	0.78	RZPDp9028P189Q	RPUSD3
824	0.0296078	0.242	51.07	69.07	0.74	RZPDp9028D245Q	MYOM3
825	0.0296781	0.242	54.7	73.53	0.74	RZPDp9028F122Q	ADAMTS4
826	0.0297685	0.242	53.47	70.54	0.76	RZPDp9028A0411Q	RNF213
827	0.0298449	0.242	50.97	66.16	0.77	RZPDp9028K0621Q	GLG1 (includes EG:20340)
828	0.0299043	0.242	86.78	140.81	0.62	RZPDp9027M0117Q	CTNND2
829	0.0299538	0.242	60.95	87.37	0.7	RZPDp9028L132Q	RZPDp9028L132Q
830	0.0299951	0.242	52.57	70.16	0.75	RZPDp9028I155Q	CP
831	0.0300215	0.242	56.37	81.16	0.69	RZPDp9028D182Q	EPN1
832	0.0302916	0.242	54.26	80.2	0.68	RZPDp9028N153Q	PTPRM (includes EG:19274)
833	0.0304324	0.242	50.65	84.05	0.6	RZPDp9028P052Q	EIF3C/EIF3CL
834	0.0304367	0.242	50	66.98	0.75	RZPDp9028B185Q	RZPDp9028B185Q
835	0.0304489	0.242	54.5	75.68	0.72	RZPDp9028B164Q	FHL1 (includes EG:14199)
836	0.0304515	0.242	62.68	80.83	0.78	RZPDp9028G1114Q	COPG1
837	0.0305055	0.242	66.23	94.68	0.7	RZPDp9028G1619Q	RZPDp9028G1619Q
838	0.0305548	0.242	50	64.97	0.77	RZPDp9028G1312Q	DDX20
839	0.0305582	0.242	51.1	65.19	0.78	RZPDp9028N0612Q	SDCCAG3
840	0.0305728	0.242	59.19	88.02	0.67	RZPDp9027B1816Q	CCDC136
841	0.0307503	0.242	50.72	68.1	0.74	RZPDp9028A242Q	HNRNPA0
842	0.030885	0.242	91.77	123.47	0.74	RZPDp9028H181Q	PARD3
843	0.0308886	0.242	50.25	63.73	0.79	RZPDp9028P136Q	ERAP2
844	0.0309597	0.242	10738.58	4841.84	2022-02-01	RZPDp9028K094Q	RZPDp9028K094Q
845	0.0310703	0.242	50	62.85	0.8	RZPDp9028I0910Q	RASA3
846	0.0311206	0.242	50.74	65.58	0.77	RZPDp9028A1415Q	THAP4
847	0.0311393	0.242	50	64.95	0.77	RZPDp9028D1411Q	RANGAP1
848	0.0311721	0.242	57.22	87.52	0.65	RZPDp9028B2214Q	ICAM3
849	0.0311792	0.242	50	64.22	0.78	RZPDp9028J0412Q	EIF4G1
850	0.0311835	0.242	50.49	66.33	0.76	RZPDp9028O246Q	FCGBP
851	0.0312333	0.242	71.46	97.51	0.73	RZPDp9028N2016Q	MORF4L1
852	0.0313434	0.242	50.25	63.87	0.79	RZPDp9028D1516Q	XRCC6
853	0.0313901	0.242	61.18	84.07	0.73	RZPDp9028C182Q	RAI1
854	0.0314176	0.242	53.69	71.63	0.75	RZPDp9028B174Q	PTPRS
855	0.0314598	0.242	63.17	80.85	0.78	RZPDp9028A0215Q	CDK5RAP1
856	0.0315042	0.242	51.12	64.09	0.8	RZPDp9028P108Q	RZPDp9028P108Q
857	0.0315153	0.242	82.43	113.45	0.73	RZPDp9028H131Q	RNF187
858	0.0315277	0.242	64.41	88.83	0.73	RZPDp9027F1714Q	C9orf37
859	0.0315468	0.242	53.22	73.1	0.73	RZPDp9028E025Q	HECTD3
860	0.0316633	0.242	51.9	69.47	0.75	RZPDp9028G0212Q	NOL8
861	0.0317449	0.242	50.65	67.94	0.75	RZPDp9028B043Q	BAG5
862	0.0318116	0.242	52.04	71.94	0.72	RZPDp9028I065Q	ZC3H13
863	0.0319241	0.242	50.98	69.39	0.73	RZPDp9028P132Q	SUMF2
864	0.0319924	0.242	51.77	66.55	0.78	RZPDp9028F2211Q	ACLY
865	0.0320455	0.242	92.99	151.54	0.61	RZPDp9027E0517Q	FCHO1
866	0.0320863	0.242	51.8	72.18	0.72	RZPDp9028E084Q	MEA1
867	0.0321066	0.242	54.55	76.27	0.72	RZPDp9028J192Q	NFIC
868	0.032122	0.242	52.75	66.25	0.8	RZPDp9028A0721Q	NBPF15 (includes others)
869	0.0321271	0.242	61.35	90.73	0.68	RZPDp9027A2316Q	PMS2P4
870	0.0321383	0.242	52.61	66.24	0.79	RZPDp9027N211Q	RZPDp9027N211Q
871	0.0321944	0.242	70.24	113.94	0.62	RZPDp9027A2317Q	LRRC4B
872	0.0322027	0.242	50.66	65.76	0.77	RZPDp9028A0521Q	GOLGA7
873	0.0322461	0.242	52.66	73.04	0.72	RZPDp9028B143Q	MAGI1
874	0.0323357	0.242	79.04	106.65	0.74	RZPDp9028F181Q	RZPDp9028F181Q
875	0.0323904	0.242	50.41	63.37	0.8	RZPDp9028E0216Q	PHF1
876	0.0324351	0.242	65.4	88.09	0.74	RZPDp9028K161Q	RZPDp9028K161Q
877	0.0324374	0.242	54.49	68.85	0.79	RZPDp9028C1314Q	PFDN5
878	0.0324546	0.242	50.74	63.85	0.79	RZPDp9028F0610Q	BCAS2
879	0.0325111	0.242	52.16	76.31	0.68	RZPDp9028C172Q	ALDH9A1
880	0.0325284	0.242	59.11	78.23	0.76	RZPDp9028E0217Q	ADRM1
881	0.0325529	0.242	51.83	69.56	0.75	RZPDp9028E0111Q	CRYAB
882	0.0326727	0.242	50.17	62.82	0.8	RZPDp9028H1810Q	EDF1
883	0.0327125	0.242	55.69	74.17	0.75	RZPDp9028J105Q	ATXN2
884	0.0327458	0.242	60.89	86.32	0.71	RZPDp9028P123Q	PVRL2
885	0.032822	0.242	55.21	74.35	0.74	RZPDp9028F1910Q	SUPT5H
886	0.0328594	0.242	245.2	395.16	0.62	RZPDp9027B1516Q	KHDRBS1
887	0.0329143	0.242	50.08	66.16	0.76	RZPDp9028I172Q	BCL3
888	0.032937	0.242	73.17	99.42	0.74	RZPDp9028J081Q	RREB1
889	0.0329758	0.242	3005.07	2143.19	2022-04-01	humanes IgG	humanes IgG
890	0.0330304	0.242	50.33	63.26	0.8	RZPDp9028P1513Q	RZPDp9028P1513Q
891	0.0330458	0.242	51.72	66.44	0.78	RZPDp9028B2219Q	ARF5
892	0.0331586	0.242	53.35	74.32	0.72	RZPDp9028L231Q	AKNA
893	0.0331816	0.242	58.16	77.31	0.75	RZPDp9028D2219Q	SUN2
894	0.0332154	0.242	53.21	75.25	0.71	RZPDp9028N033Q	RHOBTB2
895	0.033223	0.242	50	63.07	0.79	RZPDp9028G0917Q	SETD2
896	0.0332287	0.242	59.84	82.33	0.73	RZPDp9028N232Q	UBR4
897	0.0332994	0.242	51.2	71.11	0.72	RZPDp9028A203Q	BCAM
898	0.0333199	0.242	149.5	253.42	0.59	RZPDp9027K0416Q	RZPDp9027K0416Q
899	0.0333575	0.242	50.57	63.36	0.8	RZPDp9028H1015Q	RRAD
900	0.0333702	0.242	53.85	73.56	0.73	RZPDp9028E0715Q	SMC5
901	0.0333968	0.242	51.29	68.03	0.75	RZPDp9028P233Q	NOTCH3
902	0.0334487	0.242	51.65	67.61	0.76	RZPDp9028M1020Q	ARNT
903	0.0334865	0.242	74.52	94.3	0.79	RZPDp9028B1120Q	CD44
904	0.0335676	0.242	60.35	81.29	0.74	RZPDp9028C1519Q	IL17RA
905	0.0335937	0.242	50.49	64.5	0.78	RZPDp9028B137Q	HMHA1
906	0.0335939	0.242	52.2	70.7	0.74	RZPDp9028J062Q	RFC2
907	0.0337926	0.242	50.65	66.17	0.77	RZPDp9028E1117Q	NOTCH2
908	0.0338016	0.242	53.42	71.89	0.74	RZPDp9028O242Q	PVRL2
909	0.0338224	0.242	157.88	285.01	0.55	RZPDp9027N1116Q	ARPC2
910	0.0338371	0.242	78.9	98.87	0.8	RZPDp9028L034Q	RTKN
911	0.0338665	0.242	50.08	62.96	0.8	RZPDp9028B0521Q	RNF19B
912	0.0338668	0.242	50	64.72	0.77	RZPDp9028M122Q	RZPDp9028M122Q
913	0.0339258	0.242	50.65	63.46	0.8	RZPDp9028P083Q	YWHAZ
914	0.033968	0.242	51.72	69.59	0.74	RZPDp9028C1011Q	TSEN2
915	0.0339831	0.242	52.07	68.51	0.76	RZPDp9028E1914Q	KPNA2
916	0.0340009	0.242	50.41	65.3	0.77	RZPDp9028J1611Q	FAM195B
917	0.0340151	0.242	52.44	67.44	0.78	RZPDp9028C0415Q	CNBP
918	0.0340251	0.242	64.5	87.19	0.74	RZPDp9028D132Q	COBL
919	0.0340328	0.242	75.38	105.98	0.71	RZPDp9028F0919Q	RZPDp9028F0919Q
920	0.0340485	0.242	52.33	70.25	0.74	RZPDp9028I1817Q	IKBKB
921	0.0340569	0.242	51.46	65.45	0.79	RZPDp9028H1517Q	ACO2 (includes EG:11429)
922	0.0341372	0.242	50.49	67.67	0.75	RZPDp9028D198Q	CUL4B
923	0.0341872	0.242	51.8	69.78	0.74	RZPDp9028B136Q	C19orf21
924	0.0343227	0.242	94.3	149.75	0.63	RZPDp9027O2117Q	TADA3
925	0.0343988	0.242	73.86	113.43	0.65	RZPDp9028A012Q	TMSB10/TMSB4X
926	0.034409	0.242	51.51	70.39	0.73	RZPDp9028M185Q	RZPDp9028M185Q
927	0.0345503	0.242	53.07	73.83	0.72	RZPDp9028C165Q	NCOR2
928	0.0345703	0.242	90.22	123.23	0.73	RZPDp9028E091Q	GRN
929	0.0345831	0.242	50.99	65	0.78	RZPDp9028F2318Q	MAFF
930	0.0346365	0.242	53.91	71.69	0.75	RZPDp9028D2121Q	APBA3
931	0.0346926	0.242	90.19	113.47	0.79	RZPDp9028O131Q	ABCA3
932	0.034701	0.242	52.78	68.37	0.77	RZPDp9028B2014Q	PTPN6
933	0.0347554	0.242	50.25	63.03	0.8	RZPDp9028D028Q	CYLD
934	0.0347993	0.242	146.96	222.2	0.66	RZPDp9027A0117Q	UROD
935	0.0348727	0.242	52.34	67.86	0.77	RZPDp9028C1211Q	RFC4
936	0.0349219	0.242	52.22	66.13	0.79	RZPDp9028F0220Q	ACAP1
937	0.0349365	0.242	60.57	76.32	0.79	RZPDp9028F1517Q	APBB1
938	0.0350053	0.242	52.67	73.99	0.71	RZPDp9028N023Q	DSP
939	0.0350134	0.242	60.16	80.69	0.75	RZPDp9028B039Q	ARFGAP2
940	0.0350843	0.242	56.22	75.43	0.75	RZPDp9028A1012Q	WDR1
941	0.0351519	0.242	50.08	64.71	0.77	RZPDp9027A082Q	TIMM50
942	0.0351671	0.242	51.64	68.93	0.75	RZPDp9028K025Q	PMM2
943	0.0352388	0.242	50.25	65.91	0.76	RZPDp9028E0416Q	DIDO1
944	0.0352543	0.242	50.17	65.15	0.77	RZPDp9028E0420Q	CCDC101
945	0.03526	0.242	50	63.12	0.79	RZPDp9027G161Q	TNKS
946	0.0352772	0.242	54.29	75.57	0.72	RZPDp9028J013Q	LIMD2
947	0.0353004	0.242	54.87	72.17	0.76	RZPDp9028C0316Q	HDAC5
948	0.0353026	0.242	53.39	78.37	0.68	RZPDp9028B173Q	SSR2
949	0.0353542	0.242	293.58	222.21	1932-01-01	RZPDp9028J0715Q	ATXN2L
950	0.0354312	0.242	51.03	64.11	0.8	RZPDp9028G0318Q	RASGRP2
951	0.0355017	0.242	65.79	83.61	0.79	RZPDp9028G0217Q	NME2
952	0.0355328	0.242	52.59	70.22	0.75	RZPDp9028N162Q	RZPDp9028N162Q
953	0.0355638	0.242	63.97	82.29	0.78	RZPDp9028A2419Q	RBBP6
954	0.0356002	0.242	50.91	64.72	0.79	RZPDp9028J212Q	ZNF384
955	0.0356192	0.242	50.95	66.44	0.77	RZPDp9028H225Q	WDR36
956	0.0356223	0.242	57.63	81.67	0.71	RZPDp9028H0415Q	RZPDp9028H0415Q
957	0.0357483	0.242	53.76	72.68	0.74	RZPDp9028J231Q	COL4A1
958	0.0357722	0.242	55.7	72.96	0.76	RZPDp9028D0215Q	RASGRP1
959	0.0357744	0.242	71	103.12	0.69	RZPDp9028H161Q	GTF2F1
960	0.0358005	0.242	50.25	66.24	0.76	RZPDp9028M202Q	ADAM8
961	0.0360899	0.242	113.05	146.13	0.77	RZPDp9028O133Q	RZPDp9028O133Q
962	0.0361651	0.242	53.22	74.57	0.71	RZPDp9028I123Q	TRIM28
963	0.0362238	0.242	50	64.1	0.78	RZPDp9028L232Q	TACC2
964	0.0362743	0.242	50	66.01	0.76	RZPDp9028E176Q	FAM40A
965	0.0363893	0.242	50.25	67.68	0.74	RZPDp9028M026Q	RZPDp9028M026Q
966	0.0364201	0.242	50.57	69.83	0.72	RZPDp9028B213Q	TUBB
967	0.0366141	0.242	51.22	70.22	0.73	RZPDp9028J102Q	ZNF394
968	0.0366344	0.242	50	65.96	0.76	RZPDp9028D155Q	PLBD1
969	0.0366378	0.242	51.3	69.72	0.74	RZPDp9028O163Q	RZPDp9028O163Q
970	0.0367869	0.242	50.49	69.3	0.73	RZPDp9028L073Q	COL1A1 (includes EG:1277)
971	0.0368009	0.242	50	67.5	0.74	RZPDp9028O056Q	WDR90
972	0.0368051	0.242	50.91	64.24	0.79	RZPDp9028I2221Q	PHF3
973	0.0368753	0.242	54.82	69.9	0.78	RZPDp9028L104Q	MOB4
974	0.0368872	0.242	54.62	74.76	0.73	RZPDp9028K223Q	ARPC5L
975	0.0369674	0.242	68.9	89.58	0.77	RZPDp9028F0419Q	RPL15
976	0.0369683	0.242	50.08	64.42	0.78	RZPDp9028M0814Q	RARS
977	0.0369879	0.242	55.38	70.05	0.79	RZPDp9028E068Q	KDM5B
978	0.0369931	0.242	51.22	68.47	0.75	RZPDp9028F076Q	SMCR8
979	0.0369971	0.242	51.72	64.8	0.8	RZPDp9028K0115Q	ARHGAP30
980	0.0370676	0.242	149.66	241.61	0.62	RZPDp9027A1117Q	RZPDp9027A1117Q
981	0.0372943	0.242	51.14	66.79	0.77	RZPDp9028M037Q	PPP1R13L
982	0.0374652	0.242	51.15	65.54	0.78	RZPDp9028L2211Q	HNRNPA3
983	0.0375304	0.242	50.08	65.42	0.77	RZPDp9028B197Q	WDR18
984	0.037595	0.242	99.32	127.34	0.78	RZPDp9028C223Q	RNF31
985	0.0376369	0.242	50.17	63.8	0.79	RZPDp9028L085Q	CTSD
986	0.037665	0.242	50.49	65.57	0.77	RZPDp9028M189Q	THOC2
987	0.0376944	0.242	113.84	196	0.58	RZPDp9027O1417Q	ALAS2
988	0.0377785	0.242	51.88	65.89	0.79	RZPDp9028A117Q	TPGS2
989	0.0379532	0.242	52.2	70.66	0.74	RZPDp9028N114Q	U2AF2
990	0.0379626	0.242	50.57	68.85	0.73	RZPDp9028O135Q	FBXO6
991	0.0379921	0.242	71.85	106.21	0.68	RZPDp9028E062Q	SATB1
992	0.0380309	0.242	52.42	76.72	0.68	RZPDp9028G222Q	B4GALT2
993	0.0380953	0.242	52.82	72.87	0.72	RZPDp9028A017Q	PDPK1
994	0.0381696	0.242	52.76	75.37	0.7	RZPDp9028E222Q	LTBP4
995	0.0382198	0.242	54.54	75.31	0.72	RZPDp9028P211Q	RZPDp9028P211Q
996	0.0383516	0.242	60.84	76.84	0.79	RZPDp9028N0619Q	RZPDp9028N0619Q
997	0.0383517	0.242	50.81	65.44	0.78	RZPDp9028C1717Q	KRR1
998	0.0383566	0.242	71.13	102	0.7	RZPDp9028M081Q	URI1
999	0.0383801	0.242	54.28	76.93	0.71	RZPDp9028P153Q	STK25
1000	0.0384062	0.242	50.17	63.21	0.79	RZPDp9028P029Q	PARS2
1001	0.0384642	0.242	51.4	68.23	0.75	RZPDp9028F095Q	MMP14
1002	0.0385133	0.242	58.23	74.04	0.79	RZPDp9028C0919Q	TPM3
1003	0.038597	0.242	50	65.11	0.77	RZPDp9028O1213Q	LCP1
1004	0.0386203	0.242	55.35	78.32	0.71	RZPDp9028A092Q	ZC3H18
1005	0.0386281	0.242	52.42	70.36	0.75	RZPDp9028F226Q	RZPDp9028F226Q
1006	0.0387485	0.242	64.25	83.9	0.77	RZPDp9028G1017Q	RZPDp9028G1017Q
1007	0.0387598	0.242	50.74	67.5	0.75	RZPDp9028I203Q	TOPORS
1008	0.0387702	0.242	50.91	67.82	0.75	RZPDp9028I0513Q	DAZAP1
1009	0.0388164	0.242	50.25	63.61	0.79	RZPDp9028I129Q	SLC3A2
1010	0.0388174	0.242	57.92	76.16	0.76	RZPDp9028E0915Q	TBC1D23
1011	0.0388589	0.242	54.14	73.06	0.74	RZPDp9028K1419Q	RAPGEF6
1012	0.0389161	0.242	50.5	63.95	0.79	RZPDp9028G1210Q	RNF34
1013	0.0389964	0.242	50	63.29	0.79	RZPDp9028K113Q	MUC20
1014	0.0390245	0.242	56.63	73.39	0.77	RZPDp9028J154Q	SNRNP200
1015	0.0390708	0.242	50	68.75	0.73	RZPDp9028C166Q	WIZ
1016	0.0390972	0.242	56.02	71.54	0.78	RZPDp9027B061Q	PLCL2
1017	0.0391554	0.242	57	78.01	0.73	RZPDp9028O042Q	LTBP3
1018	0.0392057	0.242	51.43	66.44	0.77	RZPDp9028H084Q	RZPDp9028H084Q
1019	0.0392585	0.242	54.5	74.59	0.73	RZPDp9028D065Q	CEACAM6
1020	0.0392627	0.242	53.85	73.7	0.73	RZPDp9028J164Q	ZNF837
1021	0.0393749	0.242	51.63	68.48	0.75	RZPDp9028L076Q	HSPG2
1022	0.0393937	0.242	66.29	84.93	0.78	RZPDp9028A045Q	RZPDp9028A045Q
1023	0.0394197	0.242	52.92	68.62	0.77	RZPDp9028P236Q	RAPGEF1
1024	0.0394262	0.242	50.74	65.36	0.78	RZPDp9028K192Q	C17orf56
1025	0.0394339	0.242	95.28	167.29	0.57	RZPDp9027F0616Q	RZPDp9027F0616Q
1026	0.0394737	0.242	56.32	76.43	0.74	RZPDp9028B1016Q	ATF4
1027	0.0395002	0.242	50.8	68.12	0.75	RZPDp9028J074Q	SLC9A3R2
1028	0.0396118	0.242	59.1	79.85	0.74	RZPDp9028A049Q	CFLAR
1029	0.0396171	0.242	50.33	67.01	0.75	RZPDp9028J216Q	UTRN
1030	0.0397614	0.242	50.91	68.68	0.74	RZPDp9028H146Q	ACTB
1031	0.0398251	0.242	50	66.18	0.76	RZPDp9028N1720Q	RPL24
1032	0.0398686	0.242	148.54	230.22	0.65	RZPDp9027M0917Q	IMPACT
1033	0.0398846	0.242	60.59	79.51	0.76	RZPDp9028C144Q	SFTPA1
1034	0.0399184	0.242	50.65	65.16	0.78	RZPDp9028J1010Q	SNX1
1035	0.0399674	0.242	52.45	66.51	0.79	RZPDp9028O1015Q	FAM13B
1036	0.0399785	0.242	51.53	65.93	0.78	RZPDp9028D234Q	RZPDp9028D234Q
1037	0.0400284	0.242	56.76	73.24	0.78	RZPDp9028I2416Q	PLCL2
1038	0.0400461	0.242	56.89	76.17	0.75	RZPDp9028M035Q	PPIA
1039	0.040055	0.242	65.51	87.76	0.75	RZPDp9028A1919Q	PLEC
1040	0.0401092	0.242	54.99	75.63	0.73	RZPDp9028A1516Q	NARF
1041	0.0401502	0.242	55.63	72.82	0.76	RZPDp9028D055Q	POLR2J
1042	0.0401638	0.242	54.73	78.38	0.7	RZPDp9028N051Q	RZPDp9028N051Q
1043	0.0401669	0.242	54.73	72.1	0.76	RZPDp9028G035Q	RZPDp9028G035Q
1044	0.0401876	0.242	74.25	107.31	0.69	RZPDp9028N103Q	PLOD3
1045	0.0402266	0.242	57.71	78.87	0.73	RZPDp9028N075Q	SETD2
1046	0.0402618	0.242	58.89	75.25	0.78	RZPDp9028A0817Q	HLA-E
1047	0.0405282	0.242	55.59	78.01	0.71	RZPDp9028F223Q	BIRC6
1048	0.040551	0.242	61.23	84.93	0.72	RZPDp9028F103Q	IWS1
1049	0.0405646	0.242	74.6	104.48	0.71	RZPDp9028H022Q	FAM83H
1050	0.0406342	0.242	50	62.87	0.8	RZPDp9028M028Q	RAD54L2
1051	0.0406879	0.242	50.9	64.84	0.78	RZPDp9028O0715Q	EIF1AX
1052	0.0408155	0.242	54.94	79.51	0.69	RZPDp9028H033Q	FAM13A
1053	0.0408284	0.242	63.02	83.84	0.75	RZPDp9028C1619Q	RZPDp9028C1619Q
1054	0.0408289	0.242	53.11	69.64	0.76	RZPDp9028A0511Q	FLAD1
1055	0.0408435	0.242	211.81	318.37	0.67	RZPDp9027M2316Q	MAPT
1056	0.0409144	0.242	55.85	74.36	0.75	RZPDp9028H055Q	QSOX2
1057	0.0409503	0.242	53.57	67.98	0.79	RZPDp9028D1120Q	ARMCX5
1058	0.0409964	0.242	50	65.37	0.76	RZPDp9028F157Q	C9orf142
1059	0.0410538	0.242	50.08	68.9	0.73	RZPDp9028F093Q	RZPDp9028F093Q
1060	0.0410686	0.242	57.07	75.65	0.75	RZPDp9028O154Q	C3
1061	0.0411242	0.242	52.06	70.6	0.74	RZPDp9028P032Q	LCMT1
1062	0.0411835	0.242	53.61	71.71	0.75	RZPDp9028I175Q	RZPDp9028I175Q
1063	0.0412553	0.242	50	64.87	0.77	RZPDp9028K202Q	SARS
1064	0.0413657	0.242	89.58	117.62	0.76	RZPDp9028E0619Q	TRIM28
1065	0.0413987	0.242	50.17	63.95	0.78	RZPDp9028A1917Q	FAM192A
1066	0.0414036	0.242	51.63	71.74	0.72	RZPDp9028P092Q	C3orf17
1067	0.0414466	0.242	70.57	122.48	0.58	RZPDp9028C0815Q	DDX24
1068	0.0414817	0.242	52.63	70.89	0.74	RZPDp9028O233Q	AHNAK
1069	0.0414937	0.242	51.79	65	0.8	RZPDp9028I1114Q	LIN7C
1070	0.0415206	0.242	53.02	68.63	0.77	RZPDp9028E1018Q	HMGN2
1071	0.0416253	0.242	50.17	66.65	0.75	RZPDp9028G0610Q	DHX9
1072	0.0416388	0.242	56.21	70.7	0.79	RZPDp9028H2320Q	PHKB
1073	0.0416901	0.242	50.33	65.12	0.77	RZPDp9028B216Q	BCAS2
1074	0.0417068	0.242	61.08	82.48	0.74	RZPDp9028N221Q	CPNE5
1075	0.0417613	0.242	51.97	70.93	0.73	RZPDp9028E163Q	NSD1
1076	0.0417839	0.242	52.46	68.69	0.76	RZPDp9028D1811Q	TOR1AIP1
1077	0.0418113	0.242	51.96	73.16	0.71	RZPDp9028C0921Q	RLTPR
1078	0.0418841	0.242	56.49	74.08	0.76	RZPDp9028B1419Q	TRAK2
1079	0.0419651	0.242	60.62	77.75	0.78	RZPDp9028E2019Q	UBE2Q1
1080	0.0419799	0.242	52.88	72.9	0.73	RZPDp9028E243Q	SFTPB
1081	0.0419947	0.242	237.43	375.37	0.63	RZPDp9027F1516Q	RZPDp9027F1516Q
1082	0.0420038	0.242	50.25	65.57	0.77	RZPDp9028B109Q	HECTD1
1083	0.0420627	0.242	57.14	78.68	0.73	RZPDp9028H083Q	PRSS8
1084	0.0421304	0.242	76.82	104.13	0.74	RZPDp9028C171Q	CNKSR1
1085	0.0422182	0.242	54.56	73.02	0.75	RZPDp9028A089Q	INTS1
1086	0.0423102	0.242	57.25	74.37	0.77	RZPDp9028G0221Q	EIF3A
1087	0.0423661	0.242	62.8	86.1	0.73	RZPDp9028G0319Q	CTSK
1088	0.0424647	0.242	50	65.62	0.76	RZPDp9028D206Q	SYNPO
1089	0.0425204	0.242	56	72.73	0.77	RZPDp9028C243Q	AXIN1
1090	0.0425277	0.242	50.65	66	0.77	RZPDp9028B0716Q	JMJD1C
1091	0.0425351	0.242	50	64.87	0.77	RZPDp9028B209Q	HMGN2
1092	0.0425878	0.242	50	63.29	0.79	RZPDp9028M1117Q	RZPDp9028M1117Q
1093	0.0427163	0.242	57.47	74.79	0.77	RZPDp9028A114Q	RZPDp9028A114Q
1094	0.0427497	0.242	63.8	81.31	0.78	RZPDp9028C125Q	ZRANB1
1095	0.0428522	0.242	50	64.9	0.77	RZPDp9028D093Q	COL4A1
1096	0.042872	0.242	53.57	72.76	0.74	RZPDp9028N142Q	RALGAPA2
1097	0.0428874	0.242	50.41	64.76	0.78	RZPDp9028I0510Q	RZPDp9028I0510Q
1098	0.0429083	0.242	148.12	234.67	0.63	RZPDp9027O0917Q	IK
1099	0.0429222	0.242	51.07	68.42	0.75	RZPDp9028L226Q	MGA
1100	0.042932	0.242	52.64	68.99	0.76	RZPDp9028F0916Q	NSMCE1
1101	0.043083	0.242	100.25	130.23	0.77	RZPDp9028C0419Q	ZAP70
1102	0.0431077	0.242	65.56	91.21	0.72	RZPDp9028G092Q	TNRC6C
1103	0.0431558	0.242	52.47	70.08	0.75	RZPDp9028P193Q	PTPRS
1104	0.0431789	0.242	93.65	121.16	0.77	RZPDp9028G191Q	IRF2BP2
1105	0.0431969	0.242	62.64	87.47	0.72	RZPDp9028E211Q	RZPDp9028E211Q
1106	0.0431988	0.242	52.5	69.62	0.75	RZPDp9028F216Q	NDUFS7
1107	0.0433657	0.242	51.65	68.75	0.75	RZPDp9028D243Q	JAG1
1108	0.043382	0.242	50.88	65.27	0.78	RZPDp9028P159Q	MED19
1109	0.0433927	0.242	50	63.18	0.79	RZPDp9028M0318Q	RZPDp9028M0318Q
1110	0.0434048	0.242	64.65	95.58	0.68	RZPDp9028C032Q	SYNPO
1111	0.0434938	0.242	64.61	83.82	0.77	RZPDp9028B1619Q	DDX23
1112	0.0434974	0.242	50.41	63.99	0.79	RZPDp9028I069Q	PSMC2
1113	0.043532	0.242	52.67	73.5	0.72	RZPDp9028B053Q	EPHB3
1114	0.0435844	0.242	50	62.91	0.79	RZPDp9028E047Q	FAM13A
1115	0.0436246	0.242	51.92	68.1	0.76	RZPDp9028B159Q	MAP3K14
1116	0.0436681	0.242	55.8	91.91	0.61	RZPDp9028N233Q	ACTN1
1117	0.0436882	0.242	51.63	68.69	0.75	RZPDp9028E0815Q	SH3BP2
1118	0.0436923	0.242	50.49	64.33	0.78	RZPDp9028G2317Q	CDK12
1119	0.0436931	0.242	51.45	71.75	0.72	RZPDp9028M153Q	LZTS2
1120	0.0437229	0.242	57.02	76.89	0.74	RZPDp9028F062Q	UBL7
1121	0.0438101	0.242	52.76	70.51	0.75	RZPDp9028I094Q	SEZ6L2
1122	0.0439565	0.242	54.37	68.02	0.8	RZPDp9028M0119Q	LSM14A
1123	0.044006	0.242	97.92	131.96	0.74	RZPDp9028D0719Q	HMHA1
1124	0.0442584	0.242	53.16	73.73	0.72	RZPDp9028F233Q	CECR2
1125	0.0443005	0.242	53.87	70.88	0.76	RZPDp9028K167Q	DHX16
1126	0.0443255	0.242	52.05	69.77	0.75	RZPDp9028F246Q	HSPA5
1127	0.0443804	0.242	51.72	67.41	0.77	RZPDp9028F229Q	RZPDp9028F229Q
1128	0.0443822	0.242	50	68.51	0.73	RZPDp9028C202Q	KANSL1
1129	0.0444016	0.242	57.93	79.7	0.73	RZPDp9028H182Q	BAHD1
1130	0.0444959	0.242	50.25	64.84	0.77	RZPDp9028H1613Q	FKBP15
1131	0.0445291	0.242	51.45	68.3	0.75	RZPDp9028B245Q	FAM83H
1132	0.0445401	0.242	52.21	67.25	0.78	RZPDp9028A1716Q	TRIM14
1133	0.0445746	0.242	51.05	69.54	0.73	RZPDp9028L062Q	SRRT
1134	0.044659	0.242	69.66	89.71	0.78	RZPDp9028N174Q	DPYSL3
1135	0.0447129	0.242	50.57	66.53	0.76	RZPDp9028F176Q	RZPDp9028F176Q
1136	0.0447334	0.242	62.1	82.44	0.75	RZPDp9028O024Q	ATIC
1137	0.0447543	0.242	56.37	73.99	0.76	RZPDp9028F0315Q	RGL2
1138	0.0448269	0.242	52.47	69.47	0.76	RZPDp9028M0610Q	BAZ1A
1139	0.0448678	0.242	54.84	70.91	0.77	RZPDp9028H1120Q	PLEC
1140	0.0448867	0.242	53.68	68.81	0.78	RZPDp9028L1616Q	CDR1
1141	0.0448892	0.242	51.31	65.94	0.78	RZPDp9028I192Q	ARHGEF16
1142	0.0448943	0.242	50.9	69.8	0.73	RZPDp9028H203Q	SFTPA1
1143	0.0449358	0.242	50	62.85	0.8	RZPDp9028I136Q	RPL28
1144	0.0449587	0.242	64.28	97.99	0.66	RZPDp9027M0517Q	ARHGAP21
1145	0.0450138	0.242	58.21	83.14	0.7	RZPDp9028G072Q	ADM
1146	0.0450218	0.242	50.41	63.97	0.79	RZPDp9028O0618Q	CDC42EP3
1147	0.0450606	0.242	50	65.94	0.76	RZPDp9028A176Q	ITGB4
1148	0.0450827	0.242	57.09	82.23	0.69	RZPDp9028I073Q	CHPF
1149	0.0451124	0.242	82.6	104.59	0.79	RZPDp9028K241Q	AFAP1
1150	0.0451201	0.242	50	63.07	0.79	RZPDp9028F2419Q	MOB2 (includes EG:100360882)
1151	0.0451423	0.242	51.69	67.65	0.76	RZPDp9028J206Q	TAF4B
1152	0.0451497	0.242	52.67	70.05	0.75	RZPDp9028D156Q	SF3B1
1153	0.0452043	0.242	50.41	67.09	0.75	RZPDp9028O046Q	BSCL2
1154	0.045292	0.242	63.77	89.22	0.71	RZPDp9028E223Q	VARS
1155	0.0452937	0.242	51.46	66.45	0.77	RZPDp9028F198Q	RZPDp9028F198Q
1156	0.0453128	0.242	50.17	66.01	0.76	RZPDp9028I028Q	GPKOW
1157	0.0453259	0.242	52.46	68.9	0.76	RZPDp9028F1514Q	FAM192A
1158	0.0453288	0.242	50.66	65.48	0.77	RZPDp9028F178Q	DDX39A
1159	0.0453456	0.242	70.65	89.82	0.79	RZPDp9028O151Q	PHKB
1160	0.0453722	0.242	77.29	100.96	0.77	RZPDp9028H1619Q	CDKN1A
1161	0.0454138	0.242	51.55	65.77	0.78	RZPDp9028L2215Q	GCN1L1
1162	0.0454149	0.242	102.31	129.64	0.79	RZPDp9028D171Q	C16orf89
1163	0.0455039	0.242	63.84	81.63	0.78	RZPDp9028A054Q	COMP
1164	0.0457287	0.242	52.28	67.46	0.77	RZPDp9028C1716Q	EIF2S3
1165	0.0457467	0.242	54.05	72.58	0.74	RZPDp9028J162Q	MEGF6
1166	0.0457774	0.242	50.91	68.51	0.74	RZPDp9028M214Q	ZC3H7B
1167	0.0458813	0.242	55.11	71.35	0.77	RZPDp9028F0114Q	TP53 (includes EG:22059)
1168	0.0459036	0.242	50	63.62	0.79	RZPDp9028F202Q	WNK2
1169	0.0459504	0.242	50.97	65.37	0.78	RZPDp9028O084Q	AAMP
1170	0.0459895	0.242	53.93	74.37	0.73	RZPDp9028D196Q	VDAC1
1171	0.0460026	0.242	50.08	64.96	0.77	RZPDp9028L157Q	SIN3A
1172	0.046025	0.242	50.65	64.25	0.79	RZPDp9028M0110Q	HIVEP2
1173	0.0460599	0.242	51.87	68.12	0.76	RZPDp9028E174Q	UBA52
1174	0.0460905	0.242	67.49	87.05	0.78	RZPDp9028N151Q	MICALL2
1175	0.0461386	0.242	62.47	80.35	0.78	RZPDp9028G095Q	HIPK3
1176	0.0462533	0.242	55.93	73.61	0.76	RZPDp9028N204Q	CTSB
1177	0.0462552	0.242	50.83	65.4	0.78	RZPDp9028F1213Q	RZPDp9028F1213Q
1178	0.0463075	0.242	60.56	81.86	0.74	RZPDp9028C0115Q	IRAK1
1179	0.0463362	0.242	96.86	121.29	0.8	RZPDp9028O161Q	RZPDp9028O161Q
1180	0.0463452	0.242	63.39	88.24	0.72	RZPDp9028N173Q	AKT1
1181	0.0463488	0.242	52.62	69.37	0.76	RZPDp9028J054Q	AP3D1
1182	0.0464539	0.242	68.13	88.85	0.77	RZPDp9028A1020Q	C15orf23
1183	0.0465266	0.242	50.49	65.44	0.77	RZPDp9028K0911Q	PPP1R18
1184	0.0465474	0.242	56.31	83.38	0.68	RZPDp9028C092Q	SHC2
1185	0.0465801	0.242	56.13	70.7	0.79	RZPDp9028E097Q	RZPDp9028E097Q
1186	0.0465875	0.242	50.49	63.88	0.79	RZPDp9028F1312Q	PFKFB4
1187	0.0466307	0.242	55.79	73.17	0.76	RZPDp9028O102Q	NFE2L1
1188	0.0466589	0.242	50.82	66.31	0.77	RZPDp9028K1011Q	SOD2
1189	0.0467536	0.242	52.12	66.36	0.79	RZPDp9028C147Q	ATP2A3
1190	0.0468038	0.242	87.89	117.86	0.75	RZPDp9028F0819Q	ACSS1
1191	0.0468108	0.242	50.17	62.96	0.8	RZPDp9028O0718Q	LAT
1192	0.0468241	0.242	50	64.74	0.77	RZPDp9028F096Q	RZPDp9028F096Q
1193	0.0468568	0.242	52.2	65.74	0.79	RZPDp9028A1120Q	KLF4
1194	0.0468957	0.242	53.75	68.01	0.79	RZPDp9028N1514Q	PDE4B
1195	0.0469372	0.242	50	62.61	0.8	RZPDp9028I182Q	RZPDp9028I182Q
1196	0.0469765	0.242	50.74	64.22	0.79	RZPDp9028B2411Q	SNX6
1197	0.0469835	0.242	52.58	67.85	0.77	RZPDp9028F228Q	ATP5H
1198	0.0469911	0.242	116.49	179.88	0.65	RZPDp9027C0317Q	VPS37D
1199	0.0470853	0.242	64.49	83.88	0.77	RZPDp9028O0519Q	ARID4B
1200	0.0471349	0.242	53.11	67.45	0.79	RZPDp9028B1117Q	SYTL3
1201	0.0471654	0.242	55.52	73.23	0.76	RZPDp9028C0716Q	USP36
1202	0.0472331	0.242	57.61	73.26	0.79	RZPDp9028L214Q	RELA
1203	0.0473126	0.242	50	62.51	0.8	RZPDp9028P149Q	AP3D1
1204	0.0473353	0.242	50.49	65.09	0.78	RZPDp9028B0513Q	EPRS
1205	0.0473631	0.242	50.33	63.56	0.79	RZPDp9028G1511Q	RZPDp9028G1511Q
1206	0.047395	0.242	50	69.01	0.72	RZPDp9028D112Q	SF3B2
1207	0.0474096	0.242	84.14	130.31	0.65	RZPDp9027K1717Q	PARP1
1208	0.0474518	0.242	59.96	77.22	0.78	RZPDp9028F035Q	NCOA3
1209	0.0474557	0.242	222.13	349.24	0.64	RZPDp9027B1416Q	RZPDp9027B1416Q
1210	0.0475755	0.242	52.66	68.85	0.76	RZPDp9028F1614Q	PDXDC1
1211	0.047578	0.242	50	64	0.78	RZPDp9028F148Q	RZPDp9028F148Q
1212	0.0476814	0.242	50.25	65.65	0.77	RZPDp9028I019Q	RNF19A
1213	0.0477184	0.242	52.83	68.36	0.77	RZPDp9028N044Q	ALDH1A1
1214	0.0477858	0.242	51.55	64.64	0.8	RZPDp9028D1217Q	CSF1R
1215	0.0478064	0.242	50.49	66.59	0.76	RZPDp9028G116Q	UBA1
1216	0.0478233	0.242	50	62.78	0.8	RZPDp9028D227Q	DDX49
1217	0.0478917	0.242	52.84	66.35	0.8	RZPDp9028B2117Q	RPL37
1218	0.0478941	0.242	52.53	66.3	0.79	RZPDp9028B1217Q	LIMD2
1219	0.0479074	0.242	18131.25	10330.16	1976-01-01	RZPDp9028M176Q	IGHG1
1220	0.0479352	0.242	51.62	68.94	0.75	RZPDp9028J104Q	CAMSAP3
1221	0.0479373	0.242	59.62	81.59	0.73	RZPDp9028M231Q	LTBP4
1222	0.0479512	0.242	50.65	64.7	0.78	RZPDp9028D0716Q	C22orf46
1223	0.0479647	0.242	50	65.88	0.76	RZPDp9028I0310Q	BRD3
1224	0.0480115	0.242	53.07	69.27	0.77	RZPDp9028C184Q	RPL29 (includes EG:100039782)
1225	0.0480153	0.242	50.33	64.3	0.78	RZPDp9028D016Q	SRSF2
1226	0.0481274	0.242	52.31	66.6	0.79	RZPDp9028D2116Q	RIPK1
1227	0.048131	0.242	93.15	123.05	0.76	RZPDp9028G022Q	ATF6B
1228	0.0481347	0.242	59.5	83.82	0.71	RZPDp9028C072Q	GTF2IRD2
1229	0.0481735	0.242	51.45	66.29	0.78	RZPDp9028B239Q	PCBP1
1230	0.0481791	0.242	50	63.08	0.79	RZPDp9028O208Q	SREBF2
1231	0.0481882	0.242	58.65	76.75	0.76	RZPDp9028L192Q	RZPDp9028L192Q
1232	0.048259	0.242	52.48	67.75	0.77	RZPDp9028N165Q	ZNF219
1233	0.0483961	0.242	50	67.79	0.74	RZPDp9028M046Q	EEF1A1
1234	0.0484099	0.242	60.5	77.51	0.78	RZPDp9028A0414Q	GZMM
1235	0.0485265	0.242	50.08	64.94	0.77	RZPDp9028O235Q	CD74
1236	0.0485605	0.242	60.31	80.16	0.75	RZPDp9028B082Q	BCL3
1237	0.0485727	0.242	52.7	66.62	0.79	RZPDp9028A172Q	SH2B2
1238	0.0485763	0.242	62.01	86.94	0.71	RZPDp9028H062Q	PDIA4
1239	0.0485772	0.242	193.15	306.63	0.63	RZPDp9027L1616Q	BOC
1240	0.0486163	0.242	50	64.61	0.77	RZPDp9028F158Q	SERBP1
1241	0.0486354	0.242	66.09	91.5	0.72	RZPDp9028I193Q	RZPDp9028I193Q
1242	0.0487508	0.242	87.4	111.14	0.79	RZPDp9028G053Q	GRAMD1A
1243	0.0487931	0.242	53.63	69.22	0.77	RZPDp9028D2415Q	ARHGEF18
1244	0.0488216	0.242	50.97	65.7	0.78	RZPDp9028J215Q	SRCAP
1245	0.0489272	0.242	50.08	64.3	0.78	RZPDp9028N219Q	IL32
1246	0.0489317	0.242	62.14	82.44	0.75	RZPDp9028D0819Q	LSP1 (includes EG:16985)
1247	0.048976	0.242	74.52	114.89	0.65	RZPDp9027H2217Q	PCID2
1248	0.0489816	0.242	50	63.3	0.79	RZPDp9028B2210Q	BMS1
1249	0.0490534	0.242	50.57	65.97	0.77	RZPDp9028P185Q	PIGR
1250	0.0491404	0.242	50.08	64.26	0.78	RZPDp9028C236Q	C1orf27
1251	0.0491433	0.242	50	63.06	0.79	RZPDp9028F1712Q	SNIP1
1252	0.0491576	0.242	50	66.11	0.76	RZPDp9028K156Q	ATP5H
1253	0.0492184	0.242	55.35	71.45	0.77	RZPDp9028L074Q	PPFIA1
1254	0.0492274	0.242	56.28	73.37	0.77	RZPDp9028D125Q	TJP3
1255	0.0493317	0.242	55.25	69.65	0.79	RZPDp9028E1817Q	RZPDp9028E1817Q
1256	0.0493418	0.242	50.49	66.85	0.76	RZPDp9028K109Q	PRKAR1A
1257	0.0493468	0.242	51.32	64.82	0.79	RZPDp9028B079Q	MTHFS
1258	0.0493757	0.242	52.7	69.73	0.76	RZPDp9028H159Q	NOLC1
1259	0.0494228	0.242	51.95	68.66	0.76	RZPDp9028A0210Q	DUSP12
1260	0.0494269	0.242	236.91	352.4	0.67	RZPDp9027P1716Q	HNRNPH3
1261	0.0494648	0.242	271.24	413.85	0.66	RZPDp9027O1316Q	ASIC3
1262	0.0495306	0.242	65.24	86.38	0.76	RZPDp9028A1419Q	HMGN2
1263	0.0496061	0.242	50.72	69.04	0.73	RZPDp9028D184Q	SYNE2
1264	0.0496393	0.242	50.72	65.9	0.77	RZPDp9028K017Q	BCOR
1265	0.0496419	0.242	50.49	63.88	0.79	RZPDp9028G1410Q	RZPDp9028G1410Q
1266	0.049664	0.242	100.25	77.93	2029-01-01	RZPDp9027L1818Q	RZPDp9027L1818Q
1267	0.0497244	0.242	50.66	66.72	0.76	RZPDp9028I087Q	PRMT6
1268	0.0498678	0.242	50.88	68.13	0.75	RZPDp9028K102Q	CCDC108
1269	0.0499016	0.242	50.65	68.86	0.74	RZPDp9028P081Q	AATK
1270	0.0499152	0.242	50.25	64.1	0.78	RZPDp9028G158Q	PAICS
1271	0.0499195	0.242	52.98	69.84	0.76	RZPDp9028J033Q	MAFF
1272	0.0499309	0.242	51.31	65.02	0.79	RZPDp9028J2117Q	TMC8
1273	0.0499322	0.242	50.57	64.51	0.78	RZPDp9028M145Q	ROCK2
1274	0.049994	0.242	74.53	96.94	0.77	RZPDp9028J2119Q	TXLNG2P
The genes in the above table were saved as a list of genes along with their p-values and fold changes into a text file, BRBArrayToolsOutputForIPA.txt. This text file could be directly loaded into the Ingenuity IPA tool, and you could find the file here .
View expression of significant genes
View clustered heatmap of significant genes

## Sheet: table 3 alphabetical
Name	Parametric p-value	FDR	Geom mean of intensities in class 1	Geom mean of intensities in class 2	Fold-change	UniqueID		Gene name	Gene stable ID	Gene stable ID version	Gene name	NCBI gene (formerly Entrezgene) ID
A2M	0.0039854	0.242	89.96	121.43	0.74	RZPDp9028P101Q		A2M	ENSG00000175899	ENSG00000175899.15	A2M	2
AAMP	0.0459504	0.242	50.97	65.37	0.78	RZPDp9028O084Q		AAMP	ENSG00000127837	ENSG00000127837.10	AAMP	14
AATK	0.0499016	0.242	50.65	68.86	0.74	RZPDp9028P081Q		AATK	ENSG00000181409	ENSG00000181409.14	AATK	9625
ABCA3	2.07e-05	0.0326	145.84	187.96	0.78	RZPDp9028L093Q		ABCA3	ENSG00000167972	ENSG00000167972.14	ABCA3	21
ABR	4.76e-05	0.0538	80.87	174.07	0.46	RZPDp9028F042Q		ABR	ENSG00000276016	ENSG00000276016.4	ABR	29
ACAA2	0.0007725	0.184	57.54	102.48	0.56	RZPDp9028O212Q		ACAA2	ENSG00000167315	ENSG00000167315.18	ACAA2	10449
ACAP1	0.0349219	0.242	52.22	66.13	0.79	RZPDp9028F0220Q		ACAP1	ENSG00000288169	ENSG00000288169.1	ACAP1	9744
ACLY	0.0319924	0.242	51.77	66.55	0.78	RZPDp9028F2211Q		ACLY	ENSG00000131473	ENSG00000131473.17	ACLY	47
ACO2 (includes EG:11429)	0.0340569	0.242	51.46	65.45	0.79	RZPDp9028H1517Q		ACO2	ENSG00000100412	ENSG00000100412.17	ACO2	50
ACSF2	1.55e-05	0.0297	131.02	187.96	0.7	RZPDp9028J232Q		ACSF2	ENSG00000167107	ENSG00000167107.13	ACSF2	80221
ACSS1	0.0468038	0.242	87.89	117.86	0.75	RZPDp9028F0819Q		ACSS1	ENSG00000154930	ENSG00000154930.15	ACSS1	84532
ACTA1	0.0048798	0.242	54.79	78.37	0.7	RZPDp9028C044Q		ACTA1	ENSG00000143632	ENSG00000143632.15	ACTA1	58
ACTB	0.0397614	0.242	50.91	68.68	0.74	RZPDp9028H146Q		ACTB	ENSG00000075624	ENSG00000075624.17	ACTB	60
ACTN1	0.0436681	0.242	55.8	91.91	0.61	RZPDp9028N233Q		ACTN1	ENSG00000072110	ENSG00000072110.16	ACTN1	87
ACTN4	0.0105238	0.242	50.25	76.26	0.66	RZPDp9028N093Q		ACTN4	ENSG00000282844	ENSG00000282844.2	ACTN4	81
ADAM8	0.0358005	0.242	50.25	66.24	0.76	RZPDp9028M202Q		ADAM8	ENSG00000151651	ENSG00000151651.16	ADAM8	101
ADAMTS4	0.0088798	0.242	54.2	85.49	0.63	RZPDp9028F033Q		ADAMTS4	ENSG00000158859	ENSG00000158859.10	ADAMTS4	9507
ADAR	0.0137504	0.242	118.1	153.92	0.77	RZPDp9028C073Q		ADAR	ENSG00000160710	ENSG00000160710.18	ADAR	103
ADCY1	0.0016169	0.192	53.54	90.27	0.59	RZPDp9028H032Q		ADCY1	ENSG00000164742	ENSG00000164742.16	ADCY1	107
ADD1	8e-07	0.0126	59.88	121.99	0.49	RZPDp9028H042Q		ADD1	ENSG00000087274	ENSG00000087274.19	ADD1	118
ADM	0.0450138	0.242	58.21	83.14	0.7	RZPDp9028G072Q		ADM	ENSG00000148926	ENSG00000148926.10	ADM	133
ADRM1	0.0325284	0.242	59.11	78.23	0.76	RZPDp9028E0217Q		ADRM1	ENSG00000130706	ENSG00000130706.13	ADRM1	11047
AEBP1	0.0009536	0.186	205.27	276.75	0.74	RZPDp9028G032Q		AEBP1	ENSG00000106624	ENSG00000106624.11	AEBP1	165
AFAP1	0.0451124	0.242	82.6	104.59	0.79	RZPDp9028K241Q		AFAP1	ENSG00000196526	ENSG00000196526.11	AFAP1	60312
AHNAK	0.0187589	0.242	92.5	121.92	0.76	RZPDp9028A0819Q		AHNAK	ENSG00000124942	ENSG00000124942.14	AHNAK	79026
AHNAK2	6.39e-05	0.0592	132.46	170.66	0.78	RZPDp9028B013Q		AHNAK2	ENSG00000185567	ENSG00000185567.7	AHNAK2	113146
AHR	0.0006567	0.184	247.87	403.05	0.61	RZPDp9028C042Q		AHR	ENSG00000106546	ENSG00000106546.14	AHR	196
AKAP17A	0.0226308	0.242	50.82	74.18	0.69	RZPDp9028M063Q		AKAP17A	ENSG00000197976	ENSG00000197976.12	AKAP17A	8227
AKNA	0.0331586	0.242	53.35	74.32	0.72	RZPDp9028L231Q		AKNA	ENSG00000106948	ENSG00000106948.17	AKNA	80709
AKT1	0.0463452	0.242	63.39	88.24	0.72	RZPDp9028N173Q		AKT1	ENSG00000142208	ENSG00000142208.18	AKT1	207
ALAS2	0.0376944	0.242	113.84	196	0.58	RZPDp9027O1417Q		ALAS2	ENSG00000158578	ENSG00000158578.21	ALAS2	212
ALDH1A1	0.0477184	0.242	52.83	68.36	0.77	RZPDp9028N044Q		ALDH1A1	ENSG00000165092	ENSG00000165092.13	ALDH1A1	216
ALDH3B1	0.0202206	0.242	50.25	67.42	0.75	RZPDp9028E177Q		ALDH3B1	ENSG00000006534	ENSG00000006534.17	ALDH3B1	221
ALDH9A1	0.0325111	0.242	52.16	76.31	0.68	RZPDp9028C172Q		ALDH9A1	ENSG00000143149	ENSG00000143149.13	ALDH9A1	223
ALG12	0.0121282	0.242	58.38	89.31	0.65	RZPDp9028D221Q		ALG12	ENSG00000182858	ENSG00000182858.14	ALG12	79087
ALKBH6	0.0238574	0.242	51.55	76.81	0.67	RZPDp9028E192Q		ALKBH6	ENSG00000239382	ENSG00000239382.11	ALKBH6	84964
AMY1A (includes others)	0.0011219	0.189	56.13	96.51	0.58	RZPDp9028B202Q		AMY1A	ENSG00000237763	ENSG00000237763.10	AMY1A	276
ANGPTL2	0.0005012	0.184	65.59	118.88	0.55	RZPDp9028C142Q		ANGPTL2	ENSG00000136859	ENSG00000136859.10	ANGPTL2	23452
ANKFY1	0.016519	0.242	51.31	76.91	0.67	RZPDp9028I153Q		ANKFY1	ENSG00000185722	ENSG00000185722.18	ANKFY1	51479
ANKRD54	0.0124478	0.242	51.48	73.88	0.7	RZPDp9028D193Q		ANKRD54	ENSG00000100124	ENSG00000100124.15	ANKRD54	129138
ANXA1	0.0014276	0.192	61.15	87.09	0.7	RZPDp9028D0319Q		ANXA1	ENSG00000135046	ENSG00000135046.14	ANXA1	301
ANXA11	0.0002271	0.136	66.09	122.91	0.54	RZPDp9028G193Q		ANXA11	ENSG00000122359	ENSG00000122359.18	ANXA11	311
ANXA2P3	0.0105758	0.242	57.09	87.12	0.66	RZPDp9028I083Q		ANXA2P3	ENSG00000216740	ENSG00000216740.2	ANXA2P3
ANXA6	0.0076431	0.242	60.57	89.39	0.68	RZPDp9028I032Q		ANXA6	ENSG00000197043	ENSG00000197043.14	ANXA6	309
ANXA7	0.0068626	0.242	139.59	182.89	0.76	RZPDp9028I0916Q		ANXA7	ENSG00000138279	ENSG00000138279.16	ANXA7	310
AP1M1	0.0019573	0.203	64.38	48.07	1934-01-01	RZPDp9027C1816Q		AP1M1	ENSG00000072958	ENSG00000072958.9	AP1M1	8907
AP2A1	0.0278802	0.242	62.22	83.87	0.74	RZPDp9028A1220Q		AP2A1	ENSG00000196961	ENSG00000196961.13	AP2A1	160
AP2B1	0.0116516	0.242	50.83	67.74	0.75	RZPDp9028D1320Q		AP2B1	ENSG00000006125	ENSG00000006125.18	AP2B1	163
AP2M1	0.0009073	0.184	81.58	135.55	0.6	RZPDp9028C043Q		AP2M1	ENSG00000161203	ENSG00000161203.14	AP2M1	1173
AP3D1	0.0463488	0.242	52.62	69.37	0.76	RZPDp9028J054Q		AP3D1	ENSG00000065000	ENSG00000065000.19	AP3D1	8943
APBA3	0.0346365	0.242	53.91	71.69	0.75	RZPDp9028D2121Q		APBA3	ENSG00000011132	ENSG00000011132.12	APBA3	9546
APBB1	0.0349365	0.242	60.57	76.32	0.79	RZPDp9028F1517Q		APBB1	ENSG00000166313	ENSG00000166313.20	APBB1	322
APBB1IP	0.0177582	0.242	50	69.14	0.72	RZPDp9028L172Q		APBB1IP	ENSG00000077420	ENSG00000077420.16	APBB1IP	54518
ARAF	0.0107924	0.242	55.31	87.94	0.63	RZPDp9028J022Q		ARAF	ENSG00000078061	ENSG00000078061.14	ARAF	369
ARAP1	0.0270887	0.242	50.17	72.74	0.69	RZPDp9028N083Q		ARAP1	ENSG00000186635	ENSG00000186635.15	ARAP1	116985
ARF5	0.0330458	0.242	51.72	66.44	0.78	RZPDp9028B2219Q		ARF5	ENSG00000004059	ENSG00000004059.11	ARF5	381
ARFGAP2	0.0350134	0.242	60.16	80.69	0.75	RZPDp9028B039Q		ARFGAP2	ENSG00000149182	ENSG00000149182.15	ARFGAP2	84364
ARFGEF1	0.0016319	0.192	81.29	108.54	0.75	RZPDp9028L171Q		ARFGEF1	ENSG00000066777	ENSG00000066777.9	ARFGEF1	10565
ARHGAP21	0.0449587	0.242	64.28	97.99	0.66	RZPDp9027M0517Q		ARHGAP21	ENSG00000107863	ENSG00000107863.20	ARHGAP21	57584
ARHGAP25	0.0003986	0.184	61.51	92.77	0.66	RZPDp9028E103Q		ARHGAP25	ENSG00000163219	ENSG00000163219.12	ARHGAP25	9938
ARHGAP26	0.0224981	0.242	52.55	71.43	0.74	RZPDp9028E0315Q		ARHGAP26	ENSG00000145819	ENSG00000145819.18	ARHGAP26	23092
ARHGAP30	0.0246355	0.242	54.1	73.34	0.74	RZPDp9028E069Q		ARHGAP30	ENSG00000186517	ENSG00000186517.14	ARHGAP30	257106
ARHGAP44	0.0173725	0.242	51.15	65.9	0.78	RZPDp9028E214Q		ARHGAP44	ENSG00000006740	ENSG00000006740.18	ARHGAP44	9912
ARHGEF1	0.0247398	0.242	57.5	73.48	0.78	RZPDp9028N2119Q		ARHGEF1	ENSG00000076928	ENSG00000076928.18	ARHGEF1	9138
ARHGEF12	0.0007919	0.184	85.38	127.45	0.67	RZPDp9028O022Q		ARHGEF12	ENSG00000196914	ENSG00000196914.9	ARHGEF12	23365
ARHGEF16	0.0119258	0.242	55.18	86.16	0.64	RZPDp9028C201Q		ARHGEF16	ENSG00000130762	ENSG00000130762.15	ARHGEF16	27237
ARHGEF18	0.0487931	0.242	53.63	69.22	0.77	RZPDp9028D2415Q		ARHGEF18	ENSG00000104880	ENSG00000104880.19	ARHGEF18	23370
ARID4B	0.0470853	0.242	64.49	83.88	0.77	RZPDp9028O0519Q		ARID4B	ENSG00000054267	ENSG00000054267.22	ARID4B	51742
ARMCX5	0.0409503	0.242	53.57	67.98	0.79	RZPDp9028D1120Q		ARMCX5	ENSG00000125962	ENSG00000125962.16	ARMCX5	64860
ARNT	0.0334487	0.242	51.65	67.61	0.76	RZPDp9028M1020Q		ARNT	ENSG00000143437	ENSG00000143437.21	ARNT	405
ARPC2	0.0338224	0.242	157.88	285.01	0.55	RZPDp9027N1116Q		ARPC2	ENSG00000163466	ENSG00000163466.16	ARPC2	10109
ARPC5L	0.0368872	0.242	54.62	74.76	0.73	RZPDp9028K223Q		ARPC5L	ENSG00000136950	ENSG00000136950.13	ARPC5L	81873
ARRB2	0.0005816	0.184	102.3	135.47	0.76	RZPDp9028A2216Q		ARRB2	ENSG00000141480	ENSG00000141480.18	ARRB2	409
ASH1L	0.0007396	0.184	98.39	168.11	0.59	RZPDp9028E142Q		ASH1L	ENSG00000116539	ENSG00000116539.14	ASH1L	55870
ASIC3	0.0494648	0.242	271.24	413.85	0.66	RZPDp9027O1316Q		ASIC3	ENSG00000213199	ENSG00000213199.8	ASIC3	9311
ASPSCR1	0.0127566	0.242	55.86	93.29	0.6	RZPDp9028A232Q		ASPSCR1	ENSG00000169696	ENSG00000169696.16	ASPSCR1	79058
ASXL1	0.0254832	0.242	93.95	123.33	0.76	RZPDp9028D0220Q		ASXL1	ENSG00000171456	ENSG00000171456.21	ASXL1	171023
ATF3	0.0161433	0.242	52.33	76.39	0.69	RZPDp9028O192Q		ATF3	ENSG00000162772	ENSG00000162772.17	ATF3	467
ATF4	0.0394737	0.242	56.32	76.43	0.74	RZPDp9028B1016Q		ATF4	ENSG00000128272	ENSG00000128272.18	ATF4	468
ATF6B	0.048131	0.242	93.15	123.05	0.76	RZPDp9028G022Q		ATF6B	ENSG00000228628	ENSG00000228628.8	ATF6B	1388
ATN1	0.0224304	0.242	87.02	114.66	0.76	RZPDp9028O072Q		ATN1	ENSG00000111676	ENSG00000111676.15	ATN1	1822
ATP2A3	0.0467536	0.242	52.12	66.36	0.79	RZPDp9028C147Q		ATP2A3	ENSG00000074370	ENSG00000074370.18	ATP2A3	489
ATXN10	0.0012897	0.192	58.12	107.95	0.54	RZPDp9028H152Q		ATXN10	ENSG00000130638	ENSG00000130638.17	ATXN10	25814
ATXN2	0.0327125	0.242	55.69	74.17	0.75	RZPDp9028J105Q		ATXN2	ENSG00000204842	ENSG00000204842.18	ATXN2	6311
ATXN2L	0.0353542	0.242	293.58	222.21	1932-01-01	RZPDp9028J0715Q		ATXN2L	ENSG00000168488	ENSG00000168488.19	ATXN2L	11273
AXIN1	0.0425204	0.242	56	72.73	0.77	RZPDp9028C243Q		AXIN1	ENSG00000103126	ENSG00000103126.15	AXIN1	8312
B4GALT2	0.0380309	0.242	52.42	76.72	0.68	RZPDp9028G222Q		B4GALT2	ENSG00000117411	ENSG00000117411.18	B4GALT2	8704
BAG1	0.0119482	0.242	59.56	78.01	0.76	RZPDp9028A0110Q		BAG1	ENSG00000107262	ENSG00000107262.26	BAG1	573
BAG5	0.0317449	0.242	50.65	67.94	0.75	RZPDp9028B043Q		BAG5	ENSG00000166170	ENSG00000166170.12	BAG5	9529
BAG6	0.0005829	0.184	127.34	172.84	0.74	RZPDp9028E122Q		BAG6	ENSG00000228760	ENSG00000228760.10	BAG6	7917
BAHD1	0.0444016	0.242	57.93	79.7	0.73	RZPDp9028H182Q		BAHD1	ENSG00000140320	ENSG00000140320.12	BAHD1	22893
BAZ1A	0.0448269	0.242	52.47	69.47	0.76	RZPDp9028M0610Q		BAZ1A	ENSG00000198604	ENSG00000198604.11	BAZ1A	11177
BBIP1	0.00324	0.242	60.7	79.51	0.76	RZPDp9028A0920Q		BBIP1	ENSG00000214413	ENSG00000214413.9	BBIP1	92482
BCAM	0.0332994	0.242	51.2	71.11	0.72	RZPDp9028A203Q		BCAM	ENSG00000187244	ENSG00000187244.12	BCAM	4059
BCAR1	0.0049854	0.242	81.29	119.68	0.68	RZPDp9028G221Q		BCAR1	ENSG00000285460	ENSG00000285460.2	BCAR1	9564
BCAS2	0.0324546	0.242	50.74	63.85	0.79	RZPDp9028F0610Q		BCAS2	ENSG00000116752	ENSG00000116752.6	BCAS2	10286
BCL3	0.0329143	0.242	50.08	66.16	0.76	RZPDp9028I172Q		BCL3	ENSG00000069399	ENSG00000069399.15	BCL3	602
BCL6	0.0169152	0.242	82.81	109.64	0.76	RZPDp9028J181Q		BCL6	ENSG00000113916	ENSG00000113916.18	BCL6	604
BCL9L	0.0167439	0.242	60.69	95.04	0.64	RZPDp9028D231Q		BCL9L	ENSG00000186174	ENSG00000186174.13	BCL9L	283149
BCOR	0.0496393	0.242	50.72	65.9	0.77	RZPDp9028K017Q		BCOR	ENSG00000183337	ENSG00000183337.18	BCOR	54880
BCORL1	0.0069489	0.242	61.82	98.78	0.63	RZPDp9028B083Q		BCORL1	ENSG00000085185	ENSG00000085185.16	BCORL1	63035
BICD1	0.001629	0.192	60.22	75.78	0.79	RZPDp9028K193Q		BICD1	ENSG00000151746	ENSG00000151746.15	BICD1	636
BIN2	0.007659	0.242	70.49	102.8	0.69	RZPDp9028G1219Q		BIN2	ENSG00000110934	ENSG00000110934.13	BIN2	51411
BIN3	0.0151786	0.242	77.9	99.76	0.78	RZPDp9028G045Q		BIN3	ENSG00000147439	ENSG00000147439.14	BIN3	55909
BIRC6	0.0405282	0.242	55.59	78.01	0.71	RZPDp9028F223Q		BIRC6	ENSG00000115760	ENSG00000115760.15	BIRC6	57448
BMS1	0.0489816	0.242	50	63.3	0.79	RZPDp9028B2210Q		BMS1	ENSG00000165733	ENSG00000165733.8	BMS1	9790
BOC	0.0280384	0.242	117.25	173.17	0.68	RZPDp9027G0616Q		BOC	ENSG00000144857	ENSG00000144857.15	BOC	91653
BRD3	0.0479647	0.242	50	65.88	0.76	RZPDp9028I0310Q		BRD3	ENSG00000169925	ENSG00000169925.17	BRD3	8019
BSCL2	0.017192	0.242	54.77	78.76	0.7	RZPDp9028F023Q		BSCL2	ENSG00000168000	ENSG00000168000.16	BSCL2	26580
BTG2	0.0040726	0.242	142.36	179.01	0.8	RZPDp9028A1316Q		BTG2	ENSG00000159388	ENSG00000159388.6	BTG2	7832
C11orf16	0.0040882	0.242	57.88	91.26	0.63	RZPDp9028F193Q		C11orf16	ENSG00000176029	ENSG00000176029.14	C11orf16	56673
C11orf68	0.0071964	0.242	82.98	104.13	0.8	RZPDp9028G0111Q		C11orf68	ENSG00000175573	ENSG00000175573.7	C11orf68	83638
C15orf39	0.0181187	0.242	53.72	75.14	0.71	RZPDp9028A1116Q		C15orf39	ENSG00000167173	ENSG00000167173.19	C15orf39	56905
C16orf89	0.0454149	0.242	102.31	129.64	0.79	RZPDp9028D171Q		C16orf89	ENSG00000153446	ENSG00000153446.16	C16orf89	146556
C1orf122	0.0139756	0.242	65.19	91.61	0.71	RZPDp9028E1919Q		C1orf122	ENSG00000197982	ENSG00000197982.14	C1orf122	127687
C1QTNF1	0.0258084	0.242	52.26	68.55	0.76	RZPDp9028K133Q		C1QTNF1	ENSG00000173918	ENSG00000173918.15	C1QTNF1	114897
C22orf46	0.0479512	0.242	50.65	64.7	0.78	RZPDp9028D0716Q		C22orf46	ENSG00000184208	ENSG00000184208.12	C22orf46	79640
C3	0.0410686	0.242	57.07	75.65	0.75	RZPDp9028O154Q		C3	ENSG00000125730	ENSG00000125730.17	C3	718
C7orf25	0.000726	0.184	167.75	221.65	0.76	RZPDp9028G013Q		C7orf25	ENSG00000136197	ENSG00000136197.14	C7orf25	79020
CAMSAP3	0.0479352	0.242	51.62	68.94	0.75	RZPDp9028J104Q		CAMSAP3	ENSG00000076826	ENSG00000076826.10	CAMSAP3	57662
CANX	0.0294779	0.242	50.81	69.02	0.74	RZPDp9028N113Q		CANX	ENSG00000283777	ENSG00000283777.2	CANX	821
CAPG	0.0041061	0.242	52.88	70.34	0.75	RZPDp9028A076Q		CAPG	ENSG00000042493	ENSG00000042493.16	CAPG	822
CAPN2	0.0011363	0.189	94.35	158.58	0.59	RZPDp9028A082Q		CAPN2	ENSG00000162909	ENSG00000162909.18	CAPN2	824
CARD10	0.0011429	0.189	90.25	157.36	0.57	RZPDp9028F212Q		CARD10	ENSG00000100065	ENSG00000100065.15	CARD10	29775
CBFA2T2	0.0184734	0.242	56.66	81.68	0.69	RZPDp9028D072Q		CBFA2T2	ENSG00000078699	ENSG00000078699.22	CBFA2T2	9139
CBLB	0.0213572	0.242	298.53	490.5	0.61	RZPDp9027B0916Q		CBLB	ENSG00000114423	ENSG00000114423.23	CBLB	868
CCDC136	0.0305728	0.242	59.19	88.02	0.67	RZPDp9027B1816Q		CCDC136	ENSG00000128596	ENSG00000128596.17	CCDC136	64753
CCDC47	0.0020675	0.203	60.01	83.1	0.72	RZPDp9028P113Q		CCDC47	ENSG00000108588	ENSG00000108588.15	CCDC47	57003
CCDC57	0.0015235	0.192	107.98	158.21	0.68	RZPDp9028F231Q		CCDC57	ENSG00000176155	ENSG00000176155.20	CCDC57	284001
CCDC88C	0.0008831	0.184	101.1	156.82	0.64	RZPDp9028C062Q		CCDC88C	ENSG00000015133	ENSG00000015133.20	CCDC88C	440193
CCDC9	0.0039938	0.242	55.03	81.22	0.68	RZPDp9028A162Q		CCDC9	ENSG00000105321	ENSG00000105321.14	CCDC9	26093
CCND1	0.0201094	0.242	265.28	438.18	0.61	RZPDp9027K0117Q		CCND1	ENSG00000110092	ENSG00000110092.4	CCND1	595
CCNL2	0.0291358	0.242	54.86	69.04	0.79	RZPDp9028J1116Q		CCNL2	ENSG00000221978	ENSG00000221978.13	CCNL2	81669
CCT5	0.0200286	0.242	58.82	76.92	0.76	RZPDp9028G025Q		CCT5	ENSG00000150753	ENSG00000150753.12	CCT5	22948
CCT7	0.0010313	0.189	60.12	98.4	0.61	RZPDp9028B0115Q		CCT7	ENSG00000135624	ENSG00000135624.17	CCT7	10574
CD2BP2	0.0021577	0.207	92.84	136.82	0.68	RZPDp9028O013Q		CD2BP2	ENSG00000169217	ENSG00000169217.9	CD2BP2	10421
CD44	0.0334865	0.242	74.52	94.3	0.79	RZPDp9028B1120Q		CD44	ENSG00000026508	ENSG00000026508.21	CD44	960
CD74	0.001762	0.195	71.57	112.67	0.64	RZPDp9028A083Q		CD74	ENSG00000019582	ENSG00000019582.17	CD74	972
CDC25B	0.0022919	0.213	123.91	164.35	0.75	RZPDp9028J0216Q		CDC25B	ENSG00000101224	ENSG00000101224.18	CDC25B	994
CDC42EP3	0.0450218	0.242	50.41	63.97	0.79	RZPDp9028O0618Q		CDC42EP3	ENSG00000163171	ENSG00000163171.8	CDC42EP3	10602
CDK12	0.0436923	0.242	50.49	64.33	0.78	RZPDp9028G2317Q		CDK12	ENSG00000167258	ENSG00000167258.15	CDK12	51755
CDK13	0.015916	0.242	50.17	69.41	0.72	RZPDp9028D113Q		CDK13	ENSG00000065883	ENSG00000065883.17	CDK13	8621
CDK2AP1	0.0013177	0.192	82.93	128.48	0.65	RZPDp9028M103Q		CDK2AP1	ENSG00000111328	ENSG00000111328.7	CDK2AP1	8099
CDKN1A	0.0125095	0.242	62.49	92.5	0.68	RZPDp9028B112Q		CDKN1A	ENSG00000124762	ENSG00000124762.14	CDKN1A	1026
CDKN2AIP	0.0035766	0.242	91.53	124.32	0.74	RZPDp9028D1219Q		CDKN2AIP	ENSG00000168564	ENSG00000168564.6	CDKN2AIP	55602
CDR1	0.0448867	0.242	53.68	68.81	0.78	RZPDp9028L1616Q		CDR1	ENSG00000288642	ENSG00000288642.1	CDR1	1038
CDR2	0.0172117	0.242	55.1	73.65	0.75	RZPDp9028M1016Q		CDR2	ENSG00000140743	ENSG00000140743.8	CDR2	1039
CEACAM6	0.0392585	0.242	54.5	74.59	0.73	RZPDp9028D065Q		CEACAM6	ENSG00000086548	ENSG00000086548.9	CEACAM6	4680
CECR2	0.0442584	0.242	53.16	73.73	0.72	RZPDp9028F233Q		CECR2	ENSG00000099954	ENSG00000099954.19	CECR2	27443
CELSR1	0.0208973	0.242	50.17	71.68	0.7	RZPDp9028P112Q		CELSR1	ENSG00000075275	ENSG00000075275.18	CELSR1	9620
CENPJ	0.0102291	0.242	108.3	136	0.8	RZPDp9028A191Q		CENPJ	ENSG00000151849	ENSG00000151849.16	CENPJ	55835
CEP164	0.0017299	0.195	79.81	117.14	0.68	RZPDp9028M032Q		CEP164	ENSG00000110274	ENSG00000110274.16	CEP164	22897
CEP192	0.0287538	0.242	59.52	76.8	0.78	RZPDp9028B2320Q		CEP192	ENSG00000101639	ENSG00000101639.19	CEP192	55125
CFB	0.0007455	0.184	56.1	82.32	0.68	RZPDp9028E0312Q		CFB	ENSG00000242335	ENSG00000242335.8	CFB	629
CFLAR	0.0396118	0.242	59.1	79.85	0.74	RZPDp9028A049Q		CFLAR	ENSG00000003402	ENSG00000003402.21	CFLAR	8837
CHMP1A	0.0075175	0.242	54.61	72.01	0.76	RZPDp9028C0616Q		CHMP1A	ENSG00000131165	ENSG00000131165.16	CHMP1A	5119
CHMP4B	0.014566	0.242	53.94	72.46	0.74	RZPDp9028E099Q		CHMP4B	ENSG00000101421	ENSG00000101421.4	CHMP4B	128866
CHPF	0.0450827	0.242	57.09	82.23	0.69	RZPDp9028I073Q		CHPF	ENSG00000123989	ENSG00000123989.15	CHPF	79586
CIT	0.0070016	0.242	82.94	126.88	0.65	RZPDp9028N013Q		CIT	ENSG00000122966	ENSG00000122966.17	CIT	11113
CKAP4	0.0005733	0.184	68.74	122.99	0.56	RZPDp9028L042Q		CKAP4	ENSG00000136026	ENSG00000136026.14	CKAP4	10970
CLDN3	0.0163386	0.242	53.77	69.1	0.78	RZPDp9028D062Q		CLDN3	ENSG00000165215	ENSG00000165215.6	CLDN3	1365
CLEC16A	0.0096914	0.242	57.66	87.56	0.66	RZPDp9028J132Q		CLEC16A	ENSG00000038532	ENSG00000038532.16	CLEC16A	23274
CLIP1	0.014495	0.242	55.85	70.78	0.79	RZPDp9028E098Q		CLIP1	ENSG00000130779	ENSG00000130779.22	CLIP1	6249
CLSTN1	0.0054234	0.242	68.34	103.36	0.66	RZPDp9028H053Q		CLSTN1	ENSG00000171603	ENSG00000171603.18	CLSTN1	22883
CLU	0.0014439	0.192	68.77	99.61	0.69	RZPDp9028F201Q		CLU	ENSG00000120885	ENSG00000120885.22	CLU	1191
CMTM7	0.0050777	0.242	93.98	129.68	0.72	RZPDp9028A0519Q		CMTM7	ENSG00000153551	ENSG00000153551.14	CMTM7	112616
CNBP	0.0340151	0.242	52.44	67.44	0.78	RZPDp9028C0415Q		CNBP	ENSG00000169714	ENSG00000169714.17	CNBP	7555
CNKSR1	0.0421304	0.242	76.82	104.13	0.74	RZPDp9028C171Q		CNKSR1	ENSG00000142675	ENSG00000142675.18	CNKSR1	10256
CNOT1	0.001406	0.192	160.65	237.69	0.68	RZPDp9028F221Q		CNOT1	ENSG00000125107	ENSG00000125107.19	CNOT1	23019
CNPY3	0.0081528	0.242	50.66	81.96	0.62	RZPDp9028E143Q		CNPY3	ENSG00000137161	ENSG00000137161.18	CNPY3	10695
COBL	0.0340251	0.242	64.5	87.19	0.74	RZPDp9028D132Q		COBL	ENSG00000106078	ENSG00000106078.19	COBL	23242
COL1A1 (includes EG:1277)	0.0367869	0.242	50.49	69.3	0.73	RZPDp9028L073Q		COL1A1	ENSG00000108821	ENSG00000108821.14	COL1A1	1277
COL1A2	0.0126537	0.242	54.52	78.8	0.69	RZPDp9028I132Q		COL1A2	ENSG00000164692	ENSG00000164692.19	COL1A2	1278
COL4A1	0.0357483	0.242	53.76	72.68	0.74	RZPDp9028J231Q		COL4A1	ENSG00000187498	ENSG00000187498.16	COL4A1	1282
COL4A2	0.0295774	0.242	54.19	77.16	0.7	RZPDp9028B162Q		COL4A2	ENSG00000134871	ENSG00000134871.19	COL4A2	1284
COL5A2	0.0012082	0.192	58.12	86.98	0.67	RZPDp9028D0519Q		COL5A2	ENSG00000204262	ENSG00000204262.14	COL5A2	1290
COL6A1	0.0147794	0.242	51.7	74.04	0.7	RZPDp9028N213Q		COL6A1	ENSG00000142156	ENSG00000142156.16	COL6A1	1291
COL6A3	0.0079353	0.242	65.36	102.33	0.64	RZPDp9028C012Q		COL6A3	ENSG00000163359	ENSG00000163359.17	COL6A3	1293
COL8A2	0.0037105	0.242	55.88	89.99	0.62	RZPDp9028B072Q		COL8A2	ENSG00000171812	ENSG00000171812.13	COL8A2	1296
COMP	0.0455039	0.242	63.84	81.63	0.78	RZPDp9028A054Q		COMP	ENSG00000105664	ENSG00000105664.11	COMP	1311
COPG1	0.0304515	0.242	62.68	80.83	0.78	RZPDp9028G1114Q		COPG1	ENSG00000181789	ENSG00000181789.14	COPG1	22820
COX6B1	0.0194192	0.242	52.1	68.38	0.76	RZPDp9028N1817Q		COX6B1	ENSG00000126267	ENSG00000126267.11	COX6B1	1340
CP	0.0299951	0.242	52.57	70.16	0.75	RZPDp9028I155Q		CP	ENSG00000047457	ENSG00000047457.14	CP	1356
CPNE1	0.0118688	0.242	56.2	76.84	0.73	RZPDp9028P2415Q		CPNE1	ENSG00000214078	ENSG00000214078.13	CPNE1	8904
CPNE5	0.0417068	0.242	61.08	82.48	0.74	RZPDp9028N221Q		CPNE5	ENSG00000124772	ENSG00000124772.12	CPNE5	57699
CPSF1	0.0056007	0.242	84.83	129.08	0.66	RZPDp9028O211Q		CPSF1	ENSG00000285049	ENSG00000285049.2	CPSF1	29894
CRABP2	0.0175761	0.242	75.35	116.72	0.65	RZPDp9028L031Q		CRABP2	ENSG00000143320	ENSG00000143320.9	CRABP2	1382
CRIP2	0.0199512	0.242	52	66.95	0.78	RZPDp9028F0815Q		CRIP2	ENSG00000182809	ENSG00000182809.11	CRIP2	1397
CRTC2	0.0139469	0.242	59.69	83.22	0.72	RZPDp9028K0417Q		CRTC2	ENSG00000160741	ENSG00000160741.17	CRTC2	200186
CRYAB	0.0325529	0.242	51.83	69.56	0.75	RZPDp9028E0111Q		CRYAB	ENSG00000109846	ENSG00000109846.9	CRYAB	1410
CSF1R	0.0221369	0.242	54.71	70.46	0.78	RZPDp9028C0910Q		CSF1R	ENSG00000182578	ENSG00000182578.14	CSF1R	1436
CSNK1G2	0.0028074	0.235	102.78	173.2	0.59	RZPDp9028P102Q		CSNK1G2	ENSG00000133275	ENSG00000133275.16	CSNK1G2	1455
CTBP2	0.001648	0.192	154.97	205.12	0.76	RZPDp9028A043Q		CTBP2	ENSG00000175029	ENSG00000175029.17	CTBP2	1488
CTC1	0.012177	0.242	105.27	131.77	0.8	RZPDp9028B1019Q		CTC1	ENSG00000178971	ENSG00000178971.16	CTC1	80169
CTDP1	0.0098631	0.242	67.74	96.91	0.7	RZPDp9028G083Q		CTDP1	ENSG00000282752	ENSG00000282752.1	CTDP1	9150
CTDSP1	0.0007062	0.184	95.33	138.41	0.69	RZPDp9028M142Q		CTDSP1	ENSG00000144579	ENSG00000144579.8	CTDSP1	58190
CTNNA1	0.0008834	0.184	96.62	135.13	0.72	RZPDp9028O231Q		CTNNA1	ENSG00000044115	ENSG00000044115.21	CTNNA1	1495
CTNND1	0.0099306	0.242	51.69	75.24	0.69	RZPDp9028C066Q		CTNND1	ENSG00000198561	ENSG00000198561.16	CTNND1	1500
CTNND2	0.0299043	0.242	86.78	140.81	0.62	RZPDp9027M0117Q		CTNND2	ENSG00000169862	ENSG00000169862.20	CTNND2	1501
CTSB	0.0235019	0.242	53.5	68.59	0.78	RZPDp9028P184Q		CTSB	ENSG00000285132	ENSG00000285132.2	CTSB	1508
CTSD	0.0162557	0.242	50.57	63.31	0.8	RZPDp9028M024Q		CTSD	ENSG00000117984	ENSG00000117984.15	CTSD	1509
CTSK	0.0423661	0.242	62.8	86.1	0.73	RZPDp9028G0319Q		CTSK	ENSG00000143387	ENSG00000143387.14	CTSK	1513
CUL4B	0.0341372	0.242	50.49	67.67	0.75	RZPDp9028D198Q		CUL4B	ENSG00000158290	ENSG00000158290.19	CUL4B	8450
CYFIP2	0.0235662	0.242	78.84	104.49	0.75	RZPDp9028H0519Q		CYFIP2	ENSG00000055163	ENSG00000055163.20	CYFIP2	26999
CYLD	0.0347554	0.242	50.25	63.03	0.8	RZPDp9028D028Q		CYLD	ENSG00000083799	ENSG00000083799.18	CYLD	1540
DAGLB	0.021537	0.242	54.1	73.49	0.74	RZPDp9028I232Q		DAGLB	ENSG00000164535	ENSG00000164535.15	DAGLB	221955
DAXX	0.0150757	0.242	61.31	92.14	0.67	RZPDp9028J092Q		DAXX	ENSG00000231617	ENSG00000231617.8	DAXX	1616
DAZAP1	0.0387702	0.242	50.91	67.82	0.75	RZPDp9028I0513Q		DAZAP1	ENSG00000071626	ENSG00000071626.17	DAZAP1	26528
DCHS1	0.0187501	0.242	73.41	92.09	0.8	RZPDp9028G0414Q		DCHS1	ENSG00000166341	ENSG00000166341.9	DCHS1	8642
DDX20	0.0305548	0.242	50	64.97	0.77	RZPDp9028G1312Q		DDX20	ENSG00000064703	ENSG00000064703.13	DDX20	11218
DDX23	0.0434938	0.242	64.61	83.82	0.77	RZPDp9028B1619Q		DDX23	ENSG00000174243	ENSG00000174243.10	DDX23	9416
DDX24	0.0414466	0.242	70.57	122.48	0.58	RZPDp9028C0815Q		DDX24	ENSG00000273761	ENSG00000273761.5	DDX24	57062
DDX39A	0.0453288	0.242	50.66	65.48	0.77	RZPDp9028F178Q		DDX39A	ENSG00000123136	ENSG00000123136.15	DDX39A	10212
DDX49	0.0478233	0.242	50	62.78	0.8	RZPDp9028D227Q		DDX49	ENSG00000105671	ENSG00000105671.12	DDX49	54555
DGKA	0.0015097	0.192	59.39	83.81	0.71	RZPDp9028G2116Q		DGKA	ENSG00000065357	ENSG00000065357.20	DGKA	1606
DGKQ	0.0044962	0.242	58.4	88.01	0.66	RZPDp9028H072Q		DGKQ	ENSG00000145214	ENSG00000145214.14	DGKQ	1609
DHX16	0.0443005	0.242	53.87	70.88	0.76	RZPDp9028K167Q		DHX16	ENSG00000227222	ENSG00000227222.7	DHX16	8449
DHX34	0.0066843	0.242	65.2	103.07	0.63	RZPDp9028K082Q		DHX34	ENSG00000134815	ENSG00000134815.19	DHX34	9704
DHX38	0.0101886	0.242	50.65	74.2	0.68	RZPDp9028F083Q		DHX38	ENSG00000140829	ENSG00000140829.12	DHX38	9785
DHX9	0.0416253	0.242	50.17	66.65	0.75	RZPDp9028G0610Q		DHX9	ENSG00000135829	ENSG00000135829.17	DHX9	1660
DIDO1	0.0352388	0.242	50.25	65.91	0.76	RZPDp9028E0416Q		DIDO1	ENSG00000101191	ENSG00000101191.17	DIDO1	11083
DMPK	0.0074822	0.242	112.19	158.19	0.71	RZPDp9028C013Q		DMPK	ENSG00000104936	ENSG00000104936.20	DMPK	1760
DNAJA1	0.0120705	0.242	54.37	71.1	0.76	RZPDp9028A154Q		DNAJA1	ENSG00000086061	ENSG00000086061.16	DNAJA1	3301
DNAJB12	2.1e-06	0.0165	120.11	168.17	0.71	RZPDp9028C122Q		DNAJB12	ENSG00000148719	ENSG00000148719.16	DNAJB12	54788
DOCK2	0.0287474	0.242	52.84	66.42	0.8	RZPDp9028E0610Q		DOCK2	ENSG00000134516	ENSG00000134516.19	DOCK2	1794
DOT1L	0.0226313	0.242	70.72	93.01	0.76	RZPDp9028C014Q		DOT1L	ENSG00000104885	ENSG00000104885.19	DOT1L	84444
DPF1	0.0124947	0.242	55.72	72.84	0.76	RZPDp9027O052Q		DPF1	ENSG00000011332	ENSG00000011332.22	DPF1	8193
DPYSL3	0.044659	0.242	69.66	89.71	0.78	RZPDp9028N174Q		DPYSL3	ENSG00000113657	ENSG00000113657.13	DPYSL3	1809
DSP	0.0350053	0.242	52.67	73.99	0.71	RZPDp9028N023Q		DSP	ENSG00000096696	ENSG00000096696.15	DSP	1832
DST	0.0056412	0.242	51.92	79.89	0.65	RZPDp9028L203Q		DST	ENSG00000151914	ENSG00000151914.22	DST	667
DTX4	0.0200301	0.242	54.55	83.31	0.65	RZPDp9028O183Q		DTX4	ENSG00000110042	ENSG00000110042.8	DTX4	23220
DUS1L	0.0140638	0.242	128.4	172.93	0.74	RZPDp9028H202Q		DUS1L	ENSG00000169718	ENSG00000169718.18	DUS1L	64118
DUSP1	0.0193081	0.242	50	70.62	0.71	RZPDp9028G213Q		DUSP1	ENSG00000120129	ENSG00000120129.6	DUSP1	1843
DUSP10	0.0160182	0.242	53.28	79.99	0.67	RZPDp9028C192Q		DUSP10	ENSG00000143507	ENSG00000143507.18	DUSP10	11221
DUSP12	0.0494228	0.242	51.95	68.66	0.76	RZPDp9028A0210Q		DUSP12	ENSG00000081721	ENSG00000081721.12	DUSP12	11266
DUSP2	0.0161534	0.242	64.06	86.33	0.74	RZPDp9028B2119Q		DUSP2	ENSG00000158050	ENSG00000158050.5	DUSP2	1844
E4F1	0.0224848	0.242	61.63	83.7	0.74	RZPDp9028H103Q		E4F1	ENSG00000167967	ENSG00000167967.16	E4F1	1877
EDC4	0.0008701	0.184	93.63	150.3	0.62	RZPDp9028H162Q		EDC4	ENSG00000038358	ENSG00000038358.15	EDC4	23644
EDF1	0.0326727	0.242	50.17	62.82	0.8	RZPDp9028H1810Q		EDF1	ENSG00000107223	ENSG00000107223.13	EDF1	8721
EEF1A1	0.0483961	0.242	50	67.79	0.74	RZPDp9028M046Q		EEF1A1	ENSG00000156508	ENSG00000156508.19	EEF1A1	1915
EEF1A2	0.0044331	0.242	51.3	73.64	0.7	RZPDp9028D064Q		EEF1A2	ENSG00000101210	ENSG00000101210.13	EEF1A2	1917
EEF1D	0.0213232	0.242	75.82	106.62	0.71	RZPDp9028F1019Q		EEF1D	ENSG00000273594	ENSG00000273594.4	EEF1D	1936
EEF2	0.0082929	0.242	52.12	79.05	0.66	RZPDp9028F242Q		EEF2	ENSG00000167658	ENSG00000167658.16	EEF2	1938
EFEMP1	0.0018496	0.201	51.48	82.62	0.62	RZPDp9028F222Q		EFEMP1	ENSG00000115380	ENSG00000115380.20	EFEMP1	2202
EGFL7	0.0041794	0.242	53.47	88.68	0.6	RZPDp9028H142Q		EGFL7	ENSG00000172889	ENSG00000172889.16	EGFL7	51162
EGR1	0.0081192	0.242	50.33	80.44	0.63	RZPDp9028J153Q		EGR1	ENSG00000120738	ENSG00000120738.8	EGR1	1958
EHBP1L1	0.0230803	0.242	54.32	75.73	0.72	RZPDp9028I075Q		EHBP1L1	ENSG00000173442	ENSG00000173442.13	EHBP1L1	254102
EHMT2 (includes EG:10919)	0.0230498	0.242	50.33	72.29	0.7	RZPDp9028J052Q		EHMT2	ENSG00000232045	ENSG00000232045.7	EHMT2	10919
EIF1AX	0.0406879	0.242	50.9	64.84	0.78	RZPDp9028O0715Q		EIF1AX	ENSG00000173674	ENSG00000173674.11	EIF1AX	1964
EIF2AK2	0.0065987	0.242	88.25	196.32	0.45	RZPDp9027H2016Q		EIF2AK2	ENSG00000055332	ENSG00000055332.19	EIF2AK2	5610
EIF2S3	0.0457287	0.242	52.28	67.46	0.77	RZPDp9028C1716Q		EIF2S3	ENSG00000130741	ENSG00000130741.11	EIF2S3	1968
EIF3A	0.0423102	0.242	57.25	74.37	0.77	RZPDp9028G0221Q		EIF3A	ENSG00000107581	ENSG00000107581.13	EIF3A	8661
EIF4A2	0.0028799	0.235	52.76	72.9	0.72	RZPDp9028H0120Q		EIF4A2	ENSG00000156976	ENSG00000156976.17	EIF4A2	1974
EIF4G1	0.0311792	0.242	50	64.22	0.78	RZPDp9028J0412Q		EIF4G1	ENSG00000114867	ENSG00000114867.22	EIF4G1	1981
EIF4G2	0.0008523	0.184	53.92	73.11	0.74	RZPDp9028D1716Q		EIF4G2	ENSG00000110321	ENSG00000110321.19	EIF4G2	1982
EIF5A	0.0003829	0.184	127.35	166.42	0.77	RZPDp9028E202Q		EIF5A	ENSG00000288145	ENSG00000288145.1	EIF5A	1984
EIF6	0.0143094	0.242	50.49	76.52	0.66	RZPDp9028D232Q		EIF6	ENSG00000242372	ENSG00000242372.9	EIF6	3692
ELP3	0.009526	0.242	62.68	96.93	0.65	RZPDp9028P042Q		ELP3	ENSG00000134014	ENSG00000134014.17	ELP3	55140
EMILIN1	0.0039098	0.242	51.37	75.19	0.68	RZPDp9028B193Q		EMILIN1	ENSG00000138080	ENSG00000138080.14	EMILIN1	11117
EML3	0.0082484	0.242	53.82	86.6	0.62	RZPDp9028H133Q		EML3	ENSG00000149499	ENSG00000149499.12	EML3	256364
ENC1	0.0284765	0.242	50.74	71.17	0.71	RZPDp9028B243Q		ENC1	ENSG00000171617	ENSG00000171617.15	ENC1	8507
EP300	0.0176464	0.242	53.91	76.07	0.71	RZPDp9028I162Q		EP300	ENSG00000100393	ENSG00000100393.14	EP300	2033
EPC1	0.0178951	0.242	65.04	86.34	0.75	RZPDp9028N053Q		EPC1	ENSG00000120616	ENSG00000120616.16	EPC1	80314
EPDR1	0.0002021	0.133	111.1	145.62	0.76	RZPDp9028C133Q		EPDR1	ENSG00000086289	ENSG00000086289.12	EPDR1	54749
EPHB3	0.0276408	0.242	77.72	102.94	0.75	RZPDp9028K201Q		EPHB3	ENSG00000182580	ENSG00000182580.3	EPHB3	2049
EPN1	0.0044069	0.242	67.15	95.45	0.7	RZPDp9028M052Q		EPN1	ENSG00000063245	ENSG00000063245.15	EPN1	29924
EPS8L2	0.0029166	0.236	66.3	94.9	0.7	RZPDp9028K243Q		EPS8L2	ENSG00000177106	ENSG00000177106.17	EPS8L2	64787
ERAP2	0.0308886	0.242	50.25	63.73	0.79	RZPDp9028P136Q		ERAP2	ENSG00000164308	ENSG00000164308.17	ERAP2	64167
EVPL	0.0052244	0.242	53.35	67.89	0.79	RZPDp9028F014Q		EVPL	ENSG00000167880	ENSG00000167880.8	EVPL	2125
EXOC6B	0.0150319	0.242	67.47	109.71	0.61	RZPDp9028L032Q		EXOC6B	ENSG00000144036	ENSG00000144036.16	EXOC6B	23233
EXOSC5	0.0189978	0.242	77.51	132.8	0.58	RZPDp9027A0217Q		EXOSC5	ENSG00000077348	ENSG00000077348.10	EXOSC5	56915
FAM134A	0.0025588	0.22	58.19	73.31	0.79	RZPDp9028E0916Q		FAM13A	ENSG00000138640	ENSG00000138640.15	FAM13A	10144
FAM13B	0.0399674	0.242	52.45	66.51	0.79	RZPDp9028O1015Q		FAM13B	ENSG00000031003	ENSG00000031003.11	FAM13B	51306
FAM83H	0.0405646	0.242	74.6	104.48	0.71	RZPDp9028H022Q		FAM83H	ENSG00000273889	ENSG00000273889.2	FAM83H	286077
FAU	0.0157149	0.242	83.82	110.94	0.76	RZPDp9028G1416Q		FAU	ENSG00000149806	ENSG00000149806.11	FAU	2197
FBLN2	0.0096344	0.242	51.7	70.22	0.74	RZPDp9028H082Q		FBLN2	ENSG00000163520	ENSG00000163520.14	FBLN2	2199
FBN1	0.0175715	0.242	50	71.32	0.7	RZPDp9028H153Q		FBN1	ENSG00000166147	ENSG00000166147.15	FBN1	2200
FBXO44	0.0010572	0.189	75.16	127.8	0.59	RZPDp9028M152Q		FBXO44	ENSG00000132879	ENSG00000132879.14	FBXO44	93611
FBXO6	0.0379626	0.242	50.57	68.85	0.73	RZPDp9028O135Q		FBXO6	ENSG00000116663	ENSG00000116663.11	FBXO6	26270
FCGBP	0.0311835	0.242	50.49	66.33	0.76	RZPDp9028O246Q		FCGBP	ENSG00000281123	ENSG00000281123.3	FCGBP	8857
FCHO1	0.0320455	0.242	92.99	151.54	0.61	RZPDp9027E0517Q		FCHO1	ENSG00000130475	ENSG00000130475.15	FCHO1	23149
FGFR3	0.0084975	0.242	53.81	76.87	0.7	RZPDp9027A151Q		FGFR3	ENSG00000068078	ENSG00000068078.20	FGFR3	2261
FGFRL1	0.0146244	0.242	77.62	112.29	0.69	RZPDp9028K062Q		FGFRL1	ENSG00000127418	ENSG00000127418.15	FGFRL1	53834
FHL1 (includes EG:14199)	0.0304489	0.242	54.5	75.68	0.72	RZPDp9028B164Q		FHL1	ENSG00000022267	ENSG00000022267.19	FHL1	2273
FHL2	0.002069	0.203	60.65	100.15	0.61	RZPDp9028J172Q		FHL2	ENSG00000115641	ENSG00000115641.19	FHL2	2274
FKBP15	0.0444959	0.242	50.25	64.84	0.77	RZPDp9028H1613Q		FKBP15	ENSG00000119321	ENSG00000119321.10	FKBP15	23307
FKBP1A	0.0250082	0.242	55.22	71.5	0.77	RZPDp9028H1616Q		FKBP1A	ENSG00000088832	ENSG00000088832.18	FKBP1A	2280
FLAD1	0.0408289	0.242	53.11	69.64	0.76	RZPDp9028A0511Q		FLAD1	ENSG00000160688	ENSG00000160688.19	FLAD1	80308
FLNA	0.0271921	0.242	52.45	74	0.71	RZPDp9028I064Q		FLNA	ENSG00000196924	ENSG00000196924.19	FLNA	2316
FLNB	0.0004306	0.184	75.62	132.32	0.57	RZPDp9028G231Q		FLNB	ENSG00000136068	ENSG00000136068.16	FLNB	2317
FN1 (includes EG:100005469)	0.0010737	0.189	60.88	115.37	0.53	RZPDp9028K072Q		FN1	ENSG00000115414	ENSG00000115414.21	FN1	2335
FNDC1	0.0003043	0.16	64.88	108.73	0.6	RZPDp9028I113Q		FNDC1	ENSG00000164694	ENSG00000164694.17	FNDC1	84624
FOSL2	0.0198284	0.242	52.88	75.77	0.7	RZPDp9028I063Q		FOSL2	ENSG00000075426	ENSG00000075426.12	FOSL2	2355
FOXJ1	0.0068386	0.242	86.03	134.24	0.64	RZPDp9028E231Q		FOXJ1	ENSG00000129654	ENSG00000129654.8	FOXJ1	2302
FOXK1	0.0071512	0.242	58.37	86.15	0.68	RZPDp9028B192Q		FOXK1	ENSG00000164916	ENSG00000164916.11	FOXK1	221937
FOXL1	0.002508	0.22	55.5	82.82	0.67	RZPDp9028C233Q		FOXL1	ENSG00000176678	ENSG00000176678.6	FOXL1	2300
FOXO3	0.0170843	0.242	129.46	162.24	0.8	RZPDp9028C071Q		FOXO3	ENSG00000118689	ENSG00000118689.15	FOXO3	2309
FOXP4	0.0182668	0.242	58.01	81.02	0.72	RZPDp9028D073Q		FOXP4	ENSG00000137166	ENSG00000137166.17	FOXP4	116113
FSCN1 (includes EG:14086)	0.0038013	0.242	57.49	90.51	0.64	RZPDp9028P222Q		FSCN1	ENSG00000075618	ENSG00000075618.18	FSCN1	6624
FTH1 (includes EG:14319)	0.0020689	0.203	78.73	133.47	0.59	RZPDp9028C1019Q		FTH1	ENSG00000167996	ENSG00000167996.16	FTH1	2495
FYN	0.0258613	0.242	51.76	65.72	0.79	RZPDp9028J0319Q		FYN	ENSG00000010810	ENSG00000010810.17	FYN	2534
GABARAP	0.0160576	0.242	52.58	74.34	0.71	RZPDp9028D063Q		GABARAP	ENSG00000170296	ENSG00000170296.10	GABARAP	11337
GALNT12	0.003567	0.242	135.98	201.93	0.67	RZPDp9028E182Q		GALNT12	ENSG00000119514	ENSG00000119514.7	GALNT12	79695
GANAB	0.0261714	0.242	51.2	73.33	0.7	RZPDp9028P056Q		GANAB	ENSG00000089597	ENSG00000089597.18	GANAB	23193
GAPDH	0.0185534	0.242	52.74	78.05	0.68	RZPDp9028J082Q		GAPDH	ENSG00000111640	ENSG00000111640.15	GAPDH	2597
GART	0.0251453	0.242	57.13	73.44	0.78	RZPDp9028E0617Q		GART	ENSG00000262473	ENSG00000262473.5	GART	2618
GBF1	0.0278745	0.242	53.39	77.01	0.69	RZPDp9028F053Q		GBF1	ENSG00000107862	ENSG00000107862.7	GBF1	8729
GBP1P1	0.0007636	0.184	85.45	119.32	0.72	RZPDp9028H043Q		GBP1P1	ENSG00000225492	ENSG00000225492.6	GBP1P1	400759
GBP3	0.0259111	0.242	52.7	72.13	0.73	RZPDp9028F205Q		GBP3	ENSG00000117226	ENSG00000117226.12	GBP3	2635
GCDH	0.00693	0.242	53.13	82.26	0.65	RZPDp9028K213Q		GCDH	ENSG00000105607	ENSG00000105607.13	GCDH	2639
GCN1L1	0.0044382	0.242	51.45	77.05	0.67	RZPDp9028F0816Q		GDAP1L1	ENSG00000124194	ENSG00000124194.17	GDAP1L1	78997
GDI1	0.0097429	0.242	65.76	89.96	0.73	RZPDp9028E2219Q		GDI1	ENSG00000203879	ENSG00000203879.12	GDI1	2664
GET4	0.0265065	0.242	52.56	74.92	0.7	RZPDp9028J012Q		GET4	ENSG00000239857	ENSG00000239857.7	GET4	51608
GFPT1	0.0130509	0.242	54	73.46	0.74	RZPDp9028L152Q		GFPT1	ENSG00000198380	ENSG00000198380.13	GFPT1	2673
GGA1 (includes EG:106039)	0.0063913	0.242	72.67	109.22	0.67	RZPDp9028L101Q		GGA1	ENSG00000100083	ENSG00000100083.19	GGA1	26088
GLG1 (includes EG:20340)	0.0298449	0.242	50.97	66.16	0.77	RZPDp9028K0621Q		GLG1	ENSG00000090863	ENSG00000090863.12	GLG1	2734
GLUD2	0.0287487	0.242	66.99	49.62	1935-01-01	RZPDp9027N1016Q		GLUD2	ENSG00000288118	ENSG00000288118.1	GLUD2	2747
GLYCTK	0.0174169	0.242	135.85	295.63	0.46	RZPDp9027B2016Q		GLYCTK	ENSG00000168237	ENSG00000168237.18	GLYCTK	132158
GNB3	0.0130721	0.242	57.19	77.59	0.74	RZPDp9028G046Q		GNB3	ENSG00000111664	ENSG00000111664.11	GNB3	2784
GNL3	0.003743	0.242	61.84	87.25	0.71	RZPDp9028G0411Q		GNL3	ENSG00000163938	ENSG00000163938.17	GNL3	26354
GOLGA7	0.0322027	0.242	50.66	65.76	0.77	RZPDp9028A0521Q		GOLGA7	ENSG00000147533	ENSG00000147533.18	GOLGA7	51125
GON4L	0.0035513	0.242	64.64	106.9	0.6	RZPDp9028B222Q		GON4L	ENSG00000116580	ENSG00000116580.20	GON4L	54856
GPC1	0.0136291	0.242	52.32	76.32	0.69	RZPDp9028J233Q		GPC1	ENSG00000063660	ENSG00000063660.9	GPC1	2817
GPKOW	0.0453128	0.242	50.17	66.01	0.76	RZPDp9028I028Q		GPKOW	ENSG00000068394	ENSG00000068394.11	GPKOW	27238
GPR35	0.0124118	0.242	79.89	113.46	0.7	RZPDp9028D133Q		GPR35	ENSG00000178623	ENSG00000178623.13	GPR35	2859
GRAMD1A	0.0487508	0.242	87.4	111.14	0.79	RZPDp9028G053Q		GRAMD1A	ENSG00000089351	ENSG00000089351.15	GRAMD1A	57655
GRN	0.0022225	0.21	50	84.71	0.59	RZPDp9028L051Q		GRN	ENSG00000030582	ENSG00000030582.18	GRN	2896
GRPEL1	0.0265524	0.242	50.98	64.66	0.79	RZPDp9028F1414Q		GRPEL1	ENSG00000109519	ENSG00000109519.13	GRPEL1	80273
GRWD1	0.012852	0.242	51.92	69.75	0.74	RZPDp9028A0710Q		GRWD1	ENSG00000105447	ENSG00000105447.13	GRWD1	83743
GSDMD	0.0209516	0.242	66.63	86.05	0.77	RZPDp9028G049Q		GSDMD	ENSG00000278718	ENSG00000278718.3	GSDMD	79792
GSTK1	0.0073172	0.242	72.25	95.27	0.76	RZPDp9028F1220Q		GSTK1	ENSG00000197448	ENSG00000197448.14	GSTK1	373156
GTF2F1	0.0357744	0.242	71	103.12	0.69	RZPDp9028H161Q		GTF2F1	ENSG00000125651	ENSG00000125651.14	GTF2F1	2962
GTF2IRD2	0.0481347	0.242	59.5	83.82	0.71	RZPDp9028C072Q		GTF2IRD2	ENSG00000196275	ENSG00000196275.16	GTF2IRD2	84163
GYS1	0.0295312	0.242	54.08	73.99	0.73	RZPDp9028A2016Q		GYS1	ENSG00000104812	ENSG00000104812.15	GYS1	2997
GZMM	0.0484099	0.242	60.5	77.51	0.78	RZPDp9028A0414Q		GZMM	ENSG00000197540	ENSG00000197540.8	GZMM	3004
H19	0.0295254	0.242	50	70.43	0.71	RZPDp9028K242Q		H19	ENSG00000288237	ENSG00000288237.1	H19	102724852
HADH	0.0153896	0.242	56.75	78.14	0.73	RZPDp9028A0116Q		HADH	ENSG00000138796	ENSG00000138796.18	HADH	3033
HAUS7	0.0290753	0.242	79.07	109.06	0.72	RZPDp9028G0819Q		HAUS7	ENSG00000213397	ENSG00000213397.12	HAUS7	55559
HBP1	0.0015853	0.192	53.72	110.19	0.49	RZPDp9028M232Q		HBP1	ENSG00000283847	ENSG00000283847.2	HBP1	26959
HCFC1	0.0046983	0.242	50.65	79.33	0.64	RZPDp9028F052Q		HCFC1	ENSG00000172534	ENSG00000172534.14	HCFC1	3054
HDAC5	0.0353004	0.242	54.87	72.17	0.76	RZPDp9028C0316Q		HDAC5	ENSG00000108840	ENSG00000108840.16	HDAC5	10014
HDGF	0.0256129	0.242	95.48	121.63	0.78	RZPDp9028G061Q		HDGF	ENSG00000143321	ENSG00000143321.19	HDGF	3068
HDLBP	0.001536	0.192	52.03	90.53	0.57	RZPDp9028D023Q		HDLBP	ENSG00000115677	ENSG00000115677.18	HDLBP	3069
HECTD1	0.0420038	0.242	50.25	65.57	0.77	RZPDp9028B109Q		HECTD1	ENSG00000092148	ENSG00000092148.14	HECTD1	25831
HECTD3	0.0315468	0.242	53.22	73.1	0.73	RZPDp9028E025Q		HECTD3	ENSG00000126107	ENSG00000126107.15	HECTD3	79654
HERC2	0.002163	0.207	73.83	139.7	0.53	RZPDp9028F072Q		HERC2	ENSG00000277278	ENSG00000277278.4	HERC2	8924
HERC2P4	0.0097665	0.242	71.95	101.15	0.71	RZPDp9028C2320Q		HERC2P4	ENSG00000230267	ENSG00000230267.7	HERC2P4
HERPUD1	0.0248652	0.242	62.6	82.01	0.76	RZPDp9028D0317Q		HERPUD1	ENSG00000051108	ENSG00000051108.15	HERPUD1	9709
HES1 (includes EG:15205)	0.0267908	0.242	54.05	71.53	0.76	RZPDp9028P025Q		HES1	ENSG00000114315	ENSG00000114315.4	HES1	3280
HIF1A	0.0278376	0.242	67.67	100.62	0.67	RZPDp9028L111Q		HIF1A	ENSG00000100644	ENSG00000100644.17	HIF1A	3091
HIPK3	0.0461386	0.242	62.47	80.35	0.78	RZPDp9028G095Q		HIPK3	ENSG00000110422	ENSG00000110422.12	HIPK3	10114
HIVEP2	0.046025	0.242	50.65	64.25	0.79	RZPDp9028M0110Q		HIVEP2	ENSG00000010818	ENSG00000010818.10	HIVEP2	3097
HLA-A	0.0045505	0.242	51.3	78.62	0.65	RZPDp9028A193Q		HLA-A	ENSG00000227715	ENSG00000227715.11	HLA-A	3105
HLA-C	0.0231609	0.242	50.82	70.78	0.72	RZPDp9028H216Q		HLA-C	ENSG00000206435	ENSG00000206435.10	HLA-C	3107
HLA-E	0.0402618	0.242	58.89	75.25	0.78	RZPDp9028A0817Q		HLA-E	ENSG00000206493	ENSG00000206493.7	HLA-E	3133
HMG20B	0.0020414	0.203	64.27	92.85	0.69	RZPDp9028A243Q		HMG20B	ENSG00000064961	ENSG00000064961.19	HMG20B	10362
HMGB2	0.0159982	0.242	58.44	74.37	0.79	RZPDp9027B131Q		HMGB2	ENSG00000164104	ENSG00000164104.12	HMGB2	3148
HMGN2	0.0415206	0.242	53.02	68.63	0.77	RZPDp9028E1018Q		HMGN2	ENSG00000198830	ENSG00000198830.11	HMGN2	3151
HNRNPA0	0.0307503	0.242	50.72	68.1	0.74	RZPDp9028A242Q		HNRNPA0	ENSG00000177733	ENSG00000177733.7	HNRNPA0	10949
HNRNPA3	0.0374652	0.242	51.15	65.54	0.78	RZPDp9028L2211Q		HNRNPA3	ENSG00000170144	ENSG00000170144.21	HNRNPA3	220988
HNRNPC	0.0228325	0.242	63.95	95.65	0.67	RZPDp9028F101Q		HNRNPC	ENSG00000092199	ENSG00000092199.19	HNRNPC	3183
HNRNPH1	0.012346	0.242	65.76	93.15	0.71	RZPDp9028O014Q		HNRNPH1	ENSG00000284254	ENSG00000284254.3	HNRNPH1	3187
HNRNPH3	0.0494269	0.242	236.91	352.4	0.67	RZPDp9027P1716Q		HNRNPH3	ENSG00000096746	ENSG00000096746.18	HNRNPH3	3189
HNRNPK	0.0014098	0.192	61.45	91.84	0.67	RZPDp9028M073Q		HNRNPK	ENSG00000165119	ENSG00000165119.21	HNRNPK	3190
HPCAL1	0.0206831	0.242	54.02	68.16	0.79	RZPDp9028P034Q		HPCAL1	ENSG00000115756	ENSG00000115756.13	HPCAL1	3241
HSD17B4	0.006251	0.242	53.59	78.59	0.68	RZPDp9028H113Q		HSD17B4	ENSG00000133835	ENSG00000133835.18	HSD17B4	3295
HSPA5	0.0443255	0.242	52.05	69.77	0.75	RZPDp9028F246Q		HSPA5	ENSG00000044574	ENSG00000044574.9	HSPA5	3309
HSPA8	0.0166855	0.242	73.53	93.08	0.79	RZPDp9028A2416Q		HSPA8	ENSG00000109971	ENSG00000109971.14	HSPA8	3312
HSPA9	0.0082605	0.242	71.02	89.13	0.8	RZPDp9028J0815Q		HSPA9	ENSG00000113013	ENSG00000113013.16	HSPA9	3313
HSPB1	0.0078	0.242	81.56	119.65	0.68	RZPDp9028I152Q		HSPB1	ENSG00000106211	ENSG00000106211.10	HSPB1	3315
HSPG2	0.0213442	0.242	74.53	98.98	0.75	RZPDp9028H144Q		HSPG2	ENSG00000142798	ENSG00000142798.20	HSPG2	3339
HTRA3	0.0110253	0.242	106.7	135.88	0.79	RZPDp9028K071Q		HTRA3	ENSG00000170801	ENSG00000170801.10	HTRA3	94031
ICAM3	0.0311721	0.242	57.22	87.52	0.65	RZPDp9028B2214Q		ICAM3	ENSG00000076662	ENSG00000076662.10	ICAM3	3385
ID3	0.0085936	0.242	51.63	78.55	0.66	RZPDp9028B092Q		ID3	ENSG00000283060	ENSG00000283060.2	ID3	3399
IDH3B	0.0062648	0.242	88.17	188.9	0.47	RZPDp9027A1317Q		IDH3B	ENSG00000101365	ENSG00000101365.21	IDH3B	3420
IDH3G	0.0079749	0.242	57.22	83.17	0.69	RZPDp9028C015Q		IDH3G	ENSG00000067829	ENSG00000067829.20	IDH3G	3421
IDS	0.0067324	0.242	51.31	78.21	0.66	RZPDp9028I062Q		IDS	ENSG00000010404	ENSG00000010404.18	IDS	3423
IER2	0.0232959	0.242	55.9	76.62	0.73	RZPDp9028A0619Q		IER2	ENSG00000160888	ENSG00000160888.7	IER2	9592
IGBP1	0.0021838	0.207	63.95	83.66	0.76	RZPDp9028G0118Q		IGBP1	ENSG00000089289	ENSG00000089289.16	IGBP1	3476
IGF2R	0.0099814	0.242	52.83	78.32	0.67	RZPDp9028J242Q		IGF2R	ENSG00000197081	ENSG00000197081.16	IGF2R	3482
IK	0.0429083	0.242	148.12	234.67	0.63	RZPDp9027O0917Q		IK	ENSG00000113141	ENSG00000113141.19	IK	3550
IKBKB	0.0340485	0.242	52.33	70.25	0.74	RZPDp9028I1817Q		IKBKB	ENSG00000104365	ENSG00000104365.16	IKBKB	3551
IKBKG	0.0007912	0.184	57.27	97.67	0.59	RZPDp9028F013Q		IKBKG	ENSG00000269335	ENSG00000269335.7	IKBKG	8517
IL17RA	0.0335676	0.242	60.35	81.29	0.74	RZPDp9028C1519Q		IL17RA	ENSG00000177663	ENSG00000177663.14	IL17RA	23765
IL32	0.0489272	0.242	50.08	64.3	0.78	RZPDp9028N219Q		IL32	ENSG00000008517	ENSG00000008517.19	IL32	9235
ILF2	0.0006137	0.184	114.84	152.77	0.75	RZPDp9028G041Q		ILF2	ENSG00000143621	ENSG00000143621.17	ILF2	3608
ILF3	0.0255617	0.242	51.56	68.02	0.76	RZPDp9028C1012Q		ILF3	ENSG00000129351	ENSG00000129351.17	ILF3	3609
IMPACT	0.0398686	0.242	148.54	230.22	0.65	RZPDp9027M0917Q		IMPACT	ENSG00000154059	ENSG00000154059.11	IMPACT	55364
ING3 (includes EG:312154)	0.018845	0.242	66.15	84.26	0.79	RZPDp9028G1616Q		ING3	ENSG00000071243	ENSG00000071243.16	ING3	54556
INPP5D	0.0174654	0.242	73.79	101.1	0.73	RZPDp9028E043Q		INPP5D	ENSG00000281614	ENSG00000281614.3	INPP5D	3635
INPP5K	0.0033169	0.242	52.57	77.7	0.68	RZPDp9028A213Q		INPP5K	ENSG00000132376	ENSG00000132376.20	INPP5K	51763
INPPL1	0.0073453	0.242	61.8	89.02	0.69	RZPDp9028K103Q		INPPL1	ENSG00000165458	ENSG00000165458.15	INPPL1	3636
INTS1	0.0043155	0.242	58.8	97.87	0.6	RZPDp9028B142Q		INTS1	ENSG00000164880	ENSG00000164880.16	INTS1	26173
IPO5	1.01e-05	0.0263	84.48	123.28	0.69	RZPDp9028B153Q		IPO5	ENSG00000065150	ENSG00000065150.21	IPO5	3843
IRAK1	0.0463075	0.242	60.56	81.86	0.74	RZPDp9028C0115Q		IRAK1	ENSG00000184216	ENSG00000184216.14	IRAK1	3654
IRF2BP2	0.0164044	0.242	56.33	79.93	0.7	RZPDp9028F043Q		IRF2BP2	ENSG00000168264	ENSG00000168264.11	IRF2BP2	359948
IRF2BPL	0.0076658	0.242	55.62	81.09	0.69	RZPDp9028P063Q		IRF2BPL	ENSG00000119669	ENSG00000119669.5	IRF2BPL	64207
IRF4	0.0233093	0.242	55.1	70.88	0.78	RZPDp9028J1314Q		IRF4	ENSG00000137265	ENSG00000137265.15	IRF4	3662
ISM1	0.02656	0.242	51.14	68.22	0.75	RZPDp9028L2019Q		ISM1	ENSG00000101230	ENSG00000101230.6	ISM1	140862
ISYNA1	0.0005415	0.184	113.31	213.88	0.53	RZPDp9028C102Q		ISYNA1	ENSG00000105655	ENSG00000105655.19	ISYNA1	51477
ITGA5	0.001034	0.189	70.49	139.77	0.5	RZPDp9028H012Q		ITGA5	ENSG00000161638	ENSG00000161638.11	ITGA5	3678
ITGB4	0.0043856	0.242	50.25	66.62	0.75	RZPDp9028J202Q		ITGB4	ENSG00000132470	ENSG00000132470.14	ITGB4	3691
ITGB5	0.0025601	0.22	82.06	124.15	0.66	RZPDp9028A153Q		ITGB5	ENSG00000082781	ENSG00000082781.12	ITGB5	3693
IVNS1ABP	0.002491	0.22	58.34	111.46	0.52	RZPDp9028B133Q		IVNS1ABP	ENSG00000116679	ENSG00000116679.16	IVNS1ABP	10625
IWS1	0.040551	0.242	61.23	84.93	0.72	RZPDp9028F103Q		IWS1	ENSG00000163166	ENSG00000163166.15	IWS1	55677
JAG1	0.0433657	0.242	51.65	68.75	0.75	RZPDp9028D243Q		JAG1	ENSG00000101384	ENSG00000101384.12	JAG1	182
JMJD1C	0.0425277	0.242	50.65	66	0.77	RZPDp9028B0716Q		JMJD1C	ENSG00000171988	ENSG00000171988.20	JMJD1C	221037
JMJD8	0.0186754	0.242	50.81	75.16	0.68	RZPDp9028L191Q		JMJD8	ENSG00000161999	ENSG00000161999.13	JMJD8	339123
JUND	0.0265287	0.242	63.1	86.71	0.73	RZPDp9028A0216Q		JUND	ENSG00000130522	ENSG00000130522.6	JUND	3727
JUP	0.0206825	0.242	79.82	103.99	0.77	RZPDp9028J061Q		JUP	ENSG00000173801	ENSG00000173801.17	JUP	3728
KANSL1	0.0443822	0.242	50	68.51	0.73	RZPDp9028C202Q		KANSL1	ENSG00000275867	ENSG00000275867.3	KANSL1	284058
KAT2A	0.0122929	0.242	51.81	67.36	0.77	RZPDp9028K0319Q		KAT2A	ENSG00000108773	ENSG00000108773.11	KAT2A	2648
KCMF1	0.011124	0.242	58.51	76.96	0.76	RZPDp9028A048Q		KCMF1	ENSG00000176407	ENSG00000176407.18	KCMF1	56888
KDM4A	0.0009845	0.189	51.47	94.38	0.55	RZPDp9028C162Q		KDM4A	ENSG00000066135	ENSG00000066135.13	KDM4A	9682
KDM5B	0.0369879	0.242	55.38	70.05	0.79	RZPDp9028E068Q		KDM5B	ENSG00000117139	ENSG00000117139.18	KDM5B	10765
KDM5C	0.0270247	0.242	53.98	73.19	0.74	RZPDp9028E0816Q		KDM5C	ENSG00000126012	ENSG00000126012.13	KDM5C	8242
KHDRBS1	0.0328594	0.242	245.2	395.16	0.62	RZPDp9027B1516Q		KHDRBS1	ENSG00000121774	ENSG00000121774.18	KHDRBS1	10657
KIAA1217	0.0113131	0.242	70.3	107.15	0.66	RZPDp9028L153Q		KIAA1217	ENSG00000120549	ENSG00000120549.18	KIAA1217	56243
KIF1C	0.0230677	0.242	54.64	82.41	0.66	RZPDp9028D013Q		KIF1C	ENSG00000129250	ENSG00000129250.12	KIF1C	10749
KIF2A	0.012192	0.242	52.21	68.49	0.76	RZPDp9028C2416Q		KIF2A	ENSG00000068796	ENSG00000068796.19	KIF2A	3796
KIFC2	0.0181682	0.242	92.14	120.83	0.76	RZPDp9028O031Q		KIFC2	ENSG00000167702	ENSG00000167702.13	KIFC2	90990
KLF4	0.0468568	0.242	52.2	65.74	0.79	RZPDp9028A1120Q		KLF4	ENSG00000136826	ENSG00000136826.15	KLF4	9314
KLF6	0.0045963	0.242	89.61	122.72	0.73	RZPDp9028C191Q		KLF6	ENSG00000067082	ENSG00000067082.15	KLF6	1316
KPNA2	0.0339831	0.242	52.07	68.51	0.76	RZPDp9028E1914Q		KPNA2	ENSG00000182481	ENSG00000182481.10	KPNA2	3838
KRR1	0.0383517	0.242	50.81	65.44	0.78	RZPDp9028C1717Q		KRR1	ENSG00000111615	ENSG00000111615.14	KRR1	11103
KRT7	0.008032	0.242	56.73	90.07	0.63	RZPDp9028H173Q		KRT7	ENSG00000135480	ENSG00000135480.17	KRT7	3855
LAMA5	0.0092102	0.242	79.17	107.99	0.73	RZPDp9028A123Q		LAMA5	ENSG00000130702	ENSG00000130702.15	LAMA5	3911
LAT	0.0468108	0.242	50.17	62.96	0.8	RZPDp9028O0718Q		LAT	ENSG00000213658	ENSG00000213658.13	LAT	27040
LCMT1	0.0411242	0.242	52.06	70.6	0.74	RZPDp9028P032Q		LCMT1	ENSG00000205629	ENSG00000205629.12	LCMT1	51451
LCP1	0.038597	0.242	50	65.11	0.77	RZPDp9028O1213Q		LCP1	ENSG00000136167	ENSG00000136167.15	LCP1	3936
LGALS3BP	0.0054781	0.242	54.56	89.24	0.61	RZPDp9028K183Q		LGALS3BP	ENSG00000108679	ENSG00000108679.13	LGALS3BP	3959
LIMD2	0.0352772	0.242	54.29	75.57	0.72	RZPDp9028J013Q		LIMD2	ENSG00000136490	ENSG00000136490.9	LIMD2	80774
LIN7C	0.0414937	0.242	51.79	65	0.8	RZPDp9028I1114Q		LIN7C	ENSG00000148943	ENSG00000148943.12	LIN7C	55327
LONP1	0.0033303	0.242	65.57	49.76	1932-01-01	RZPDp9028A1620Q		LONP1	ENSG00000196365	ENSG00000196365.12	LONP1	9361
LOXL2	0.0154301	0.242	51.21	75.27	0.68	RZPDp9028H193Q		LOXL2	ENSG00000134013	ENSG00000134013.16	LOXL2	4017
LPCAT1	0.0209954	0.242	50	71.37	0.7	RZPDp9028M172Q		LPCAT1	ENSG00000275079	ENSG00000275079.3	LPCAT1	79888
LRBA	0.0216939	0.242	57.62	76.06	0.76	RZPDp9028C0914Q		LRBA	ENSG00000198589	ENSG00000198589.14	LRBA	987
LRP1 (includes EG:16971)	0.0051774	0.242	53.25	82.96	0.64	RZPDp9028I033Q		LRP1	ENSG00000123384	ENSG00000123384.14	LRP1	4035
LRP11	0.000753	0.184	131.92	172.36	0.77	RZPDp9028G202Q		LRP11	ENSG00000120256	ENSG00000120256.11	LRP11	84918
LRP5	0.0042959	0.242	59.57	90.95	0.66	RZPDp9028D012Q		LRP5	ENSG00000162337	ENSG00000162337.12	LRP5	4041
LRRC4B	0.0321944	0.242	70.24	113.94	0.62	RZPDp9027A2317Q		LRRC4B	ENSG00000131409	ENSG00000131409.13	LRRC4B	94030
LSM14A	0.0439565	0.242	54.37	68.02	0.8	RZPDp9028M0119Q		LSM14A	ENSG00000262860	ENSG00000262860.5	LSM14A	26065
LSP1 (includes EG:16985)	0.0489317	0.242	62.14	82.44	0.75	RZPDp9028D0819Q		LSP1	ENSG00000288199	ENSG00000288199.3	LSP1	4046
LSR	0.0110069	0.242	50.17	70.43	0.71	RZPDp9028L243Q		LSR	ENSG00000105699	ENSG00000105699.17	LSR	51599
LTBP3	0.000173	0.125	54.78	96.04	0.57	RZPDp9028F092Q		LTBP3	ENSG00000168056	ENSG00000168056.18	LTBP3	4054
LUC7L3	0.0199658	0.242	50	64.65	0.77	RZPDp9028C0611Q		LTBP4	ENSG00000090006	ENSG00000090006.18	LTBP4	8425
LZTS2	0.0436931	0.242	51.45	71.75	0.72	RZPDp9028M153Q		LUC7L3	ENSG00000108848	ENSG00000108848.16	LUC7L3	51747
MAFF	0.0345831	0.242	50.99	65	0.78	RZPDp9028F2318Q		LZTS2	ENSG00000107816	ENSG00000107816.17	LZTS2	84445
MAGI1	0.0322461	0.242	52.66	73.04	0.72	RZPDp9028B143Q		MAFF	ENSG00000185022	ENSG00000185022.12	MAFF	23764
MAN2B1	0.0166977	0.242	58.6	84.72	0.69	RZPDp9028J103Q		MAGI1	ENSG00000282956	ENSG00000282956.1	MAGI1	9223
MAP3K14	0.0436246	0.242	51.92	68.1	0.76	RZPDp9028B159Q		MAN2B1	ENSG00000104774	ENSG00000104774.13	MAN2B1	4125
MAP3K9	0.0012683	0.192	73.33	113.64	0.65	RZPDp9028B052Q		MAP3K14	ENSG00000282637	ENSG00000282637.1	MAP3K14	9020
MAP7D1	0.0017305	0.195	57.51	87.72	0.66	RZPDp9028E053Q		MAP3K9	ENSG00000006432	ENSG00000006432.16	MAP3K9	4293
MAPK15	0.0202859	0.242	51.27	71.95	0.71	RZPDp9028N203Q		MAP7D1	ENSG00000116871	ENSG00000116871.16	MAP7D1	55700
MAPK3	0.0287714	0.242	75.3	94.46	0.8	RZPDp9028C2319Q		MAPK15	ENSG00000274205	ENSG00000274205.4	MAPK15	225689
MAPT	0.0408435	0.242	211.81	318.37	0.67	RZPDp9027M2316Q		MAPK3	ENSG00000102882	ENSG00000102882.12	MAPK3	5595
MAZ	0.0227304	0.242	54.79	71.29	0.77	RZPDp9027K071Q		MAPT	ENSG00000276155	ENSG00000276155.4	MAPT	4137
MBD3 (includes EG:17192)	0.0166064	0.242	51.52	75.78	0.68	RZPDp9028N062Q		MAZ	ENSG00000103495	ENSG00000103495.15	MAZ	4150
MBD6	0.0014417	0.192	58.69	112.45	0.52	RZPDp9028H172Q		MBD3	ENSG00000071655	ENSG00000071655.18	MBD3	53615
MCAM	0.025996	0.242	66.52	94.32	0.71	RZPDp9028B211Q		MBD6	ENSG00000166987	ENSG00000166987.15	MBD6	114785
MEA1	0.0320863	0.242	51.8	72.18	0.72	RZPDp9028E084Q		MCAM	ENSG00000076706	ENSG00000076706.17	MCAM	4162
MED13L	0.0153617	0.242	51.74	74.34	0.7	RZPDp9028P053Q		MEA1	ENSG00000124733	ENSG00000124733.5	MEA1	4201
MED16	0.0133748	0.242	60.23	90.48	0.67	RZPDp9028M033Q		MED13L	ENSG00000123066	ENSG00000123066.9	MED13L	23389
MED19	0.043382	0.242	50.88	65.27	0.78	RZPDp9028P159Q		MED16	ENSG00000282092	ENSG00000282092.1	MED16	10025
MED25 (includes EG:292889)	0.018524	0.242	56.08	77.65	0.72	RZPDp9028C1419Q		MED19	ENSG00000156603	ENSG00000156603.20	MED19	219541
MEGF6	0.0170517	0.242	50.33	74.39	0.68	RZPDp9028D213Q		MED25	ENSG00000104973	ENSG00000104973.19	MED25	81857
MEGF8	0.0188798	0.242	89.78	115.87	0.77	RZPDp9028N031Q		MEGF6	ENSG00000162591	ENSG00000162591.16	MEGF6	1953
MGA	0.0429222	0.242	51.07	68.42	0.75	RZPDp9028L226Q		MEGF8	ENSG00000105429	ENSG00000105429.13	MEGF8	1954
MICALL1	0.0055177	0.242	97.65	128.15	0.76	RZPDp9028B101Q		MGA	ENSG00000174197	ENSG00000174197.18	MGA	23269
MICALL2	0.0460905	0.242	67.49	87.05	0.78	RZPDp9028N151Q		MICALL1	ENSG00000100139	ENSG00000100139.14	MICALL1	85377
MIF	0.0014623	0.192	64.03	104.25	0.61	RZPDp9028G192Q		MICALL2	ENSG00000164877	ENSG00000164877.19	MICALL2	79778
MIIP	0.0048493	0.242	81.11	108	0.75	RZPDp9028G0117Q		MIF	ENSG00000276701	ENSG00000276701.2	MIF	4282
MINK1	0.0006225	0.184	57.98	87.39	0.66	RZPDp9028F015Q		MIIP	ENSG00000116691	ENSG00000116691.11	MIIP	60672
MLL2	0.0249463	0.242	52.09	75.45	0.69	RZPDp9028G132Q		MINK1	ENSG00000141503	ENSG00000141503.17	MINK1	50488
MLST8	0.0005711	0.184	101.27	195.46	0.52	RZPDp9028G122Q		MLST8	ENSG00000167965	ENSG00000167965.18	MLST8	64223
MMP14	0.0384642	0.242	51.4	68.23	0.75	RZPDp9028F095Q		MMP14	ENSG00000157227	ENSG00000157227.14	MMP14	4323
MMP2	0.0103042	0.242	50.57	69.16	0.73	RZPDp9028P064Q		MMP2	ENSG00000087245	ENSG00000087245.13	MMP2	4313
MOB2 (includes EG:100360882)	0.0451201	0.242	50	63.07	0.79	RZPDp9028F2419Q		MOB2	ENSG00000182208	ENSG00000182208.15	MOB2	81532
MOB4	0.0241462	0.242	60.76	78.34	0.78	RZPDp9028E1116Q		MOB4	ENSG00000115540	ENSG00000115540.15	MOB4	25843
MORF4L1	0.0312333	0.242	71.46	97.51	0.73	RZPDp9028N2016Q		MORF4L1	ENSG00000185787	ENSG00000185787.15	MORF4L1	10933
MPRIP	0.0183997	0.242	59.81	74.82	0.8	RZPDp9028H1420Q		MPRIP	ENSG00000133030	ENSG00000133030.22	MPRIP	23164
MST1 (includes EG:15235)	0.0063725	0.242	56.07	82.75	0.68	RZPDp9028K0119Q		MST1	ENSG00000173531	ENSG00000173531.16	MST1	4485
MTHFS	0.0493468	0.242	51.32	64.82	0.79	RZPDp9028B079Q		MTHFS	ENSG00000136371	ENSG00000136371.11	MTHFS	10588
MUC20	0.0389964	0.242	50	63.29	0.79	RZPDp9028K113Q		MUC20	ENSG00000275430	ENSG00000275430.3	MUC20	200958
MYH11	0.0025	0.22	91.08	124.09	0.73	RZPDp9028E092Q		MYH11	ENSG00000276480	ENSG00000276480.5	MYH11	4629
MYH14	0.0201352	0.242	71.57	101.92	0.7	RZPDp9028A181Q		MYH14	ENSG00000105357	ENSG00000105357.20	MYH14	79784
MYO1D	0.0043324	0.242	59.74	81.71	0.73	RZPDp9028M223Q		MYO1D	ENSG00000176658	ENSG00000176658.17	MYO1D	4642
MYO5A	0.002815	0.235	65.18	108.34	0.6	RZPDp9028O122Q		MYO5A	ENSG00000197535	ENSG00000197535.16	MYO5A	4644
MYOM3	0.0296078	0.242	51.07	69.07	0.74	RZPDp9028D245Q		MYOM3	ENSG00000142661	ENSG00000142661.19	MYOM3	127294
MZF1	0.0170464	0.242	63.04	85.48	0.74	RZPDp9028G034Q		MZF1	ENSG00000099326	ENSG00000099326.9	MZF1	7593
NAGLU	0.0093356	0.242	50.41	66.15	0.76	RZPDp9028F1716Q		NAGLU	ENSG00000108784	ENSG00000108784.10	NAGLU	4669
NARF	0.0401092	0.242	54.99	75.63	0.73	RZPDp9028A1516Q		NARF	ENSG00000141562	ENSG00000141562.19	NARF	26502
NBAS	0.0067301	0.242	64.63	96.29	0.67	RZPDp9028G0915Q		NBAS	ENSG00000151779	ENSG00000151779.13	NBAS	51594
NBPF15 (includes others)	0.032122	0.242	52.75	66.25	0.8	RZPDp9028A0721Q		NBPF15	ENSG00000266338	ENSG00000266338.7	NBPF15	284565
NCOA3	0.0474518	0.242	59.96	77.22	0.78	RZPDp9028F035Q		NCOA3	ENSG00000124151	ENSG00000124151.19	NCOA3	8202
NCOR2	0.0089032	0.242	54.05	81.59	0.66	RZPDp9028I103Q		NCOR2	ENSG00000196498	ENSG00000196498.13	NCOR2	9612
NDUFS7	0.0431988	0.242	52.5	69.62	0.75	RZPDp9028F216Q		NDUFS7	ENSG00000115286	ENSG00000115286.21	NDUFS7	374291
NDUFV1	0.0083377	0.242	74.09	96.48	0.77	RZPDp9028K0220Q		NDUFV1	ENSG00000167792	ENSG00000167792.13	NDUFV1	4723
NEDD4L	0.0214765	0.242	55.15	78.48	0.7	RZPDp9028I122Q		NEDD4L	ENSG00000049759	ENSG00000049759.20	NEDD4L	23327
NEK1	0.0189769	0.242	86.02	115.04	0.75	RZPDp9028B141Q		NEK1	ENSG00000137601	ENSG00000137601.18	NEK1	4750
NEURL4	0.0017062	0.195	122.68	180.03	0.68	RZPDp9028O052Q		NEURL4	ENSG00000288301	ENSG00000288301.1	NEURL4	84461
NFE2L1	0.0466307	0.242	55.79	73.17	0.76	RZPDp9028O102Q		NFE2L1	ENSG00000082641	ENSG00000082641.16	NFE2L1	4779
NFIC	0.0321066	0.242	54.55	76.27	0.72	RZPDp9028J192Q		NFIC	ENSG00000141905	ENSG00000141905.19	NFIC	4782
NFKBIA	0.0090346	0.242	55.48	83.59	0.66	RZPDp9028G0420Q		NFKBIA	ENSG00000100906	ENSG00000100906.11	NFKBIA	4792
NFKBIZ	0.0050287	0.242	62.67	86.53	0.72	RZPDp9028E1015Q		NFKBIZ	ENSG00000144802	ENSG00000144802.11	NFKBIZ	64332
NFRKB	0.0265499	0.242	89.75	116.79	0.77	RZPDp9028H0416Q		NFRKB	ENSG00000170322	ENSG00000170322.15	NFRKB	4798
NKX2-1	0.001648	0.192	56.49	95.61	0.59	RZPDp9028I023Q		NKX2-1	ENSG00000136352	ENSG00000136352.20	NKX2-1	7080
NLRC5	0.0101414	0.242	71.12	98.63	0.72	RZPDp9028A1014Q		NLRC5	ENSG00000140853	ENSG00000140853.17	NLRC5	84166
NME2	0.0355017	0.242	65.79	83.61	0.79	RZPDp9028G0217Q		NME2	ENSG00000243678	ENSG00000243678.12	NME2	4831
NOL8	0.0316633	0.242	51.9	69.47	0.75	RZPDp9028G0212Q		NOL8	ENSG00000198000	ENSG00000198000.12	NOL8	55035
NOLC1	0.0493757	0.242	52.7	69.73	0.76	RZPDp9028H159Q		NOLC1	ENSG00000166197	ENSG00000166197.17	NOLC1	9221
NOTCH2	0.0337926	0.242	50.65	66.17	0.77	RZPDp9028E1117Q		NOTCH2	ENSG00000134250	ENSG00000134250.21	NOTCH2	4853
NOTCH3	0.0253391	0.242	77.39	103.41	0.75	RZPDp9028K191Q		NOTCH3	ENSG00000074181	ENSG00000074181.9	NOTCH3	4854
NOTCH4	0.0009571	0.186	80.69	136.01	0.59	RZPDp9028G033Q		NOTCH4	ENSG00000238196	ENSG00000238196.5	NOTCH4	4855
NPC2 (includes EG:10577)	0.0242356	0.242	67.38	93.88	0.72	RZPDp9028L081Q		NPC2	ENSG00000119655	ENSG00000119655.11	NPC2	10577
NPEPL1	0.0011812	0.192	68.17	117.35	0.58	RZPDp9028M121Q		NPEPL1	ENSG00000215440	ENSG00000215440.12	NPEPL1	79716
NR4A1	0.0034635	0.242	64.41	108.57	0.59	RZPDp9028L162Q		NR4A1	ENSG00000123358	ENSG00000123358.20	NR4A1	3164
NR4A2	0.0253123	0.242	55.39	75.21	0.74	RZPDp9028C1719Q		NR4A2	ENSG00000153234	ENSG00000153234.15	NR4A2	4929
NRAS (includes EG:18176)	0.0107108	0.242	79.17	112.19	0.71	RZPDp9028N171Q		NRAS	ENSG00000213281	ENSG00000213281.5	NRAS	4893
NSD1	0.0417613	0.242	51.97	70.93	0.73	RZPDp9028E163Q		NSD1	ENSG00000165671	ENSG00000165671.22	NSD1	64324
NSMCE1	0.0053135	0.242	52.01	82.95	0.63	RZPDp9028A143Q		NSMCE1	ENSG00000169189	ENSG00000169189.17	NSMCE1	197370
NUDT19	0.0230861	0.242	51.51	64.89	0.79	RZPDp9028M1514Q		NUDT19	ENSG00000213965	ENSG00000213965.4	NUDT19	390916
NUMA1	0.0016412	0.192	71.54	105.67	0.68	RZPDp9028D192Q		NUMA1	ENSG00000137497	ENSG00000137497.19	NUMA1	4926
NUP188 (includes EG:227699)	0.0147964	0.242	60.01	83.18	0.72	RZPDp9028A0416Q		NUP188	ENSG00000095319	ENSG00000095319.14	NUP188	23511
NUP210	0.0233342	0.242	88.95	115.25	0.77	RZPDp9028F021Q		NUP210	ENSG00000132182	ENSG00000132182.12	NUP210	23225
NVL	0.010116	0.242	66.31	99.47	0.67	RZPDp9028K032Q		NVL	ENSG00000143748	ENSG00000143748.18	NVL	4931
OCIAD2	0.005082	0.242	114.94	246.3	0.47	RZPDp9027M0717Q		OCIAD2	ENSG00000145247	ENSG00000145247.12	OCIAD2	132299
OGDH	0.0083391	0.242	59.83	95.84	0.62	RZPDp9028H0616Q		OGDH	ENSG00000105953	ENSG00000105953.16	OGDH	4967
OGFR	0.0093518	0.242	77.85	106.02	0.73	RZPDp9028J171Q		OGFR	ENSG00000060491	ENSG00000060491.17	OGFR	11054
OLFML2A	0.0116638	0.242	97.31	130.14	0.75	RZPDp9028C061Q		OLFML2A	ENSG00000185585	ENSG00000185585.20	OLFML2A	169611
PABPC1	0.0073481	0.242	69.9	95.34	0.73	RZPDp9028G174Q		PABPC1	ENSG00000070756	ENSG00000070756.17	PABPC1	26986
PABPC4	0.0032673	0.242	64.05	93.64	0.68	RZPDp9028N063Q		PABPC4	ENSG00000090621	ENSG00000090621.15	PABPC4	8761
PACS1	0.0162855	0.242	97.71	132.56	0.74	RZPDp9028G121Q		PACS1	ENSG00000175115	ENSG00000175115.13	PACS1	55690
PAICS	0.0499152	0.242	50.25	64.1	0.78	RZPDp9028G158Q		PAICS	ENSG00000128050	ENSG00000128050.9	PAICS	10606
PAK4	0.0151664	0.242	53.57	78.25	0.68	RZPDp9028I042Q		PAK4	ENSG00000130669	ENSG00000130669.17	PAK4	10298
PAK6	0.002308	0.213	55.55	96.68	0.57	RZPDp9028D052Q		PAK6	ENSG00000137843	ENSG00000137843.12	PAK6	106821730
PAM	0.0117318	0.242	53.1	96.13	0.55	RZPDp9028I222Q		PAK6	ENSG00000137843	ENSG00000137843.12	PAK6	56924
PARD3	0.030885	0.242	91.77	123.47	0.74	RZPDp9028H181Q		PAM	ENSG00000145730	ENSG00000145730.21	PAM	5066
PARP1	0.0474096	0.242	84.14	130.31	0.65	RZPDp9027K1717Q		PARD3	ENSG00000148498	ENSG00000148498.16	PARD3	56288
PARS2	0.0384062	0.242	50.17	63.21	0.79	RZPDp9028P029Q		PARP1	ENSG00000143799	ENSG00000143799.14	PARP1	142
PBXIP1	0.0223313	0.242	52.35	76.57	0.68	RZPDp9028F113Q		PARS2	ENSG00000162396	ENSG00000162396.6	PARS2	25973
PCBP1	0.0481735	0.242	51.45	66.29	0.78	RZPDp9028B239Q		PBXIP1	ENSG00000163346	ENSG00000163346.17	PBXIP1	57326
PCBP2	0.0252218	0.242	60.63	88.41	0.69	RZPDp9028C0416Q		PCBP1	ENSG00000169564	ENSG00000169564.7	PCBP1	5093
PCDH12	0.0200065	0.242	50	69.64	0.72	RZPDp9028E232Q		PCBP2	ENSG00000197111	ENSG00000197111.16	PCBP2	5094
PCDP1	0.0010364	0.189	81.88	121.14	0.68	RZPDp9028N212Q		PCDH12	ENSG00000113555	ENSG00000113555.6	PCDH12	51294
PCGF2	0.0253815	0.242	54.63	77.78	0.7	RZPDp9028D212Q		PCGF2	ENSG00000278644	ENSG00000278644.2	PCGF2	7703
PCID2	0.048976	0.242	74.52	114.89	0.65	RZPDp9027H2217Q		PCID2	ENSG00000126226	ENSG00000126226.22	PCID2	55795
PCMT1	0.0150556	0.242	53.69	78.62	0.68	RZPDp9028G242Q		PCMT1	ENSG00000120265	ENSG00000120265.19	PCMT1	5110
PDE2A	0.0081772	0.242	68.13	91.71	0.74	RZPDp9028G055Q		PDE2A	ENSG00000186642	ENSG00000186642.16	PDE2A	5138
PDE4B	0.0468957	0.242	53.75	68.01	0.79	RZPDp9028N1514Q		PDE4B	ENSG00000184588	ENSG00000184588.18	PDE4B	5142
PDIA4	0.0029761	0.238	101.61	128.7	0.79	RZPDp9028K031Q		PDIA4	ENSG00000155660	ENSG00000155660.11	PDIA4	9601
PDLIM4	0.0108387	0.242	63.04	89.1	0.71	RZPDp9028P142Q		PDLIM4	ENSG00000131435	ENSG00000131435.13	PDLIM4	8572
PDPK1	0.0380953	0.242	52.82	72.87	0.72	RZPDp9028A017Q		PDPK1	ENSG00000140992	ENSG00000140992.19	PDPK1	5170
PDXDC1	0.0475755	0.242	52.66	68.85	0.76	RZPDp9028F1614Q		PDXDC1	ENSG00000275498	ENSG00000275498.5	PDXDC1	23042
PDZD2	0.0293711	0.242	55.03	74.52	0.74	RZPDp9028F194Q		PDZD2	ENSG00000133401	ENSG00000133401.16	PDZD2	23037
PEBP1	0.0193699	0.242	84	114.97	0.73	RZPDp9028C161Q		PEBP1	ENSG00000089220	ENSG00000089220.5	PEBP1	5037
PES1	0.0155797	0.242	59.22	76.78	0.77	RZPDp9028G016Q		PES1	ENSG00000100029	ENSG00000100029.18	PES1	23481
PFDN5	0.0324374	0.242	54.49	68.85	0.79	RZPDp9028C1314Q		PFDN5	ENSG00000123349	ENSG00000123349.15	PFDN5	5204
PFKFB4	0.0465875	0.242	50.49	63.88	0.79	RZPDp9028F1312Q		PFKFB4	ENSG00000114268	ENSG00000114268.12	PFKFB4	5210
PGP	0.0122901	0.242	54.97	69.8	0.79	RZPDp9028B0419Q		PGP	ENSG00000184207	ENSG00000184207.9	PGP	283871
PHAX	0.0050475	0.242	83.07	125.84	0.66	RZPDp9028C089Q		PHAX	ENSG00000164902	ENSG00000164902.14	PHAX	51808
PHF1	0.0323904	0.242	50.41	63.37	0.8	RZPDp9028E0216Q		PHF1	ENSG00000225553	ENSG00000225553.7	PHF1	5252
PHF20L1	0.0030592	0.24	75.56	110.53	0.68	RZPDp9028K051Q		PHF20L1	ENSG00000129292	ENSG00000129292.21	PHF20L1	51105
PHF3	0.0246595	0.242	51.75	65.48	0.79	RZPDp9028E096Q		PHF3	ENSG00000118482	ENSG00000118482.12	PHF3	23469
PHKB	0.0416388	0.242	56.21	70.7	0.79	RZPDp9028H2320Q		PHKB	ENSG00000102893	ENSG00000102893.16	PHKB	5257
PIGR	0.0490534	0.242	50.57	65.97	0.77	RZPDp9028P185Q		PIGR	ENSG00000162896	ENSG00000162896.6	PIGR	5284
PIP5K1C	0.0004958	0.184	102.31	139.75	0.73	RZPDp9028A211Q		PIP5K1C	ENSG00000186111	ENSG00000186111.11	PIP5K1C	23396
PIPSL	0.0063306	0.242	55.92	85.19	0.66	RZPDp9028F073Q		PIPSL	ENSG00000180764	ENSG00000180764.13	PIPSL
PITRM1	0.0008982	0.184	71.71	47	1953-01-01	RZPDp9027J0716Q		PITRM1	ENSG00000107959	ENSG00000107959.17	PITRM1	10531
PKD1	0.0241504	0.242	51.76	74.85	0.69	RZPDp9028C1113Q		PKD1	ENSG00000008710	ENSG00000008710.20	PKD1	5310
PKD1L1	0.0045867	0.242	57.75	90.93	0.64	RZPDp9028B1115Q		PKD1L1	ENSG00000158683	ENSG00000158683.10	PKD1L1	168507
PKM	0.0126338	0.242	53.2	74.14	0.72	RZPDp9028N242Q		PKM	ENSG00000067225	ENSG00000067225.20	PKM	5315
PKN1	0.0018417	0.201	52.24	69.68	0.75	RZPDp9028B0117Q		PKN1	ENSG00000123143	ENSG00000123143.13	PKN1	5585
PLAUR	0.0174374	0.242	50.41	67.42	0.75	RZPDp9028A0916Q		PLAUR	ENSG00000011422	ENSG00000011422.12	PLAUR	5329
PLBD1	0.0366344	0.242	50	65.96	0.76	RZPDp9028D155Q		PLBD1	ENSG00000121316	ENSG00000121316.11	PLBD1	79887
PLCB2	0.0130363	0.242	63.13	81.12	0.78	RZPDp9028E0719Q		PLCB2	ENSG00000137841	ENSG00000137841.12	PLCB2	5330
PLCB3	0.0289035	0.242	104.8	142.56	0.74	RZPDp9028K091Q		PLCB3	ENSG00000149782	ENSG00000149782.13	PLCB3	5331
PLCG1	0.0146273	0.242	98.62	124.62	0.79	RZPDp9028B0316Q		PLCG1	ENSG00000124181	ENSG00000124181.15	PLCG1	5335
PLCL2	0.0019802	0.203	53.24	74.03	0.72	RZPDp9028C1216Q		PLCL2	ENSG00000284017	ENSG00000284017.2	PLCL2	23228
PLEC	1.17e-05	0.0263	118.26	160.91	0.73	RZPDp9028A032Q		PLEC	ENSG00000178209	ENSG00000178209.17	PLEC	5339
PLEKHH3	5.82e-05	0.0573	151.17	201.1	0.75	RZPDp9028H101Q		PLEKHH3	ENSG00000068137	ENSG00000068137.15	PLEKHH3	79990
PLEKHJ1	0.0061506	0.242	50.88	69.93	0.73	RZPDp9028C1816Q		PLEKHJ1	ENSG00000104886	ENSG00000104886.12	PLEKHJ1	55111
PLOD3	0.0401876	0.242	74.25	107.31	0.69	RZPDp9028N103Q		PLOD3	ENSG00000106397	ENSG00000106397.12	PLOD3	8985
PLXNA1	0.006039	0.242	72.08	112.37	0.64	RZPDp9028O172Q		PLXNA1	ENSG00000114554	ENSG00000114554.12	PLXNA1	5361
PLXNB2	0.0105314	0.242	60.01	79.3	0.76	RZPDp9028E024Q		PLXNB2	ENSG00000196576	ENSG00000196576.16	PLXNB2	23654
PML	0.0094823	0.242	56.96	87.23	0.65	RZPDp9028N183Q		PML	ENSG00000140464	ENSG00000140464.20	PML	5371
PMM2	0.0351671	0.242	51.64	68.93	0.75	RZPDp9028K025Q		PMM2	ENSG00000140650	ENSG00000140650.13	PMM2	5373
PMS2P4	0.0321271	0.242	61.35	90.73	0.68	RZPDp9027A2316Q		PMS2P4	ENSG00000067601	ENSG00000067601.9	PMS2P4	5382
POLE	0.0187967	0.242	55.35	81.63	0.68	RZPDp9028L193Q		POLE	ENSG00000177084	ENSG00000177084.18	POLE	5426
POLR2E	0.0187784	0.242	51.86	68.52	0.76	RZPDp9028J055Q		POLR2E	ENSG00000099817	ENSG00000099817.12	POLR2E	5434
POLR2G	0.0282024	0.242	55.05	94.36	0.58	RZPDp9028G0516Q		POLR2G	ENSG00000168002	ENSG00000168002.12	POLR2G	5436
POLR2J	0.0401502	0.242	55.63	72.82	0.76	RZPDp9028D055Q		POLR2J	ENSG00000005075	ENSG00000005075.16	POLR2J	5439
PPFIA1	0.0492184	0.242	55.35	71.45	0.77	RZPDp9028L074Q		PPFIA1	ENSG00000288198	ENSG00000288198.1	PPFIA1	8500
PPIA	0.0274744	0.242	55.29	76.7	0.72	RZPDp9028K035Q		PPIA	ENSG00000196262	ENSG00000196262.15	PPIA	5478
PPIB	0.0021436	0.207	87.96	151.61	0.58	RZPDp9028D043Q		PPIB	ENSG00000166794	ENSG00000166794.6	PPIB	5479
PPP1CA	0.0218036	0.242	51.47	65.85	0.78	RZPDp9028C1217Q		PPP1CA	ENSG00000172531	ENSG00000172531.16	PPP1CA	5499
PPP1R13L	0.0002849	0.155	57.87	154.55	0.37	RZPDp9028F063Q		PPP1R13L	ENSG00000104881	ENSG00000104881.16	PPP1R13L	10848
PPP1R18	0.0465266	0.242	50.49	65.44	0.77	RZPDp9028K0911Q		PPP1R18	ENSG00000230341	ENSG00000230341.8	PPP1R18	170954
PPP6R1	0.0194912	0.242	51.94	69.16	0.75	RZPDp9028B0517Q		PPP6R1	ENSG00000105063	ENSG00000105063.19	PPP6R1	22870
PPP6R2	0.0121497	0.242	57.09	80.98	0.71	RZPDp9028E015Q		PPP6R2	ENSG00000100239	ENSG00000100239.16	PPP6R2	9701
PRCC	0.0043863	0.242	51.42	73.34	0.7	RZPDp9028D032Q		PRCC	ENSG00000143294	ENSG00000143294.15	PRCC	5546
PRDX1	0.000224	0.136	157.26	238.85	0.66	RZPDp9028E133Q		PRDX1	ENSG00000117450	ENSG00000117450.15	PRDX1	5052
PRKAR1A	0.0493418	0.242	50.49	66.85	0.76	RZPDp9028K109Q		PRKAR1A	ENSG00000108946	ENSG00000108946.16	PRKAR1A	5573
PRKCI	0.0246777	0.242	72.56	96.83	0.75	RZPDp9028J223Q		PRKCI	ENSG00000163558	ENSG00000163558.13	PRKCI	5584
PRMT1	0.0061064	0.242	52.05	76.92	0.68	RZPDp9028E162Q		PRMT1	ENSG00000126457	ENSG00000126457.22	PRMT1	3276
PRMT2	0.0033646	0.242	113.09	146.4	0.77	RZPDp9028M083Q		PRMT2	ENSG00000160310	ENSG00000160310.19	PRMT2	3275
PRMT6	0.0497244	0.242	50.66	66.72	0.76	RZPDp9028I087Q		PRMT6	ENSG00000198890	ENSG00000198890.9	PRMT6	55170
PRRC1	0.0105473	0.242	63.04	96.88	0.65	RZPDp9028I053Q		PRRC1	ENSG00000164244	ENSG00000164244.21	PRRC1	133619
PRRC2A	0.0194459	0.242	58.8	87.79	0.67	RZPDp9028G241Q		PRRC2A	ENSG00000226618	ENSG00000226618.9	PRRC2A	7916
PRRC2B	0.0243155	0.242	63.04	95.22	0.66	RZPDp9028D201Q		PRRC2B	ENSG00000288701	ENSG00000288701.1	PRRC2B	84726
PRSS8	0.0420627	0.242	57.14	78.68	0.73	RZPDp9028H083Q		PRSS8	ENSG00000052344	ENSG00000052344.16	PRSS8	5652
PSMB5	0.0267977	0.242	87.79	121.23	0.72	RZPDp9028I091Q		PSMB5	ENSG00000100804	ENSG00000100804.19	PSMB5	5693
PSMC2	0.0434974	0.242	50.41	63.99	0.79	RZPDp9028I069Q		PSMC2	ENSG00000161057	ENSG00000161057.13	PSMC2	5701
PSMC3	0.0029156	0.236	59.4	97.24	0.61	RZPDp9028G143Q		PSMC3	ENSG00000165916	ENSG00000165916.9	PSMC3	5702
PSMD1	0.0166308	0.242	71.06	89.49	0.79	RZPDp9028G0714Q		PSMD1	ENSG00000173692	ENSG00000173692.14	PSMD1	5707
PSMD13	0.0246468	0.242	115.94	146.34	0.79	RZPDp9028N133Q		PSMD13	ENSG00000185627	ENSG00000185627.19	PSMD13	5719
PTBP1	0.0161638	0.242	66.92	94.12	0.71	RZPDp9028K012Q		PTBP1	ENSG00000011304	ENSG00000011304.22	PTBP1	5725
PTGS2	0.0253645	0.242	53.85	78.78	0.68	RZPDp9028E072Q		PTGS2	ENSG00000073756	ENSG00000073756.13	PTGS2	5743
PTPN12	0.0006774	0.184	108.6	191.85	0.57	RZPDp9028J042Q		PTPN12	ENSG00000127947	ENSG00000127947.16	PTPN12	5782
PTPN6	0.034701	0.242	52.78	68.37	0.77	RZPDp9028B2014Q		PTPN6	ENSG00000111679	ENSG00000111679.17	PTPN6	5777
PTPRF	1.7e-05	0.0297	179.86	244.54	0.74	RZPDp9028L033Q		PTPRF	ENSG00000142949	ENSG00000142949.17	PTPRF	5792
PTPRM (includes EG:19274)	0.0302916	0.242	54.26	80.2	0.68	RZPDp9028N153Q		PTPRM	ENSG00000173482	ENSG00000173482.17	PTPRM	5797
PTPRS	0.0314176	0.242	53.69	71.63	0.75	RZPDp9028B174Q		PTPRS	ENSG00000105426	ENSG00000105426.18	PTPRS	5802
PUF60	0.0166745	0.242	67.06	85.24	0.79	RZPDp9028A079Q		PUF60	ENSG00000274081	ENSG00000274081.4	PUF60	22827
QSOX2	0.0409144	0.242	55.85	74.36	0.75	RZPDp9028H055Q		QSOX2	ENSG00000165661	ENSG00000165661.17	QSOX2	169714
RAC2	0.0054796	0.242	82.11	107.94	0.76	RZPDp9028F1416Q		RAC2	ENSG00000128340	ENSG00000128340.15	RAC2	5880
RAD54L2	0.0406342	0.242	50	62.87	0.8	RZPDp9028M028Q		RAD54L2	ENSG00000164080	ENSG00000164080.14	RAD54L2	23132
RAI1	0.0313901	0.242	61.18	84.07	0.73	RZPDp9028C182Q		RAI1	ENSG00000108557	ENSG00000108557.20	RAI1	10743
RALBP1	0.0239187	0.242	107.64	136.19	0.79	RZPDp9028H091Q		RALBP1	ENSG00000017797	ENSG00000017797.13	RALBP1	10928
RALGAPA2	0.042872	0.242	53.57	72.76	0.74	RZPDp9028N142Q		RALGAPA2	ENSG00000188559	ENSG00000188559.16	RALGAPA2	57186
RANGAP1	0.0311393	0.242	50	64.95	0.77	RZPDp9028D1411Q		RANGAP1	ENSG00000100401	ENSG00000100401.20	RANGAP1	5905
RAPGEF1	0.0394197	0.242	52.92	68.62	0.77	RZPDp9028P236Q		RAPGEF1	ENSG00000107263	ENSG00000107263.19	RAPGEF1	2889
RAPGEF6	0.0388589	0.242	54.14	73.06	0.74	RZPDp9028K1419Q		RAPGEF6	ENSG00000158987	ENSG00000158987.22	RAPGEF6	51735
RASA3	0.0310703	0.242	50	62.85	0.8	RZPDp9028I0910Q		RASA3	ENSG00000280477	ENSG00000280477.2	RASA3	22821
RASAL3	0.0146948	0.242	50.5	65.26	0.77	RZPDp9028N1420Q		RASAL3	ENSG00000105122	ENSG00000105122.13	RASAL3	64926
RASGRP1	0.0357722	0.242	55.7	72.96	0.76	RZPDp9028D0215Q		RASGRP1	ENSG00000172575	ENSG00000172575.13	RASGRP1	10125
RASGRP2	0.0354312	0.242	51.03	64.11	0.8	RZPDp9028G0318Q		RASGRP2	ENSG00000068831	ENSG00000068831.19	RASGRP2	10235
RASSF1	0.0139135	0.242	68.67	87.28	0.79	RZPDp9028C1220Q		RASSF1	ENSG00000068028	ENSG00000068028.18	RASSF1	11186
RBBP6	0.0355638	0.242	63.97	82.29	0.78	RZPDp9028A2419Q		RBBP6	ENSG00000122257	ENSG00000122257.20	RBBP6	5930
RCBTB1	0.0187467	0.242	70.52	92.14	0.77	RZPDp9028C1112Q		RCBTB1	ENSG00000136144	ENSG00000136144.12	RCBTB1	55213
REEP5	0.0248515	0.242	67.6	89.22	0.76	RZPDp9028C0615Q		REEP5	ENSG00000129625	ENSG00000129625.13	REEP5	7905
RELA	0.007736	0.242	86.57	111.07	0.78	RZPDp9028G1010Q		RELA	ENSG00000173039	ENSG00000173039.20	RELA	5970
REPS1	0.0064826	0.242	163.18	216.09	0.76	RZPDp9028A013Q		REPS1	ENSG00000135597	ENSG00000135597.19	REPS1	85021
REST	0.0211313	0.242	52.32	77.71	0.67	RZPDp9028H223Q		REST	ENSG00000084093	ENSG00000084093.19	REST	5978
REV3L	0.0009592	0.186	53.62	71.25	0.75	RZPDp9028H134Q		REV3L	ENSG00000009413	ENSG00000009413.16	REV3L	5980
RFC2	0.0140271	0.242	51.31	70.45	0.73	RZPDp9028H0816Q		RFC2	ENSG00000049541	ENSG00000049541.11	RFC2	5982
RFC4	0.0348727	0.242	52.34	67.86	0.77	RZPDp9028C1211Q		RFC4	ENSG00000163918	ENSG00000163918.12	RFC4	5984
RGL2	0.0447543	0.242	56.37	73.99	0.76	RZPDp9028F0315Q		RGL2	ENSG00000237825	ENSG00000237825.9	RGL2	5863
RGS12	0.0202464	0.242	57.21	84.17	0.68	RZPDp9028E212Q		RGS12	ENSG00000159788	ENSG00000159788.20	RGS12	6002
RHBDF1	0.0019424	0.203	77.46	109.42	0.71	RZPDp9028A041Q		RHBDF1	ENSG00000007384	ENSG00000007384.15	RHBDF1	64285
RHOB	9.2e-06	0.0263	77.41	113.37	0.68	RZPDp9028E242Q		RHOB	ENSG00000143878	ENSG00000143878.10	RHOB	388
RHOBTB2	0.0332154	0.242	53.21	75.25	0.71	RZPDp9028N033Q		RHOBTB2	ENSG00000008853	ENSG00000008853.18	RHOBTB2	23221
RHOG	0.0178114	0.242	72.35	94.36	0.77	RZPDp9028E0117Q		RHOG	ENSG00000177105	ENSG00000177105.10	RHOG	391
RIPK1	0.0481274	0.242	52.31	66.6	0.79	RZPDp9028D2116Q		RIPK1	ENSG00000137275	ENSG00000137275.16	RIPK1	8737
RNF10	0.0179907	0.242	60.7	88.35	0.69	RZPDp9028O082Q		RNF10	ENSG00000022840	ENSG00000022840.17	RNF10	9921
RNF145	0.0014172	0.192	81.67	149.02	0.55	RZPDp9028N143Q		RNF145	ENSG00000145860	ENSG00000145860.12	RNF145	153830
RNF187	0.0315153	0.242	82.43	113.45	0.73	RZPDp9028H131Q		RNF187	ENSG00000285426	ENSG00000285426.4	RNF187	149603
RNF19A	0.0476814	0.242	50.25	65.65	0.77	RZPDp9028I019Q		RNF19A	ENSG00000034677	ENSG00000034677.13	RNF19A	25897
RNF19B	0.0338665	0.242	50.08	62.96	0.8	RZPDp9028B0521Q		RNF19B	ENSG00000116514	ENSG00000116514.17	RNF19B	127544
RNF213	0.0297685	0.242	53.47	70.54	0.76	RZPDp9028A0411Q		RNF213	ENSG00000173821	ENSG00000173821.20	RNF213	57674
RNF31	0.037595	0.242	99.32	127.34	0.78	RZPDp9028C223Q		RNF31	ENSG00000285152	ENSG00000285152.2	RNF31	55072
RNF34	0.0389161	0.242	50.5	63.95	0.79	RZPDp9028G1210Q		RNF34	ENSG00000170633	ENSG00000170633.17	RNF34	80196
ROCK2	0.0499322	0.242	50.57	64.51	0.78	RZPDp9028M145Q		ROCK2	ENSG00000134318	ENSG00000134318.15	ROCK2	9475
RPH3AL	0.0034002	0.242	100.69	126.06	0.8	RZPDp9028B021Q		RPH3AL	ENSG00000262334	ENSG00000262334.6	RPH3AL	9501
RPL12	0.0155674	0.242	54.2	87.04	0.62	RZPDp9028H212Q		RPL12	ENSG00000197958	ENSG00000197958.13	RPL12	6136
RPL15	0.0369674	0.242	68.9	89.58	0.77	RZPDp9028F0419Q		RPL15	ENSG00000174748	ENSG00000174748.22	RPL15	6138
RPL19	0.0102086	0.242	53.26	77.32	0.69	RZPDp9028E0616Q		RPL19	ENSG00000108298	ENSG00000108298.12	RPL19	6143
RPL22	0.0144332	0.242	56.36	74.6	0.76	RZPDp9028E1016Q		RPL22	ENSG00000116251	ENSG00000116251.11	RPL22	6146
RPL24	0.0398251	0.242	50	66.18	0.76	RZPDp9028N1720Q		RPL24	ENSG00000114391	ENSG00000114391.13	RPL24	6152
RPL26	0.0110679	0.242	55.79	83.37	0.67	RZPDp9028F132Q		RPL26	ENSG00000161970	ENSG00000161970.15	RPL26	6154
RPL28	0.0449358	0.242	50	62.85	0.8	RZPDp9028I136Q		RPL28	ENSG00000108107	ENSG00000108107.15	RPL28	6158
RPL29 (includes EG:100039782)	0.0480115	0.242	53.07	69.27	0.77	RZPDp9028C184Q		RPL29	ENSG00000162244	ENSG00000162244.12	RPL29	6159
RPL37	0.0062652	0.242	101.13	136.22	0.74	RZPDp9028I011Q		RPL37	ENSG00000145592	ENSG00000145592.14	RPL37	6167
RPL5	0.0295644	0.242	54.02	70.11	0.77	RZPDp9028P014Q		RPL5	ENSG00000122406	ENSG00000122406.14	RPL5	6125
RPUSD3	0.0295912	0.242	50	64.3	0.78	RZPDp9028P189Q		RPUSD3	ENSG00000156990	ENSG00000156990.14	RPUSD3	285367
RRAD	0.0333575	0.242	50.57	63.36	0.8	RZPDp9028H1015Q		RRAD	ENSG00000166592	ENSG00000166592.12	RRAD	6236
RRBP1	0.0162382	0.242	57.38	80.96	0.71	RZPDp9028B012Q		RRBP1	ENSG00000125844	ENSG00000125844.17	RRBP1	6238
RREB1	0.032937	0.242	73.17	99.42	0.74	RZPDp9028J081Q		RREB1	ENSG00000124782	ENSG00000124782.21	RREB1	6239
RRS1	0.0224032	0.242	50.08	67.11	0.75	RZPDp9028J122Q		RRS1	ENSG00000179041	ENSG00000179041.4	RRS1	23212
RTKN	0.0338371	0.242	78.9	98.87	0.8	RZPDp9028L034Q		RTKN	ENSG00000114993	ENSG00000114993.17	RTKN	6242
RUFY4	0.0046352	0.242	82.48	111.98	0.74	RZPDp9028D0619Q		RUFY4	ENSG00000188282	ENSG00000188282.12	RUFY4	285180
SART1	0.013445	0.242	51.71	79.44	0.65	RZPDp9028E183Q		SART1	ENSG00000175467	ENSG00000175467.15	SART1	9092
SATB1	0.0379921	0.242	71.85	106.21	0.68	RZPDp9028E062Q		SATB1	ENSG00000182568	ENSG00000182568.17	SATB1	6304
SBF1	0.0205907	0.242	51.54	77.81	0.66	RZPDp9028L092Q		SBF1	ENSG00000100241	ENSG00000100241.22	SBF1	6305
SBNO2	0.0039625	0.242	52.41	81.96	0.64	RZPDp9028K212Q		SBNO2	ENSG00000278788	ENSG00000278788.4	SBNO2	22904
SCARF2	0.0021745	0.207	98	133.7	0.73	RZPDp9028M241Q		SCARF2	ENSG00000244486	ENSG00000244486.9	SCARF2	91179
SCLY	0.0228967	0.242	106.98	138.87	0.77	RZPDp9028D121Q		SCLY	ENSG00000132330	ENSG00000132330.18	SCLY	51540
SCRIB	0.0080998	0.242	52.57	87.78	0.6	RZPDp9028G163Q		SCRIB	ENSG00000274287	ENSG00000274287.4	SCRIB	23513
SEC13	0.0082737	0.242	69.34	90.23	0.77	RZPDp9028D014Q		SEC13	ENSG00000157020	ENSG00000157020.18	SEC13	6396
SEC24C	0.0271219	0.242	51.7	67.02	0.77	RZPDp9028H0714Q		SEC24C	ENSG00000176986	ENSG00000176986.16	SEC24C	9632
SEMA5B	0.0107259	0.242	134.1	267.78	0.5	RZPDp9027G0817Q		SEMA5B	ENSG00000082684	ENSG00000082684.16	SEMA5B	54437
SERBP1	0.0008703	0.184	83.22	133.43	0.62	RZPDp9028A063Q		SERBP1	ENSG00000142864	ENSG00000142864.15	SERBP1	26135
SERPINB9	0.0199419	0.242	60.01	78.34	0.77	RZPDp9028A1010Q		SERPINB9	ENSG00000170542	ENSG00000170542.6	SERPINB9	5272
SERPINH1	0.0229282	0.242	56.31	81.97	0.69	RZPDp9028M112Q		SERPINH1	ENSG00000149257	ENSG00000149257.16	SERPINH1	871
SET	0.0074999	0.242	53.33	77.35	0.69	RZPDp9028I143Q		SET	ENSG00000119335	ENSG00000119335.18	SET	6418
SETD2	0.0184852	0.242	53.57	74.16	0.72	RZPDp9028P243Q		SETD2	ENSG00000181555	ENSG00000181555.22	SETD2	29072
SETDB1	0.0144651	0.242	53.92	79.35	0.68	RZPDp9028P062Q		SETDB1	ENSG00000143379	ENSG00000143379.13	SETDB1	9869
SEZ6L2	0.0438101	0.242	52.76	70.51	0.75	RZPDp9028I094Q		SEZ6L2	ENSG00000174938	ENSG00000174938.15	SEZ6L2	26470
SF3B1	0.0451497	0.242	52.67	70.05	0.75	RZPDp9028D156Q		SF3B1	ENSG00000115524	ENSG00000115524.17	SF3B1	23451
SF3B2	0.027014	0.242	53.37	67.46	0.79	RZPDp9028M0819Q		SF3B2	ENSG00000087365	ENSG00000087365.16	SF3B2	10992
SF3B4	0.0109629	0.242	101.76	142.6	0.71	RZPDp9028G1119Q		SF3B4	ENSG00000143368	ENSG00000143368.10	SF3B4	10262
SFN	0.0061568	0.242	59.47	106.44	0.56	RZPDp9028N043Q		SFN	ENSG00000175793	ENSG00000175793.12	SFN	2810
SFTPA1	0.0398846	0.242	60.59	79.51	0.76	RZPDp9028C144Q		SFTPA1	ENSG00000122852	ENSG00000122852.15	SFTPA1	653509
SGSH	0.0026943	0.23	62.38	83.01	0.75	RZPDp9028E1020Q		SGSH	ENSG00000181523	ENSG00000181523.13	SGSH	6448
SH2B2	0.0485727	0.242	52.7	66.62	0.79	RZPDp9028A172Q		SH2B2	ENSG00000160999	ENSG00000160999.11	SH2B2	10603
SH3BP2	0.0436882	0.242	51.63	68.69	0.75	RZPDp9028E0815Q		SH3BP2	ENSG00000087266	ENSG00000087266.17	SH3BP2	6452
SHC2	0.0465474	0.242	56.31	83.38	0.68	RZPDp9028C092Q		SHC2	ENSG00000129946	ENSG00000129946.11	SHC2	25759
SIAH1	0.0275112	0.242	50.25	65.41	0.77	RZPDp9028B0721Q		SIAH1	ENSG00000196470	ENSG00000196470.12	SIAH1	6477
SIN3A	0.0460026	0.242	50.08	64.96	0.77	RZPDp9028L157Q		SIN3A	ENSG00000169375	ENSG00000169375.16	SIN3A	25942
SIPA1	0.0013656	0.192	57.82	102	0.57	RZPDp9028H102Q		SIPA1	ENSG00000213445	ENSG00000213445.10	SIPA1	6494
SIPA1L3	0.0020608	0.203	54.44	92.19	0.59	RZPDp9028E083Q		SIPA1L3	ENSG00000105738	ENSG00000105738.11	SIPA1L3	23094
SIRT7	0.0120941	0.242	54.56	80.16	0.68	RZPDp9028F183Q		SIRT7	ENSG00000187531	ENSG00000187531.14	SIRT7	51547
SIX5	0.0033764	0.242	57.14	88.38	0.65	RZPDp9028D162Q		SIX5	ENSG00000177045	ENSG00000177045.11	SIX5	147912
SLC3A2	0.0388164	0.242	50.25	63.61	0.79	RZPDp9028I129Q		SLC3A2	ENSG00000168003	ENSG00000168003.18	SLC3A2	6520
SLC4A1AP	0.0107519	0.242	73.18	100.8	0.73	RZPDp9028A0919Q		SLC4A1AP	ENSG00000163798	ENSG00000163798.13	SLC4A1AP	22950
SLC9A3R2	0.0395002	0.242	50.8	68.12	0.75	RZPDp9028J074Q		SLC9A3R2	ENSG00000065054	ENSG00000065054.14	SLC9A3R2	9351
SMC3	0.0102707	0.242	61.32	94.96	0.65	RZPDp9028L072Q		SMC3	ENSG00000108055	ENSG00000108055.11	SMC3	9126
SMC5	0.0333702	0.242	53.85	73.56	0.73	RZPDp9028E0715Q		SMC5	ENSG00000198887	ENSG00000198887.9	SMC5	23137
SMCHD1	0.0016289	0.192	185.89	246.53	0.75	RZPDp9028C082Q		SMCHD1	ENSG00000101596	ENSG00000101596.17	SMCHD1	23347
SMCR8	0.0369931	0.242	51.22	68.47	0.75	RZPDp9028F076Q		SMCR8	ENSG00000283741	ENSG00000283741.2	SMCR8	140775
SMG5	0.0117672	0.242	92.28	124.95	0.74	RZPDp9028E081Q		SMG5	ENSG00000198952	ENSG00000198952.8	SMG5	23381
SMG8	0.0052916	0.242	65.14	97.45	0.67	RZPDp9028A202Q		SMG8	ENSG00000167447	ENSG00000167447.13	SMG8	55181
SMTN	0.0017469	0.195	64.25	99.3	0.65	RZPDp9028C241Q		SMTN	ENSG00000183963	ENSG00000183963.19	SMTN	6525
SMYD5	0.0027509	0.232	57.51	85.49	0.67	RZPDp9028A0915Q		SMYD5	ENSG00000135632	ENSG00000135632.12	SMYD5	10322
SNIP1	0.0491433	0.242	50	63.06	0.79	RZPDp9028F1712Q		SNIP1	ENSG00000163877	ENSG00000163877.11	SNIP1	79753
SNRNP200	0.0390245	0.242	56.63	73.39	0.77	RZPDp9028J154Q		SNRNP200	ENSG00000144028	ENSG00000144028.15	SNRNP200	23020
SNRNP35	0.0043224	0.242	52.99	83.04	0.64	RZPDp9028D102Q		SNRNP35	ENSG00000184209	ENSG00000184209.15	SNRNP35	11066
SNX1	0.0399184	0.242	50.65	65.16	0.78	RZPDp9028J1010Q		SNX1	ENSG00000028528	ENSG00000028528.15	SNX1	6642
SNX6	0.0469765	0.242	50.74	64.22	0.79	RZPDp9028B2411Q		SNX6	ENSG00000129515	ENSG00000129515.20	SNX6	58533
SOD1	0.0020062	0.203	151.63	192.46	0.79	RZPDp9028L043Q		SOD1	ENSG00000142168	ENSG00000142168.15	SOD1	6647
SOD2	0.0466589	0.242	50.82	66.31	0.77	RZPDp9028K1011Q		SOD2	ENSG00000112096	ENSG00000112096.19	SOD2	6648
SORD	0.0190999	0.242	65.86	85.63	0.77	RZPDp9028A085Q		SORD	ENSG00000140263	ENSG00000140263.15	SORD	6652
SPATA2	0.0183357	0.242	77.11	108.19	0.71	RZPDp9028N231Q		SPATA2	ENSG00000158480	ENSG00000158480.11	SPATA2	9825
SPICE1	0.0141697	0.242	68.2	103.52	0.66	RZPDp9028G223Q		SPICE1	ENSG00000163611	ENSG00000163611.11	SPICE1	152185
SPTAN1	0.0250723	0.242	84.54	107	0.79	RZPDp9028F0619Q		SPTAN1	ENSG00000197694	ENSG00000197694.18	SPTAN1	6709
SRCAP	0.0488216	0.242	50.97	65.7	0.78	RZPDp9028J215Q		SRCAP	ENSG00000080603	ENSG00000080603.17	SRCAP	10847
SREBF2	0.0481791	0.242	50	63.08	0.79	RZPDp9028O208Q		SREBF2	ENSG00000198911	ENSG00000198911.12	SREBF2	6721
SRRM2	0.002699	0.23	95.53	137.86	0.69	RZPDp9028A073Q		SRRM2	ENSG00000167978	ENSG00000167978.17	SRRM2	23524
SRRT	0.0445746	0.242	51.05	69.54	0.73	RZPDp9028L062Q		SRRT	ENSG00000087087	ENSG00000087087.20	SRRT	51593
SRSF2	0.0480153	0.242	50.33	64.3	0.78	RZPDp9028D016Q		SRSF2	ENSG00000161547	ENSG00000161547.17	SRSF2	6427
SRSF6	0.0036481	0.242	54.72	85.1	0.64	RZPDp9028P182Q		SRSF6	ENSG00000124193	ENSG00000124193.16	SRSF6	6431
SSR2	0.0353026	0.242	53.39	78.37	0.68	RZPDp9028B173Q		SSR2	ENSG00000163479	ENSG00000163479.14	SSR2	6746
ST6GALNAC1	0.0048874	0.242	64.86	91.72	0.71	RZPDp9028L103Q		ST6GALNAC1	ENSG00000070526	ENSG00000070526.15	ST6GALNAC1	55808
STAG2	0.0129842	0.242	62.02	81.59	0.76	RZPDp9028A109Q		STAG2	ENSG00000101972	ENSG00000101972.20	STAG2	10735
STAT3	0.0215213	0.242	88.32	128.38	0.69	RZPDp9028M182Q		STAT3	ENSG00000168610	ENSG00000168610.16	STAT3	6774
STK25	0.0383801	0.242	54.28	76.93	0.71	RZPDp9028P153Q		STK25	ENSG00000115694	ENSG00000115694.15	STK25	10494
SUGP1	0.0185092	0.242	51.19	74.39	0.69	RZPDp9028C153Q		SUGP1	ENSG00000105705	ENSG00000105705.16	SUGP1	57794
SULF2	0.011007	0.242	53.88	74.78	0.72	RZPDp9028N125Q		SULF2	ENSG00000196562	ENSG00000196562.15	SULF2	55959
SUMF2	0.0319241	0.242	50.98	69.39	0.73	RZPDp9028P132Q		SUMF2	ENSG00000129103	ENSG00000129103.19	SUMF2	25870
SUN2	0.0331816	0.242	58.16	77.31	0.75	RZPDp9028D2219Q		SUN2	ENSG00000100242	ENSG00000100242.16	SUN2	25777
SUPT5H	0.0056794	0.242	56.99	100.27	0.57	RZPDp9028C242Q		SUPT5H	ENSG00000196235	ENSG00000196235.14	SUPT5H	6829
SURF1	0.0262489	0.242	59.68	79.88	0.75	RZPDp9028I0117Q		SURF1	ENSG00000280627	ENSG00000280627.3	SURF1	6834
SUSD2	0.0027565	0.232	53.02	84.7	0.63	RZPDp9028F172Q		SUSD2	ENSG00000099994	ENSG00000099994.11	SUSD2	56241
SYNE2	0.0496061	0.242	50.72	69.04	0.73	RZPDp9028D184Q		SYNE2	ENSG00000054654	ENSG00000054654.20	SYNE2	23224
SYTL3	0.0471349	0.242	53.11	67.45	0.79	RZPDp9028B1117Q		SYTL3	ENSG00000164674	ENSG00000164674.17	SYTL3	94120
TACC2	0.0004352	0.184	88.24	149.83	0.59	RZPDp9028A033Q		TACC2	ENSG00000138162	ENSG00000138162.19	TACC2	10579
TADA3	0.0343227	0.242	94.3	149.75	0.63	RZPDp9027O2117Q		TADA3	ENSG00000171148	ENSG00000171148.14	TADA3	10474
TAF1C	0.0205404	0.242	52	72.4	0.72	RZPDp9028D223Q		TAF1C	ENSG00000103168	ENSG00000103168.17	TAF1C	9013
TAF4B	0.0451423	0.242	51.69	67.65	0.76	RZPDp9028J206Q		TAF4B	ENSG00000141384	ENSG00000141384.13	TAF4B	6875
TALDO1	0.0044856	0.242	59.71	102.35	0.58	RZPDp9028J183Q		TALDO1	ENSG00000177156	ENSG00000177156.11	TALDO1	6888
TAOK3	0.0028424	0.235	90.17	113.45	0.79	RZPDp9028P061Q		TAOK3	ENSG00000135090	ENSG00000135090.14	TAOK3	51347
TBC1D23	0.0388174	0.242	57.92	76.16	0.76	RZPDp9028E0915Q		TBC1D23	ENSG00000036054	ENSG00000036054.13	TBC1D23	55773
TBC1D9B	0.0033876	0.242	55.71	82.52	0.68	RZPDp9028E193Q		TBC1D9B	ENSG00000284400	ENSG00000284400.2	TBC1D9B	23061
TCEA1	0.0260408	0.242	57.25	77.94	0.73	RZPDp9028D1314Q		TCEA1	ENSG00000187735	ENSG00000187735.15	TCEA1	6917
TCP1	0.0068826	0.242	50.88	69.99	0.73	RZPDp9028E1816Q		TCP1	ENSG00000120438	ENSG00000120438.12	TCP1	6950
TELO2	0.0265418	0.242	112.8	145.7	0.77	RZPDp9028O041Q		TELO2	ENSG00000100726	ENSG00000100726.15	TELO2	9894
TGFB1I1	0.0031364	0.242	482.46	631.63	0.76	RZPDp9028B032Q		TGFB1I1	ENSG00000140682	ENSG00000140682.19	TGFB1I1	7041
THAP4	0.0311206	0.242	50.74	65.58	0.77	RZPDp9028A1415Q		THAP4	ENSG00000176946	ENSG00000176946.13	THAP4	51078
THBD	0.009154	0.242	63.61	96.53	0.66	RZPDp9028M162Q		THBD	ENSG00000178726	ENSG00000178726.7	THBD	7056
THBS1	0.0052009	0.242	59.54	88.6	0.67	RZPDp9028A223Q		THBS1	ENSG00000137801	ENSG00000137801.11	THBS1	7057
THBS2	0.0036405	0.242	56.25	77.71	0.72	RZPDp9028L184Q		THBS2	ENSG00000186340	ENSG00000186340.17	THBS2	7058
THOC2	0.037665	0.242	50.49	65.57	0.77	RZPDp9028M189Q		THOC2	ENSG00000125676	ENSG00000125676.20	THOC2	57187
THSD1	0.0013195	0.192	82.59	114.51	0.72	RZPDp9028F123Q		THSD1	ENSG00000136114	ENSG00000136114.17	THSD1	55901
TIAL1	0.0281851	0.242	61.29	83.37	0.74	RZPDp9028A1319Q		TIAL1	ENSG00000151923	ENSG00000151923.18	TIAL1	7073
TIMM50	0.0351519	0.242	50.08	64.71	0.77	RZPDp9027A082Q		TIMM50	ENSG00000105197	ENSG00000105197.11	TIMM50	92609
TIMP2	0.0004299	0.184	72.78	150.77	0.48	RZPDp9028N112Q		TIMP2	ENSG00000035862	ENSG00000035862.12	TIMP2	7077
TJP3	0.0010308	0.189	58.48	101.03	0.58	RZPDp9028E032Q		TJP3	ENSG00000105289	ENSG00000105289.15	TJP3	27134
TLE2	0.0001422	0.112	59.7	101.01	0.59	RZPDp9028E152Q		TLE2	ENSG00000065717	ENSG00000065717.15	TLE2	7089
TLN1	0.0060235	0.242	74.64	112.7	0.66	RZPDp9028K042Q		TLN1	ENSG00000137076	ENSG00000137076.21	TLN1	7094
TMC8	0.0499309	0.242	51.31	65.02	0.79	RZPDp9028J2117Q		TMC8	ENSG00000167895	ENSG00000167895.15	TMC8	147138
TNFRSF10B	0.0032114	0.242	52.25	82.63	0.63	RZPDp9028H073Q		TNFRSF10B	ENSG00000120889	ENSG00000120889.13	TNFRSF10B	8795
TNFRSF14	0.0127409	0.242	52.29	68.27	0.77	RZPDp9028D2220Q		TNFRSF14	ENSG00000273936	ENSG00000273936.4	TNFRSF14	8764
TNKS1BP1	0.0255837	0.242	55.61	79.07	0.7	RZPDp9028F152Q		TNKS1BP1	ENSG00000149115	ENSG00000149115.14	TNKS1BP1	85456
TNNC2	0.0008498	0.184	78.46	123.41	0.64	RZPDp9028N101Q		TNNC2	ENSG00000101470	ENSG00000101470.10	TNNC2	7125
TNRC18	0.0049608	0.242	115.33	151.36	0.76	RZPDp9028G091Q		TNRC18	ENSG00000182095	ENSG00000182095.15	TNRC18	84629
TNRC6B	0.0037132	0.242	77.72	99.36	0.78	RZPDp9028A0320Q		TNRC6B	ENSG00000100354	ENSG00000100354.21	TNRC6B	23112
TNRC6C	0.0431077	0.242	65.56	91.21	0.72	RZPDp9028G092Q		TNRC6C	ENSG00000078687	ENSG00000078687.17	TNRC6C	57690
TNS1	0.0005005	0.184	148.14	189.98	0.78	RZPDp9028K231Q		TNS1	ENSG00000079308	ENSG00000079308.20	TNS1	7145
TOPORS	0.0387598	0.242	50.74	67.5	0.75	RZPDp9028I203Q		TOPORS	ENSG00000197579	ENSG00000197579.8	TOPORS	10210
TOR1AIP1	0.0417839	0.242	52.46	68.69	0.76	RZPDp9028D1811Q		TOR1AIP1	ENSG00000143337	ENSG00000143337.19	TOR1AIP1	26092
TP53 (includes EG:22059)	0.0458813	0.242	55.11	71.35	0.77	RZPDp9028F0114Q		TP53	ENSG00000141510	ENSG00000141510.18	TP53	7157
TPGS2	0.0377785	0.242	51.88	65.89	0.79	RZPDp9028A117Q		TPGS2	ENSG00000134779	ENSG00000134779.15	TPGS2	25941
TPI1P2	0.0132476	0.242	58.14	75.67	0.77	RZPDp9028G0317Q		TPI1P2	ENSG00000230359	ENSG00000230359.5	TPI1P2	286016
TPM2	0.0120797	0.242	79.05	111.26	0.71	RZPDp9028C052Q		TPM2	ENSG00000198467	ENSG00000198467.16	TPM2	7169
TPM3	0.0385133	0.242	58.23	74.04	0.79	RZPDp9028C0919Q		TPM3	ENSG00000143549	ENSG00000143549.21	TPM3	7170
TPPP3	0.001193	0.192	319.44	236.41	1935-01-01	RZPDp9028C112Q		TPPP3	ENSG00000159713	ENSG00000159713.11	TPPP3	51673
TPT1-AS1	5.12e-05	0.0538	102.27	161.03	0.64	RZPDp9028E073Q		TPT1-AS1	ENSG00000170919	ENSG00000170919.16	TPT1-AS1
TRADD	7.49e-05	0.0655	74.45	133.88	0.56	RZPDp9028K152Q		TRADD	ENSG00000102871	ENSG00000102871.16	TRADD	8717
TRAK2	0.0418841	0.242	56.49	74.08	0.76	RZPDp9028B1419Q		TRAK2	ENSG00000115993	ENSG00000115993.13	TRAK2	66008
TRAPPC2L	0.028713	0.242	59.56	82.17	0.72	RZPDp9028K1119Q		TRAPPC2L	ENSG00000167515	ENSG00000167515.10	TRAPPC2L	51693
TRIAP1	0.0001802	0.125	64.78	91.03	0.71	RZPDp9028G109Q		TRIAP1	ENSG00000170855	ENSG00000170855.4	TRIAP1	51499
TRIM14	0.0445401	0.242	52.21	67.25	0.78	RZPDp9028A1716Q		TRIM14	ENSG00000106785	ENSG00000106785.15	TRIM14	9830
TRIM24	0.0167279	0.242	168.16	294.92	0.57	RZPDp9027E2117Q		TRIM24	ENSG00000122779	ENSG00000122779.18	TRIM24	8805
TRIM28	0.0271077	0.242	51.07	66.94	0.76	RZPDp9028A1611Q		TRIM28	ENSG00000130726	ENSG00000130726.12	TRIM28	10155
TRIM8	0.0011409	0.189	125.99	187.96	0.67	RZPDp9028K063Q		TRIM8	ENSG00000171206	ENSG00000171206.15	TRIM8	81603
TRIO	3.85e-05	0.0538	115.67	152.66	0.76	RZPDp9028B103Q		TRIO	ENSG00000038382	ENSG00000038382.21	TRIO	7204
TSC2	0.0003241	0.165	57.34	99.16	0.58	RZPDp9028G063Q		TSC2	ENSG00000103197	ENSG00000103197.18	TSC2	7249
TSEN2	0.033968	0.242	51.72	69.59	0.74	RZPDp9028C1011Q		TSEN2	ENSG00000154743	ENSG00000154743.19	TSEN2	80746
TSPYL2	0.0142425	0.242	54.31	80.65	0.67	RZPDp9028O213Q		TSPYL2	ENSG00000184205	ENSG00000184205.14	TSPYL2	64061
TTC7A	0.0244614	0.242	50	73.89	0.68	RZPDp9028N082Q		TTC7A	ENSG00000068724	ENSG00000068724.17	TTC7A	57217
TUBB	0.0051591	0.242	58.54	98.03	0.6	RZPDp9028M192Q		TUBB	ENSG00000224156	ENSG00000224156.10	TUBB	203068
TUBB3	0.0060692	0.242	70.39	103.57	0.68	RZPDp9028E171Q		TUBB3	ENSG00000258947	ENSG00000258947.8	TUBB3	10381
TUBB6	0.0238528	0.242	52.16	78.16	0.67	RZPDp9028H2214Q		TUBB6	ENSG00000176014	ENSG00000176014.13	TUBB6	84617
TUBGCP3	0.0092081	0.242	56.13	82.85	0.68	RZPDp9028H1119Q		TUBGCP3	ENSG00000282003	ENSG00000282003.1	TUBGCP3	10426
U2AF2	0.0379532	0.242	52.2	70.66	0.74	RZPDp9028N114Q		U2AF2	ENSG00000063244	ENSG00000063244.13	U2AF2	11338
UBA1	0.0178441	0.242	66.16	111.24	0.59	RZPDp9028H0116Q		UBA1	ENSG00000130985	ENSG00000130985.17	UBA1	7317
UBA52	0.0460599	0.242	51.87	68.12	0.76	RZPDp9028E174Q		UBA52	ENSG00000221983	ENSG00000221983.8	UBA52	7311
UBA7	0.0032181	0.242	69.76	124.61	0.56	RZPDp9028B0216Q		UBA7	ENSG00000182179	ENSG00000182179.13	UBA7	7318
UBAP2L	0.0159298	0.242	72.62	101.14	0.72	RZPDp9028I191Q		UBAP2L	ENSG00000143569	ENSG00000143569.19	UBAP2L	9898
UBB	0.0260266	0.242	95.3	132.52	0.72	RZPDp9028A072Q		UBB	ENSG00000170315	ENSG00000170315.14	UBB	7314
UBE2B	0.0017685	0.195	51.8	87.37	0.59	RZPDp9028N193Q		UBE2B	ENSG00000119048	ENSG00000119048.8	UBE2B	7320
UBE2Q1	0.0105563	0.242	50.66	70.82	0.72	RZPDp9028I133Q		UBE2Q1	ENSG00000160714	ENSG00000160714.10	UBE2Q1	55585
UBL7	0.0437229	0.242	57.02	76.89	0.74	RZPDp9028F062Q		UBL7	ENSG00000288408	ENSG00000288408.1	UBL7	84993
UBN1	0.0154528	0.242	76.53	104.03	0.74	RZPDp9028P161Q		UBN1	ENSG00000118900	ENSG00000118900.15	UBN1	29855
UBR4	0.0332287	0.242	59.84	82.33	0.73	RZPDp9028N232Q		UBR4	ENSG00000127481	ENSG00000127481.15	UBR4	23352
UBR7	0.0030274	0.239	55.7	88.45	0.63	RZPDp9028O112Q		UBR7	ENSG00000278787	ENSG00000278787.4	UBR7	55148
ULK1	0.0062596	0.242	162.14	320.45	0.51	RZPDp9027P1216Q		ULK1	ENSG00000177169	ENSG00000177169.10	ULK1	8408
UPF1	0.0014948	0.192	115.83	154.53	0.75	RZPDp9028E1019Q		UPF1	ENSG00000005007	ENSG00000005007.13	UPF1	5976
URI1	0.0383566	0.242	71.13	102	0.7	RZPDp9028M081Q		URI1	ENSG00000105176	ENSG00000105176.18	URI1	8725
UROD	0.0347993	0.242	146.96	222.2	0.66	RZPDp9027A0117Q		UROD	ENSG00000126088	ENSG00000126088.14	UROD	7389
USP30	0.0182556	0.242	69.79	99.21	0.7	RZPDp9028C1015Q		USP30	ENSG00000135093	ENSG00000135093.13	USP30	84749
USP36	0.0471654	0.242	55.52	73.23	0.76	RZPDp9028C0716Q		USP36	ENSG00000055483	ENSG00000055483.20	USP36	57602
USP39	0.0082139	0.242	78.57	102.4	0.77	RZPDp9028M1116Q		USP39	ENSG00000168883	ENSG00000168883.20	USP39	10713
USP48	0.0007785	0.184	72.52	129.15	0.56	RZPDp9028F153Q		USP48	ENSG00000090686	ENSG00000090686.16	USP48	84196
UTP3	0.0134518	0.242	50.57	71.66	0.71	RZPDp9028G233Q		UTP3	ENSG00000132467	ENSG00000132467.4	UTP3	57050
UTRN	0.0278247	0.242	73.03	98.6	0.74	RZPDp9028B2315Q		UTRN	ENSG00000152818	ENSG00000152818.19	UTRN	7402
VCL	0.021431	0.242	77.57	107.36	0.72	RZPDp9028H211Q		VCL	ENSG00000035403	ENSG00000035403.18	VCL	7414
VCP	0.0292864	0.242	57.66	83.18	0.69	RZPDp9028M023Q		VCP	ENSG00000165280	ENSG00000165280.18	VCP	7415
VDAC1	0.0459895	0.242	53.93	74.37	0.73	RZPDp9028D196Q		VDAC1	ENSG00000213585	ENSG00000213585.11	VDAC1	7416
VPS13D	0.0084806	0.242	50.41	81.59	0.62	RZPDp9028D082Q		VPS13D	ENSG00000048707	ENSG00000048707.15	VPS13D	55187
VPS18	0.0068038	0.242	126.19	171.98	0.73	RZPDp9028F102Q		VPS18	ENSG00000104142	ENSG00000104142.11	VPS18	57617
VPS37D	0.0469911	0.242	116.49	179.88	0.65	RZPDp9027C0317Q		VPS37D	ENSG00000176428	ENSG00000176428.6	VPS37D	155382
VPS72 (includes EG:100001285)	0.001396	0.192	64.05	101.21	0.63	RZPDp9028B151Q		VPS72	ENSG00000163159	ENSG00000163159.15	VPS72	6944
VPS8 (includes EG:209018)	0.0245628	0.242	55.57	70.89	0.78	RZPDp9028A0517Q		VPS8	ENSG00000156931	ENSG00000156931.16	VPS8	23355
WASF1	0.008504	0.242	224	412.76	0.54	RZPDp9027A1917Q		WASF1	ENSG00000112290	ENSG00000112290.13	WASF1	8936
WBP2	0.0117672	0.242	60.56	84.83	0.71	RZPDp9028H0317Q		WBP2	ENSG00000132471	ENSG00000132471.12	WBP2	23558
WDR1	0.0016566	0.192	54.53	83.12	0.66	RZPDp9028G0410Q		WDR1	ENSG00000071127	ENSG00000071127.17	WDR1	9948
WDR18	0.0375304	0.242	50.08	65.42	0.77	RZPDp9028B197Q		WDR18	ENSG00000065268	ENSG00000065268.11	WDR18	57418
WDR36	0.0356192	0.242	50.95	66.44	0.77	RZPDp9028H225Q		WDR36	ENSG00000134987	ENSG00000134987.13	WDR36	134430
WDR90	0.0368009	0.242	50	67.5	0.74	RZPDp9028O056Q		WDR90	ENSG00000161996	ENSG00000161996.19	WDR90	197335
WDTC1	0.0273461	0.242	51.24	70.2	0.73	RZPDp9028K085Q		WDTC1	ENSG00000142784	ENSG00000142784.16	WDTC1	23038
WIZ	0.0099571	0.242	116.68	155.61	0.75	RZPDp9028M012Q		WIZ	ENSG00000011451	ENSG00000011451.21	WIZ	58525
WNK2	0.0041651	0.242	61.9	126.66	0.49	RZPDp9028A133Q		WNK2	ENSG00000165238	ENSG00000165238.17	WNK2	65268
WNT5A	8.2e-06	0.0263	143.47	205.84	0.7	RZPDp9028G073Q		WNT5A	ENSG00000114251	ENSG00000114251.15	WNT5A	7474
XAB2	0.0173454	0.242	54.32	75.25	0.72	RZPDp9028M053Q		XAB2	ENSG00000076924	ENSG00000076924.12	XAB2	56949
XBP1 (includes EG:140614)	0.0197118	0.242	50.08	67.63	0.74	RZPDp9028F082Q		XBP1	ENSG00000100219	ENSG00000100219.17	XBP1	7494
XPO1	0.00079	0.184	51.74	99.65	0.52	RZPDp9028H132Q		XPO1	ENSG00000082898	ENSG00000082898.19	XPO1	7514
XRCC6	0.0313434	0.242	50.25	63.87	0.79	RZPDp9028D1516Q		XRCC6	ENSG00000196419	ENSG00000196419.13	XRCC6	2547
YME1L1	0.0224962	0.242	50.25	68.31	0.74	RZPDp9028I213Q		YME1L1	ENSG00000136758	ENSG00000136758.20	YME1L1	10730
YWHAE	0.0048367	0.242	65.86	100.27	0.66	RZPDp9028A122Q		YWHAE	ENSG00000274474	ENSG00000274474.3	YWHAE	7531
YWHAZ	0.0339258	0.242	50.65	63.46	0.8	RZPDp9028P083Q		YWHAZ	ENSG00000164924	ENSG00000164924.18	YWHAZ	7534
ZAP70	0.043083	0.242	100.25	130.23	0.77	RZPDp9028C0419Q		ZAP70	ENSG00000115085	ENSG00000115085.14	ZAP70	7535
ZBP1	0.0240853	0.242	50	63.57	0.79	RZPDp9028K1616Q		ZBP1	ENSG00000124256	ENSG00000124256.15	ZBP1	81030
ZC3H13	0.0318116	0.242	52.04	71.94	0.72	RZPDp9028I065Q		ZC3H13	ENSG00000123200	ENSG00000123200.17	ZC3H13	23091
ZC3H18	0.0386203	0.242	55.35	78.32	0.71	RZPDp9028A092Q		ZC3H18	ENSG00000158545	ENSG00000158545.16	ZC3H18	124245
ZC3H7B	0.0457774	0.242	50.91	68.51	0.74	RZPDp9028M214Q		ZC3H7B	ENSG00000100403	ENSG00000100403.12	ZC3H7B	23264
ZDHHC5	0.0039021	0.242	63.26	100.01	0.63	RZPDp9028E023Q		ZDHHC5	ENSG00000156599	ENSG00000156599.11	ZDHHC5	25921
ZFP36L1	0.0070591	0.242	71.46	102.63	0.7	RZPDp9027D046Q		ZFP36L1	ENSG00000185650	ENSG00000185650.10	ZFP36L1	677
ZFPL1	0.0019158	0.203	56.63	79.95	0.71	RZPDp9028G048Q		ZFPL1	ENSG00000162300	ENSG00000162300.13	ZFPL1	7542
ZNF205	0.0065108	0.242	79.89	116.31	0.69	RZPDp9028C063Q		ZNF205	ENSG00000122386	ENSG00000122386.11	ZNF205	7755
ZNF219	0.048259	0.242	52.48	67.75	0.77	RZPDp9028N165Q		ZNF219	ENSG00000165804	ENSG00000165804.16	ZNF219	51222
ZNF256	0.0154976	0.242	77.61	138.19	0.56	RZPDp9027F1817Q		ZNF256	ENSG00000152454	ENSG00000152454.4	ZNF256	10172
ZNF318	0.0263878	0.242	50.41	69.63	0.72	RZPDp9028B183Q		ZNF318	ENSG00000171467	ENSG00000171467.16	ZNF318	24149
ZNF330	0.028482	0.242	55.36	71.2	0.78	RZPDp9028E164Q		ZNF330	ENSG00000109445	ENSG00000109445.11	ZNF330	27309
ZNF346	0.015365	0.242	53.02	80.95	0.66	RZPDp9028M183Q		ZNF346	ENSG00000113761	ENSG00000113761.12	ZNF346	23567
ZNF384	0.0356002	0.242	50.91	64.72	0.79	RZPDp9028J212Q		ZNF384	ENSG00000126746	ENSG00000126746.18	ZNF384	171017
ZNF394	0.0366141	0.242	51.22	70.22	0.73	RZPDp9028J102Q		ZNF394	ENSG00000160908	ENSG00000160908.15	ZNF394	84124
ZNF440	0.0106138	0.242	55.73	77.02	0.72	RZPDp9028D122Q		ZNF440	ENSG00000171295	ENSG00000171295.13	ZNF440	126070
ZNF516	0.0002385	0.136	78.81	115.87	0.68	RZPDp9028H112Q		ZNF516	ENSG00000101493	ENSG00000101493.11	ZNF516	9658
ZNF83	0.0059907	0.242	62.38	102.78	0.61	RZPDp9028K073Q		ZNF83	ENSG00000167766	ENSG00000167766.20	ZNF83	55769
ZNF837	0.0392627	0.242	53.85	73.7	0.73	RZPDp9028J164Q		ZNF837	ENSG00000152475	ENSG00000152475.7	ZNF837	116412
ZRANB1	0.0427497	0.242	63.8	81.31	0.78	RZPDp9028C125Q		ZRANB1	ENSG00000019995	ENSG00000019995.6	ZRANB1	54764
ZSCAN18	0.0223342	0.242	96.81	130.04	0.74	RZPDp9028I071Q		ZSCAN18	ENSG00000121413	ENSG00000121413.13	ZSCAN18	65982

## Sheet: R
Name	Parametric p-value	Geom mean of intensities in class 1	Geom mean of intensities in class 2	Fold-change
A2M	0.0039854	89.96	121.43	1.35135
AAMP	0.0459504	50.97	65.37	1.28205
AATK	0.0499016	50.65	68.86	1.35135
ABCA3	2.07e-05	145.84	187.96	1.28205
ABR	4.76e-05	80.87	174.07	2.17391
ACAA2	0.0007725	57.54	102.48	1.78571
ACAP1	0.0349219	52.22	66.13	1.26582
ACLY	0.0319924	51.77	66.55	1.28205
ACO2 (includes EG:11429)	0.0340569	51.46	65.45	1.26582
ACSF2	1.55e-05	131.02	187.96	1.42857
ACSS1	0.0468038	87.89	117.86	1.33333
ACTA1	0.0048798	54.79	78.37	1.42857
ACTB	0.0397614	50.91	68.68	1.35135
ACTN1	0.0436681	55.8	91.91	1.63934
ACTN4	0.0105238	50.25	76.26	1.51515
ADAM8	0.0358005	50.25	66.24	1.31579
ADAMTS4	0.0088798	54.2	85.49	1.5873
ADAR	0.0137504	118.1	153.92	1.2987
ADCY1	0.0016169	53.54	90.27	1.69492
ADD1	8e-07	59.88	121.99	2.04082
ADM	0.0450138	58.21	83.14	1.42857
ADRM1	0.0325284	59.11	78.23	1.31579
AEBP1	0.0009536	205.27	276.75	1.35135
AFAP1	0.0451124	82.6	104.59	1.26582
AHNAK	0.0187589	92.5	121.92	1.31579
AHNAK2	6.39e-05	132.46	170.66	1.28205
AHR	0.0006567	247.87	403.05	1.63934
AKAP17A	0.0226308	50.82	74.18	1.44928
AKNA	0.0331586	53.35	74.32	1.38889
AKT1	0.0463452	63.39	88.24	1.38889
ALAS2	0.0376944	113.84	196	1.72414
ALDH1A1	0.0477184	52.83	68.36	1.2987
ALDH3B1	0.0202206	50.25	67.42	1.33333
ALDH9A1	0.0325111	52.16	76.31	1.47059
ALG12	0.0121282	58.38	89.31	1.53846
ALKBH6	0.0238574	51.55	76.81	1.49254
AMY1A (includes others)	0.0011219	56.13	96.51	1.72414
ANGPTL2	0.0005012	65.59	118.88	1.81818
ANKFY1	0.016519	51.31	76.91	1.49254
ANKRD54	0.0124478	51.48	73.88	1.42857
ANXA1	0.0014276	61.15	87.09	1.42857
ANXA11	0.0002271	66.09	122.91	1.85185
ANXA2P3	0.0105758	57.09	87.12	1.51515
ANXA6	0.0076431	60.57	89.39	1.47059
ANXA7	0.0068626	139.59	182.89	1.31579
AP2A1	0.0278802	62.22	83.87	1.35135
AP2B1	0.0116516	50.83	67.74	1.33333
AP2M1	0.0009073	81.58	135.55	1.66667
AP3D1	0.0463488	52.62	69.37	1.31579
APBA3	0.0346365	53.91	71.69	1.33333
APBB1	0.0349365	60.57	76.32	1.26582
APBB1IP	0.0177582	50	69.14	1.38889
ARAF	0.0107924	55.31	87.94	1.5873
ARAP1	0.0270887	50.17	72.74	1.44928
ARF5	0.0330458	51.72	66.44	1.28205
ARFGAP2	0.0350134	60.16	80.69	1.33333
ARFGEF1	0.0016319	81.29	108.54	1.33333
ARHGAP21	0.0449587	64.28	97.99	1.51515
ARHGAP25	0.0003986	61.51	92.77	1.51515
ARHGAP26	0.0224981	52.55	71.43	1.35135
ARHGAP30	0.0246355	54.1	73.34	1.35135
ARHGAP44	0.0173725	51.15	65.9	1.28205
ARHGEF1	0.0247398	57.5	73.48	1.28205
ARHGEF12	0.0007919	85.38	127.45	1.49254
ARHGEF16	0.0119258	55.18	86.16	1.5625
ARHGEF18	0.0487931	53.63	69.22	1.2987
ARID4B	0.0470853	64.49	83.88	1.2987
ARMCX5	0.0409503	53.57	67.98	1.26582
ARNT	0.0334487	51.65	67.61	1.31579
ARPC2	0.0338224	157.88	285.01	1.81818
ARPC5L	0.0368872	54.62	74.76	1.36986
ARRB2	0.0005816	102.3	135.47	1.31579
ASH1L	0.0007396	98.39	168.11	1.69492
ASIC3	0.0494648	271.24	413.85	1.51515
ASPSCR1	0.0127566	55.86	93.29	1.66667
ASXL1	0.0254832	93.95	123.33	1.31579
ATF3	0.0161433	52.33	76.39	1.44928
ATF4	0.0394737	56.32	76.43	1.35135
ATF6B	0.048131	93.15	123.05	1.31579
ATN1	0.0224304	87.02	114.66	1.31579
ATP2A3	0.0467536	52.12	66.36	1.26582
ATXN10	0.0012897	58.12	107.95	1.85185
ATXN2	0.0327125	55.69	74.17	1.33333
AXIN1	0.0425204	56	72.73	1.2987
B4GALT2	0.0380309	52.42	76.72	1.47059
BAG1	0.0119482	59.56	78.01	1.31579
BAG5	0.0317449	50.65	67.94	1.33333
BAG6	0.0005829	127.34	172.84	1.35135
BAHD1	0.0444016	57.93	79.7	1.36986
BAZ1A	0.0448269	52.47	69.47	1.31579
BBIP1	0.00324	60.7	79.51	1.31579
BCAM	0.0332994	51.2	71.11	1.38889
BCAR1	0.0049854	81.29	119.68	1.47059
BCAS2	0.0324546	50.74	63.85	1.26582
BCL3	0.0329143	50.08	66.16	1.31579
BCL6	0.0169152	82.81	109.64	1.31579
BCL9L	0.0167439	60.69	95.04	1.5625
BCOR	0.0496393	50.72	65.9	1.2987
BCORL1	0.0069489	61.82	98.78	1.5873
BICD1	0.001629	60.22	75.78	1.26582
BIN2	0.007659	70.49	102.8	1.44928
BIN3	0.0151786	77.9	99.76	1.28205
BIRC6	0.0405282	55.59	78.01	1.40845
BMS1	0.0489816	50	63.3	1.26582
BOC	0.0280384	117.25	173.17	1.47059
BRD3	0.0479647	50	65.88	1.31579
BSCL2	0.017192	54.77	78.76	1.42857
BTG2	0.0040726	142.36	179.01	1.25
C11orf16	0.0040882	57.88	91.26	1.5873
C11orf68	0.0071964	82.98	104.13	1.25
C15orf39	0.0181187	53.72	75.14	1.40845
C16orf89	0.0454149	102.31	129.64	1.26582
C1orf122	0.0139756	65.19	91.61	1.40845
C1QTNF1	0.0258084	52.26	68.55	1.31579
C22orf46	0.0479512	50.65	64.7	1.28205
C3	0.0410686	57.07	75.65	1.33333
C7orf25	0.000726	167.75	221.65	1.31579
CAMSAP3	0.0479352	51.62	68.94	1.33333
CANX	0.0294779	50.81	69.02	1.35135
CAPG	0.0041061	52.88	70.34	1.33333
CAPN2	0.0011363	94.35	158.58	1.69492
CARD10	0.0011429	90.25	157.36	1.75439
CBFA2T2	0.0184734	56.66	81.68	1.44928
CBLB	0.0213572	298.53	490.5	1.63934
CCDC136	0.0305728	59.19	88.02	1.49254
CCDC47	0.0020675	60.01	83.1	1.38889
CCDC57	0.0015235	107.98	158.21	1.47059
CCDC88C	0.0008831	101.1	156.82	1.5625
CCDC9	0.0039938	55.03	81.22	1.47059
CCND1	0.0201094	265.28	438.18	1.63934
CCNL2	0.0291358	54.86	69.04	1.26582
CCT5	0.0200286	58.82	76.92	1.31579
CCT7	0.0010313	60.12	98.4	1.63934
CD2BP2	0.0021577	92.84	136.82	1.47059
CD44	0.0334865	74.52	94.3	1.26582
CD74	0.001762	71.57	112.67	1.5625
CDC25B	0.0022919	123.91	164.35	1.33333
CDC42EP3	0.0450218	50.41	63.97	1.26582
CDK12	0.0436923	50.49	64.33	1.28205
CDK13	0.015916	50.17	69.41	1.38889
CDK2AP1	0.0013177	82.93	128.48	1.53846
CDKN1A	0.0125095	62.49	92.5	1.47059
CDKN2AIP	0.0035766	91.53	124.32	1.35135
CDR1	0.0448867	53.68	68.81	1.28205
CDR2	0.0172117	55.1	73.65	1.33333
CEACAM6	0.0392585	54.5	74.59	1.36986
CECR2	0.0442584	53.16	73.73	1.38889
CELSR1	0.0208973	50.17	71.68	1.42857
CENPJ	0.0102291	108.3	136	1.25
CEP164	0.0017299	79.81	117.14	1.47059
CEP192	0.0287538	59.52	76.8	1.28205
CFB	0.0007455	56.1	82.32	1.47059
CFLAR	0.0396118	59.1	79.85	1.35135
CHMP1A	0.0075175	54.61	72.01	1.31579
CHMP4B	0.014566	53.94	72.46	1.35135
CHPF	0.0450827	57.09	82.23	1.44928
CIT	0.0070016	82.94	126.88	1.53846
CKAP4	0.0005733	68.74	122.99	1.78571
CLDN3	0.0163386	53.77	69.1	1.28205
CLEC16A	0.0096914	57.66	87.56	1.51515
CLIP1	0.014495	55.85	70.78	1.26582
CLSTN1	0.0054234	68.34	103.36	1.51515
CLU	0.0014439	68.77	99.61	1.44928
CMTM7	0.0050777	93.98	129.68	1.38889
CNBP	0.0340151	52.44	67.44	1.28205
CNKSR1	0.0421304	76.82	104.13	1.35135
CNOT1	0.001406	160.65	237.69	1.47059
CNPY3	0.0081528	50.66	81.96	1.6129
COBL	0.0340251	64.5	87.19	1.35135
COL1A1 (includes EG:1277)	0.0367869	50.49	69.3	1.36986
COL1A2	0.0126537	54.52	78.8	1.44928
COL4A1	0.0357483	53.76	72.68	1.35135
COL4A2	0.0295774	54.19	77.16	1.42857
COL5A2	0.0012082	58.12	86.98	1.49254
COL6A1	0.0147794	51.7	74.04	1.42857
COL6A3	0.0079353	65.36	102.33	1.5625
COL8A2	0.0037105	55.88	89.99	1.6129
COMP	0.0455039	63.84	81.63	1.28205
COPG1	0.0304515	62.68	80.83	1.28205
COX6B1	0.0194192	52.1	68.38	1.31579
CP	0.0299951	52.57	70.16	1.33333
CPNE1	0.0118688	56.2	76.84	1.36986
CPNE5	0.0417068	61.08	82.48	1.35135
CPSF1	0.0056007	84.83	129.08	1.51515
CRABP2	0.0175761	75.35	116.72	1.53846
CRIP2	0.0199512	52	66.95	1.28205
CRTC2	0.0139469	59.69	83.22	1.38889
CRYAB	0.0325529	51.83	69.56	1.33333
CSF1R	0.0221369	54.71	70.46	1.28205
CSNK1G2	0.0028074	102.78	173.2	1.69492
CTBP2	0.001648	154.97	205.12	1.31579
CTC1	0.012177	105.27	131.77	1.25
CTDP1	0.0098631	67.74	96.91	1.42857
CTDSP1	0.0007062	95.33	138.41	1.44928
CTNNA1	0.0008834	96.62	135.13	1.38889
CTNND1	0.0099306	51.69	75.24	1.44928
CTNND2	0.0299043	86.78	140.81	1.6129
CTSB	0.0235019	53.5	68.59	1.28205
CTSD	0.0162557	50.57	63.31	1.25
CTSK	0.0423661	62.8	86.1	1.36986
CUL4B	0.0341372	50.49	67.67	1.33333
CYFIP2	0.0235662	78.84	104.49	1.33333
CYLD	0.0347554	50.25	63.03	1.25
DAGLB	0.021537	54.1	73.49	1.35135
DAXX	0.0150757	61.31	92.14	1.49254
DAZAP1	0.0387702	50.91	67.82	1.33333
DCHS1	0.0187501	73.41	92.09	1.25
DDX20	0.0305548	50	64.97	1.2987
DDX23	0.0434938	64.61	83.82	1.2987
DDX24	0.0414466	70.57	122.48	1.72414
DDX39A	0.0453288	50.66	65.48	1.2987
DDX49	0.0478233	50	62.78	1.25
DGKA	0.0015097	59.39	83.81	1.40845
DGKQ	0.0044962	58.4	88.01	1.51515
DHX16	0.0443005	53.87	70.88	1.31579
DHX34	0.0066843	65.2	103.07	1.5873
DHX38	0.0101886	50.65	74.2	1.47059
DHX9	0.0416253	50.17	66.65	1.33333
DIDO1	0.0352388	50.25	65.91	1.31579
DMPK	0.0074822	112.19	158.19	1.40845
DNAJA1	0.0120705	54.37	71.1	1.31579
DNAJB12	2.1e-06	120.11	168.17	1.40845
DOCK2	0.0287474	52.84	66.42	1.25
DOT1L	0.0226313	70.72	93.01	1.31579
DPF1	0.0124947	55.72	72.84	1.31579
DPYSL3	0.044659	69.66	89.71	1.28205
DSP	0.0350053	52.67	73.99	1.40845
DST	0.0056412	51.92	79.89	1.53846
DTX4	0.0200301	54.55	83.31	1.53846
DUS1L	0.0140638	128.4	172.93	1.35135
DUSP1	0.0193081	50	70.62	1.40845
DUSP10	0.0160182	53.28	79.99	1.49254
DUSP12	0.0494228	51.95	68.66	1.31579
DUSP2	0.0161534	64.06	86.33	1.35135
E4F1	0.0224848	61.63	83.7	1.35135
EDC4	0.0008701	93.63	150.3	1.6129
EDF1	0.0326727	50.17	62.82	1.25
EEF1A1	0.0483961	50	67.79	1.35135
EEF1A2	0.0044331	51.3	73.64	1.42857
EEF1D	0.0213232	75.82	106.62	1.40845
EEF2	0.0082929	52.12	79.05	1.51515
EFEMP1	0.0018496	51.48	82.62	1.6129
EGFL7	0.0041794	53.47	88.68	1.66667
EGR1	0.0081192	50.33	80.44	1.5873
EHBP1L1	0.0230803	54.32	75.73	1.38889
EHMT2 (includes EG:10919)	0.0230498	50.33	72.29	1.42857
EIF1AX	0.0406879	50.9	64.84	1.28205
EIF2AK2	0.0065987	88.25	196.32	2.22222
EIF2S3	0.0457287	52.28	67.46	1.2987
EIF3A	0.0423102	57.25	74.37	1.2987
EIF4A2	0.0028799	52.76	72.9	1.38889
EIF4G1	0.0311792	50	64.22	1.28205
EIF4G2	0.0008523	53.92	73.11	1.35135
EIF5A	0.0003829	127.35	166.42	1.2987
EIF6	0.0143094	50.49	76.52	1.51515
ELP3	0.009526	62.68	96.93	1.53846
EMILIN1	0.0039098	51.37	75.19	1.47059
EML3	0.0082484	53.82	86.6	1.6129
ENC1	0.0284765	50.74	71.17	1.40845
EP300	0.0176464	53.91	76.07	1.40845
EPC1	0.0178951	65.04	86.34	1.33333
EPDR1	0.0002021	111.1	145.62	1.31579
EPHB3	0.0276408	77.72	102.94	1.33333
EPN1	0.0044069	67.15	95.45	1.42857
EPS8L2	0.0029166	66.3	94.9	1.42857
ERAP2	0.0308886	50.25	63.73	1.26582
EVPL	0.0052244	53.35	67.89	1.26582
EXOC6B	0.0150319	67.47	109.71	1.63934
EXOSC5	0.0189978	77.51	132.8	1.72414
FAM134A	0.0025588	58.19	73.31	1.26582
FAM13B	0.0399674	52.45	66.51	1.26582
FAM83H	0.0405646	74.6	104.48	1.40845
FAU	0.0157149	83.82	110.94	1.31579
FBLN2	0.0096344	51.7	70.22	1.35135
FBN1	0.0175715	50	71.32	1.42857
FBXO44	0.0010572	75.16	127.8	1.69492
FBXO6	0.0379626	50.57	68.85	1.36986
FCGBP	0.0311835	50.49	66.33	1.31579
FCHO1	0.0320455	92.99	151.54	1.63934
FGFR3	0.0084975	53.81	76.87	1.42857
FGFRL1	0.0146244	77.62	112.29	1.44928
FHL1 (includes EG:14199)	0.0304489	54.5	75.68	1.38889
FHL2	0.002069	60.65	100.15	1.63934
FKBP15	0.0444959	50.25	64.84	1.2987
FKBP1A	0.0250082	55.22	71.5	1.2987
FLAD1	0.0408289	53.11	69.64	1.31579
FLNA	0.0271921	52.45	74	1.40845
FLNB	0.0004306	75.62	132.32	1.75439
FN1 (includes EG:100005469)	0.0010737	60.88	115.37	1.88679
FNDC1	0.0003043	64.88	108.73	1.66667
FOSL2	0.0198284	52.88	75.77	1.42857
FOXJ1	0.0068386	86.03	134.24	1.5625
FOXK1	0.0071512	58.37	86.15	1.47059
FOXL1	0.002508	55.5	82.82	1.49254
FOXO3	0.0170843	129.46	162.24	1.25
FOXP4	0.0182668	58.01	81.02	1.38889
FSCN1 (includes EG:14086)	0.0038013	57.49	90.51	1.5625
FTH1 (includes EG:14319)	0.0020689	78.73	133.47	1.69492
FYN	0.0258613	51.76	65.72	1.26582
GABARAP	0.0160576	52.58	74.34	1.40845
GALNT12	0.003567	135.98	201.93	1.49254
GANAB	0.0261714	51.2	73.33	1.42857
GAPDH	0.0185534	52.74	78.05	1.47059
GART	0.0251453	57.13	73.44	1.28205
GBF1	0.0278745	53.39	77.01	1.44928
GBP1P1	0.0007636	85.45	119.32	1.38889
GBP3	0.0259111	52.7	72.13	1.36986
GCDH	0.00693	53.13	82.26	1.53846
GCN1L1	0.0044382	51.45	77.05	1.49254
GDI1	0.0097429	65.76	89.96	1.36986
GET4	0.0265065	52.56	74.92	1.42857
GFPT1	0.0130509	54	73.46	1.35135
GGA1 (includes EG:106039)	0.0063913	72.67	109.22	1.49254
GLG1 (includes EG:20340)	0.0298449	50.97	66.16	1.2987
GLYCTK	0.0174169	135.85	295.63	2.17391
GNB3	0.0130721	57.19	77.59	1.35135
GNL3	0.003743	61.84	87.25	1.40845
GOLGA7	0.0322027	50.66	65.76	1.2987
GON4L	0.0035513	64.64	106.9	1.66667
GPC1	0.0136291	52.32	76.32	1.44928
GPKOW	0.0453128	50.17	66.01	1.31579
GPR35	0.0124118	79.89	113.46	1.42857
GRAMD1A	0.0487508	87.4	111.14	1.26582
GRN	0.0022225	50	84.71	1.69492
GRPEL1	0.0265524	50.98	64.66	1.26582
GRWD1	0.012852	51.92	69.75	1.35135
GSDMD	0.0209516	66.63	86.05	1.2987
GSTK1	0.0073172	72.25	95.27	1.31579
GTF2F1	0.0357744	71	103.12	1.44928
GTF2IRD2	0.0481347	59.5	83.82	1.40845
GYS1	0.0295312	54.08	73.99	1.36986
GZMM	0.0484099	60.5	77.51	1.28205
H19	0.0295254	50	70.43	1.40845
HADH	0.0153896	56.75	78.14	1.36986
HAUS7	0.0290753	79.07	109.06	1.38889
HBP1	0.0015853	53.72	110.19	2.04082
HCFC1	0.0046983	50.65	79.33	1.5625
HDAC5	0.0353004	54.87	72.17	1.31579
HDGF	0.0256129	95.48	121.63	1.28205
HDLBP	0.001536	52.03	90.53	1.75439
HECTD1	0.0420038	50.25	65.57	1.2987
HECTD3	0.0315468	53.22	73.1	1.36986
HERC2	0.002163	73.83	139.7	1.88679
HERC2P4	0.0097665	71.95	101.15	1.40845
HERPUD1	0.0248652	62.6	82.01	1.31579
HES1 (includes EG:15205)	0.0267908	54.05	71.53	1.31579
HIF1A	0.0278376	67.67	100.62	1.49254
HIPK3	0.0461386	62.47	80.35	1.28205
HIVEP2	0.046025	50.65	64.25	1.26582
HLA-A	0.0045505	51.3	78.62	1.53846
HLA-C	0.0231609	50.82	70.78	1.38889
HLA-E	0.0402618	58.89	75.25	1.28205
HMG20B	0.0020414	64.27	92.85	1.44928
HMGB2	0.0159982	58.44	74.37	1.26582
HMGN2	0.0415206	53.02	68.63	1.2987
HNRNPA0	0.0307503	50.72	68.1	1.35135
HNRNPA3	0.0374652	51.15	65.54	1.28205
HNRNPC	0.0228325	63.95	95.65	1.49254
HNRNPH1	0.012346	65.76	93.15	1.40845
HNRNPH3	0.0494269	236.91	352.4	1.49254
HNRNPK	0.0014098	61.45	91.84	1.49254
HPCAL1	0.0206831	54.02	68.16	1.26582
HSD17B4	0.006251	53.59	78.59	1.47059
HSPA5	0.0443255	52.05	69.77	1.33333
HSPA8	0.0166855	73.53	93.08	1.26582
HSPA9	0.0082605	71.02	89.13	1.25
HSPB1	0.0078	81.56	119.65	1.47059
HSPG2	0.0213442	74.53	98.98	1.33333
HTRA3	0.0110253	106.7	135.88	1.26582
ICAM3	0.0311721	57.22	87.52	1.53846
ID3	0.0085936	51.63	78.55	1.51515
IDH3B	0.0062648	88.17	188.9	2.12766
IDH3G	0.0079749	57.22	83.17	1.44928
IDS	0.0067324	51.31	78.21	1.51515
IER2	0.0232959	55.9	76.62	1.36986
IGBP1	0.0021838	63.95	83.66	1.31579
IGF2R	0.0099814	52.83	78.32	1.49254
IK	0.0429083	148.12	234.67	1.5873
IKBKB	0.0340485	52.33	70.25	1.35135
IKBKG	0.0007912	57.27	97.67	1.69492
IL17RA	0.0335676	60.35	81.29	1.35135
IL32	0.0489272	50.08	64.3	1.28205
ILF2	0.0006137	114.84	152.77	1.33333
ILF3	0.0255617	51.56	68.02	1.31579
IMPACT	0.0398686	148.54	230.22	1.53846
ING3 (includes EG:312154)	0.018845	66.15	84.26	1.26582
INPP5D	0.0174654	73.79	101.1	1.36986
INPP5K	0.0033169	52.57	77.7	1.47059
INPPL1	0.0073453	61.8	89.02	1.44928
INTS1	0.0043155	58.8	97.87	1.66667
IPO5	1.01e-05	84.48	123.28	1.44928
IRAK1	0.0463075	60.56	81.86	1.35135
IRF2BP2	0.0164044	56.33	79.93	1.42857
IRF2BPL	0.0076658	55.62	81.09	1.44928
IRF4	0.0233093	55.1	70.88	1.28205
ISM1	0.02656	51.14	68.22	1.33333
ISYNA1	0.0005415	113.31	213.88	1.88679
ITGA5	0.001034	70.49	139.77	2
ITGB4	0.0043856	50.25	66.62	1.33333
ITGB5	0.0025601	82.06	124.15	1.51515
IVNS1ABP	0.002491	58.34	111.46	1.92308
IWS1	0.040551	61.23	84.93	1.38889
JAG1	0.0433657	51.65	68.75	1.33333
JMJD1C	0.0425277	50.65	66	1.2987
JMJD8	0.0186754	50.81	75.16	1.47059
JUND	0.0265287	63.1	86.71	1.36986
JUP	0.0206825	79.82	103.99	1.2987
KANSL1	0.0443822	50	68.51	1.36986
KAT2A	0.0122929	51.81	67.36	1.2987
KCMF1	0.011124	58.51	76.96	1.31579
KDM4A	0.0009845	51.47	94.38	1.81818
KDM5B	0.0369879	55.38	70.05	1.26582
KDM5C	0.0270247	53.98	73.19	1.35135
KHDRBS1	0.0328594	245.2	395.16	1.6129
KIAA1217	0.0113131	70.3	107.15	1.51515
KIF1C	0.0230677	54.64	82.41	1.51515
KIF2A	0.012192	52.21	68.49	1.31579
KIFC2	0.0181682	92.14	120.83	1.31579
KLF4	0.0468568	52.2	65.74	1.26582
KLF6	0.0045963	89.61	122.72	1.36986
KPNA2	0.0339831	52.07	68.51	1.31579
KRR1	0.0383517	50.81	65.44	1.28205
KRT7	0.008032	56.73	90.07	1.5873
LAMA5	0.0092102	79.17	107.99	1.36986
LAT	0.0468108	50.17	62.96	1.25
LCMT1	0.0411242	52.06	70.6	1.35135
LCP1	0.038597	50	65.11	1.2987
LGALS3BP	0.0054781	54.56	89.24	1.63934
LIMD2	0.0352772	54.29	75.57	1.38889
LIN7C	0.0414937	51.79	65	1.25
LOXL2	0.0154301	51.21	75.27	1.47059
LPCAT1	0.0209954	50	71.37	1.42857
LRBA	0.0216939	57.62	76.06	1.31579
LRP1 (includes EG:16971)	0.0051774	53.25	82.96	1.5625
LRP11	0.000753	131.92	172.36	1.2987
LRP5	0.0042959	59.57	90.95	1.51515
LRRC4B	0.0321944	70.24	113.94	1.6129
LSM14A	0.0439565	54.37	68.02	1.25
LSP1 (includes EG:16985)	0.0489317	62.14	82.44	1.33333
LSR	0.0110069	50.17	70.43	1.40845
LTBP3	0.000173	54.78	96.04	1.75439
LUC7L3	0.0199658	50	64.65	1.2987
LZTS2	0.0436931	51.45	71.75	1.38889
MAFF	0.0345831	50.99	65	1.28205
MAGI1	0.0322461	52.66	73.04	1.38889
MAN2B1	0.0166977	58.6	84.72	1.44928
MAP3K14	0.0436246	51.92	68.1	1.31579
MAP3K9	0.0012683	73.33	113.64	1.53846
MAP7D1	0.0017305	57.51	87.72	1.51515
MAPK15	0.0202859	51.27	71.95	1.40845
MAPK3	0.0287714	75.3	94.46	1.25
MAPT	0.0408435	211.81	318.37	1.49254
MAZ	0.0227304	54.79	71.29	1.2987
MBD3 (includes EG:17192)	0.0166064	51.52	75.78	1.47059
MBD6	0.0014417	58.69	112.45	1.92308
MCAM	0.025996	66.52	94.32	1.40845
MEA1	0.0320863	51.8	72.18	1.38889
MED13L	0.0153617	51.74	74.34	1.42857
MED16	0.0133748	60.23	90.48	1.49254
MED19	0.043382	50.88	65.27	1.28205
MED25 (includes EG:292889)	0.018524	56.08	77.65	1.38889
MEGF6	0.0170517	50.33	74.39	1.47059
MEGF8	0.0188798	89.78	115.87	1.2987
MGA	0.0429222	51.07	68.42	1.33333
MICALL1	0.0055177	97.65	128.15	1.31579
MICALL2	0.0460905	67.49	87.05	1.28205
MIF	0.0014623	64.03	104.25	1.63934
MIIP	0.0048493	81.11	108	1.33333
MINK1	0.0006225	57.98	87.39	1.51515
MLL2	0.0249463	52.09	75.45	1.44928
MLST8	0.0005711	101.27	195.46	1.92308
MMP14	0.0384642	51.4	68.23	1.33333
MMP2	0.0103042	50.57	69.16	1.36986
MOB2 (includes EG:100360882)	0.0451201	50	63.07	1.26582
MOB4	0.0241462	60.76	78.34	1.28205
MORF4L1	0.0312333	71.46	97.51	1.36986
MPRIP	0.0183997	59.81	74.82	1.25
MST1 (includes EG:15235)	0.0063725	56.07	82.75	1.47059
MTHFS	0.0493468	51.32	64.82	1.26582
MUC20	0.0389964	50	63.29	1.26582
MYH11	0.0025	91.08	124.09	1.36986
MYH14	0.0201352	71.57	101.92	1.42857
MYO1D	0.0043324	59.74	81.71	1.36986
MYO5A	0.002815	65.18	108.34	1.66667
MYOM3	0.0296078	51.07	69.07	1.35135
MZF1	0.0170464	63.04	85.48	1.35135
NAGLU	0.0093356	50.41	66.15	1.31579
NARF	0.0401092	54.99	75.63	1.36986
NBAS	0.0067301	64.63	96.29	1.49254
NBPF15 (includes others)	0.032122	52.75	66.25	1.25
NCOA3	0.0474518	59.96	77.22	1.28205
NCOR2	0.0089032	54.05	81.59	1.51515
NDUFS7	0.0431988	52.5	69.62	1.33333
NDUFV1	0.0083377	74.09	96.48	1.2987
NEDD4L	0.0214765	55.15	78.48	1.42857
NEK1	0.0189769	86.02	115.04	1.33333
NEURL4	0.0017062	122.68	180.03	1.47059
NFE2L1	0.0466307	55.79	73.17	1.31579
NFIC	0.0321066	54.55	76.27	1.38889
NFKBIA	0.0090346	55.48	83.59	1.51515
NFKBIZ	0.0050287	62.67	86.53	1.38889
NFRKB	0.0265499	89.75	116.79	1.2987
NKX2-1	0.001648	56.49	95.61	1.69492
NLRC5	0.0101414	71.12	98.63	1.38889
NME2	0.0355017	65.79	83.61	1.26582
NOL8	0.0316633	51.9	69.47	1.33333
NOLC1	0.0493757	52.7	69.73	1.31579
NOTCH2	0.0337926	50.65	66.17	1.2987
NOTCH3	0.0253391	77.39	103.41	1.33333
NOTCH4	0.0009571	80.69	136.01	1.69492
NPC2 (includes EG:10577)	0.0242356	67.38	93.88	1.38889
NPEPL1	0.0011812	68.17	117.35	1.72414
NR4A1	0.0034635	64.41	108.57	1.69492
NR4A2	0.0253123	55.39	75.21	1.35135
NRAS (includes EG:18176)	0.0107108	79.17	112.19	1.40845
NSD1	0.0417613	51.97	70.93	1.36986
NSMCE1	0.0053135	52.01	82.95	1.5873
NUDT19	0.0230861	51.51	64.89	1.26582
NUMA1	0.0016412	71.54	105.67	1.47059
NUP188 (includes EG:227699)	0.0147964	60.01	83.18	1.38889
NUP210	0.0233342	88.95	115.25	1.2987
NVL	0.010116	66.31	99.47	1.49254
OCIAD2	0.005082	114.94	246.3	2.12766
OGDH	0.0083391	59.83	95.84	1.6129
OGFR	0.0093518	77.85	106.02	1.36986
OLFML2A	0.0116638	97.31	130.14	1.33333
PABPC1	0.0073481	69.9	95.34	1.36986
PABPC4	0.0032673	64.05	93.64	1.47059
PACS1	0.0162855	97.71	132.56	1.35135
PAICS	0.0499152	50.25	64.1	1.28205
PAK4	0.0151664	53.57	78.25	1.47059
PAK6	0.002308	55.55	96.68	1.75439
PAM	0.0117318	53.1	96.13	1.81818
PARD3	0.030885	91.77	123.47	1.35135
PARP1	0.0474096	84.14	130.31	1.53846
PARS2	0.0384062	50.17	63.21	1.26582
PBXIP1	0.0223313	52.35	76.57	1.47059
PCBP1	0.0481735	51.45	66.29	1.28205
PCBP2	0.0252218	60.63	88.41	1.44928
PCDH12	0.0200065	50	69.64	1.38889
PCDP1	0.0010364	81.88	121.14	1.47059
PCGF2	0.0253815	54.63	77.78	1.42857
PCID2	0.048976	74.52	114.89	1.53846
PCMT1	0.0150556	53.69	78.62	1.47059
PDE2A	0.0081772	68.13	91.71	1.35135
PDE4B	0.0468957	53.75	68.01	1.26582
PDIA4	0.0029761	101.61	128.7	1.26582
PDLIM4	0.0108387	63.04	89.1	1.40845
PDPK1	0.0380953	52.82	72.87	1.38889
PDXDC1	0.0475755	52.66	68.85	1.31579
PDZD2	0.0293711	55.03	74.52	1.35135
PEBP1	0.0193699	84	114.97	1.36986
PES1	0.0155797	59.22	76.78	1.2987
PFDN5	0.0324374	54.49	68.85	1.26582
PFKFB4	0.0465875	50.49	63.88	1.26582
PGP	0.0122901	54.97	69.8	1.26582
PHAX	0.0050475	83.07	125.84	1.51515
PHF1	0.0323904	50.41	63.37	1.25
PHF20L1	0.0030592	75.56	110.53	1.47059
PHF3	0.0246595	51.75	65.48	1.26582
PHKB	0.0416388	56.21	70.7	1.26582
PIGR	0.0490534	50.57	65.97	1.2987
PIP5K1C	0.0004958	102.31	139.75	1.36986
PIPSL	0.0063306	55.92	85.19	1.51515
PKD1	0.0241504	51.76	74.85	1.44928
PKD1L1	0.0045867	57.75	90.93	1.5625
PKM	0.0126338	53.2	74.14	1.38889
PKN1	0.0018417	52.24	69.68	1.33333
PLAUR	0.0174374	50.41	67.42	1.33333
PLBD1	0.0366344	50	65.96	1.31579
PLCB2	0.0130363	63.13	81.12	1.28205
PLCB3	0.0289035	104.8	142.56	1.35135
PLCG1	0.0146273	98.62	124.62	1.26582
PLCL2	0.0019802	53.24	74.03	1.38889
PLEC	1.17e-05	118.26	160.91	1.36986
PLEKHH3	5.82e-05	151.17	201.1	1.33333
PLEKHJ1	0.0061506	50.88	69.93	1.36986
PLOD3	0.0401876	74.25	107.31	1.44928
PLXNA1	0.006039	72.08	112.37	1.5625
PLXNB2	0.0105314	60.01	79.3	1.31579
PML	0.0094823	56.96	87.23	1.53846
PMM2	0.0351671	51.64	68.93	1.33333
PMS2P4	0.0321271	61.35	90.73	1.47059
POLE	0.0187967	55.35	81.63	1.47059
POLR2E	0.0187784	51.86	68.52	1.31579
POLR2G	0.0282024	55.05	94.36	1.72414
POLR2J	0.0401502	55.63	72.82	1.31579
PPFIA1	0.0492184	55.35	71.45	1.2987
PPIA	0.0274744	55.29	76.7	1.38889
PPIB	0.0021436	87.96	151.61	1.72414
PPP1CA	0.0218036	51.47	65.85	1.28205
PPP1R13L	0.0002849	57.87	154.55	2.7027
PPP1R18	0.0465266	50.49	65.44	1.2987
PPP6R1	0.0194912	51.94	69.16	1.33333
PPP6R2	0.0121497	57.09	80.98	1.40845
PRCC	0.0043863	51.42	73.34	1.42857
PRDX1	0.000224	157.26	238.85	1.51515
PRKAR1A	0.0493418	50.49	66.85	1.31579
PRKCI	0.0246777	72.56	96.83	1.33333
PRMT1	0.0061064	52.05	76.92	1.47059
PRMT2	0.0033646	113.09	146.4	1.2987
PRMT6	0.0497244	50.66	66.72	1.31579
PRRC1	0.0105473	63.04	96.88	1.53846
PRRC2A	0.0194459	58.8	87.79	1.49254
PRRC2B	0.0243155	63.04	95.22	1.51515
PRSS8	0.0420627	57.14	78.68	1.36986
PSMB5	0.0267977	87.79	121.23	1.38889
PSMC2	0.0434974	50.41	63.99	1.26582
PSMC3	0.0029156	59.4	97.24	1.63934
PSMD1	0.0166308	71.06	89.49	1.26582
PSMD13	0.0246468	115.94	146.34	1.26582
PTBP1	0.0161638	66.92	94.12	1.40845
PTGS2	0.0253645	53.85	78.78	1.47059
PTPN12	0.0006774	108.6	191.85	1.75439
PTPN6	0.034701	52.78	68.37	1.2987
PTPRF	1.7e-05	179.86	244.54	1.35135
PTPRM (includes EG:19274)	0.0302916	54.26	80.2	1.47059
PTPRS	0.0314176	53.69	71.63	1.33333
PUF60	0.0166745	67.06	85.24	1.26582
QSOX2	0.0409144	55.85	74.36	1.33333
RAC2	0.0054796	82.11	107.94	1.31579
RAD54L2	0.0406342	50	62.87	1.25
RAI1	0.0313901	61.18	84.07	1.36986
RALBP1	0.0239187	107.64	136.19	1.26582
RALGAPA2	0.042872	53.57	72.76	1.35135
RANGAP1	0.0311393	50	64.95	1.2987
RAPGEF1	0.0394197	52.92	68.62	1.2987
RAPGEF6	0.0388589	54.14	73.06	1.35135
RASA3	0.0310703	50	62.85	1.25
RASAL3	0.0146948	50.5	65.26	1.2987
RASGRP1	0.0357722	55.7	72.96	1.31579
RASGRP2	0.0354312	51.03	64.11	1.25
RASSF1	0.0139135	68.67	87.28	1.26582
RBBP6	0.0355638	63.97	82.29	1.28205
RCBTB1	0.0187467	70.52	92.14	1.2987
REEP5	0.0248515	67.6	89.22	1.31579
RELA	0.007736	86.57	111.07	1.28205
REPS1	0.0064826	163.18	216.09	1.31579
REST	0.0211313	52.32	77.71	1.49254
REV3L	0.0009592	53.62	71.25	1.33333
RFC2	0.0140271	51.31	70.45	1.36986
RFC4	0.0348727	52.34	67.86	1.2987
RGL2	0.0447543	56.37	73.99	1.31579
RGS12	0.0202464	57.21	84.17	1.47059
RHBDF1	0.0019424	77.46	109.42	1.40845
RHOB	9.2e-06	77.41	113.37	1.47059
RHOBTB2	0.0332154	53.21	75.25	1.40845
RHOG	0.0178114	72.35	94.36	1.2987
RIPK1	0.0481274	52.31	66.6	1.26582
RNF10	0.0179907	60.7	88.35	1.44928
RNF145	0.0014172	81.67	149.02	1.81818
RNF187	0.0315153	82.43	113.45	1.36986
RNF19A	0.0476814	50.25	65.65	1.2987
RNF19B	0.0338665	50.08	62.96	1.25
RNF213	0.0297685	53.47	70.54	1.31579
RNF31	0.037595	99.32	127.34	1.28205
RNF34	0.0389161	50.5	63.95	1.26582
ROCK2	0.0499322	50.57	64.51	1.28205
RPH3AL	0.0034002	100.69	126.06	1.25
RPL12	0.0155674	54.2	87.04	1.6129
RPL15	0.0369674	68.9	89.58	1.2987
RPL19	0.0102086	53.26	77.32	1.44928
RPL22	0.0144332	56.36	74.6	1.31579
RPL24	0.0398251	50	66.18	1.31579
RPL26	0.0110679	55.79	83.37	1.49254
RPL28	0.0449358	50	62.85	1.25
RPL29 (includes EG:100039782)	0.0480115	53.07	69.27	1.2987
RPL37	0.0062652	101.13	136.22	1.35135
RPL5	0.0295644	54.02	70.11	1.2987
RPUSD3	0.0295912	50	64.3	1.28205
RRAD	0.0333575	50.57	63.36	1.25
RRBP1	0.0162382	57.38	80.96	1.40845
RREB1	0.032937	73.17	99.42	1.35135
RRS1	0.0224032	50.08	67.11	1.33333
RTKN	0.0338371	78.9	98.87	1.25
RUFY4	0.0046352	82.48	111.98	1.35135
SART1	0.013445	51.71	79.44	1.53846
SATB1	0.0379921	71.85	106.21	1.47059
SBF1	0.0205907	51.54	77.81	1.51515
SBNO2	0.0039625	52.41	81.96	1.5625
SCARF2	0.0021745	98	133.7	1.36986
SCLY	0.0228967	106.98	138.87	1.2987
SCRIB	0.0080998	52.57	87.78	1.66667
SEC13	0.0082737	69.34	90.23	1.2987
SEC24C	0.0271219	51.7	67.02	1.2987
SEMA5B	0.0107259	134.1	267.78	2
SERBP1	0.0008703	83.22	133.43	1.6129
SERPINB9	0.0199419	60.01	78.34	1.2987
SERPINH1	0.0229282	56.31	81.97	1.44928
SET	0.0074999	53.33	77.35	1.44928
SETD2	0.0184852	53.57	74.16	1.38889
SETDB1	0.0144651	53.92	79.35	1.47059
SEZ6L2	0.0438101	52.76	70.51	1.33333
SF3B1	0.0451497	52.67	70.05	1.33333
SF3B2	0.027014	53.37	67.46	1.26582
SF3B4	0.0109629	101.76	142.6	1.40845
SFN	0.0061568	59.47	106.44	1.78571
SFTPA1	0.0398846	60.59	79.51	1.31579
SGSH	0.0026943	62.38	83.01	1.33333
SH2B2	0.0485727	52.7	66.62	1.26582
SH3BP2	0.0436882	51.63	68.69	1.33333
SHC2	0.0465474	56.31	83.38	1.47059
SIAH1	0.0275112	50.25	65.41	1.2987
SIN3A	0.0460026	50.08	64.96	1.2987
SIPA1	0.0013656	57.82	102	1.75439
SIPA1L3	0.0020608	54.44	92.19	1.69492
SIRT7	0.0120941	54.56	80.16	1.47059
SIX5	0.0033764	57.14	88.38	1.53846
SLC3A2	0.0388164	50.25	63.61	1.26582
SLC4A1AP	0.0107519	73.18	100.8	1.36986
SLC9A3R2	0.0395002	50.8	68.12	1.33333
SMC3	0.0102707	61.32	94.96	1.53846
SMC5	0.0333702	53.85	73.56	1.36986
SMCHD1	0.0016289	185.89	246.53	1.33333
SMCR8	0.0369931	51.22	68.47	1.33333
SMG5	0.0117672	92.28	124.95	1.35135
SMG8	0.0052916	65.14	97.45	1.49254
SMTN	0.0017469	64.25	99.3	1.53846
SMYD5	0.0027509	57.51	85.49	1.49254
SNIP1	0.0491433	50	63.06	1.26582
SNRNP200	0.0390245	56.63	73.39	1.2987
SNRNP35	0.0043224	52.99	83.04	1.5625
SNX1	0.0399184	50.65	65.16	1.28205
SNX6	0.0469765	50.74	64.22	1.26582
SOD1	0.0020062	151.63	192.46	1.26582
SOD2	0.0466589	50.82	66.31	1.2987
SORD	0.0190999	65.86	85.63	1.2987
SPATA2	0.0183357	77.11	108.19	1.40845
SPICE1	0.0141697	68.2	103.52	1.51515
SPTAN1	0.0250723	84.54	107	1.26582
SRCAP	0.0488216	50.97	65.7	1.28205
SREBF2	0.0481791	50	63.08	1.26582
SRRM2	0.002699	95.53	137.86	1.44928
SRRT	0.0445746	51.05	69.54	1.36986
SRSF2	0.0480153	50.33	64.3	1.28205
SRSF6	0.0036481	54.72	85.1	1.5625
SSR2	0.0353026	53.39	78.37	1.47059
ST6GALNAC1	0.0048874	64.86	91.72	1.40845
STAG2	0.0129842	62.02	81.59	1.31579
STAT3	0.0215213	88.32	128.38	1.44928
STK25	0.0383801	54.28	76.93	1.40845
SUGP1	0.0185092	51.19	74.39	1.44928
SULF2	0.011007	53.88	74.78	1.38889
SUMF2	0.0319241	50.98	69.39	1.36986
SUN2	0.0331816	58.16	77.31	1.33333
SUPT5H	0.0056794	56.99	100.27	1.75439
SURF1	0.0262489	59.68	79.88	1.33333
SUSD2	0.0027565	53.02	84.7	1.5873
SYNE2	0.0496061	50.72	69.04	1.36986
SYTL3	0.0471349	53.11	67.45	1.26582
TACC2	0.0004352	88.24	149.83	1.69492
TADA3	0.0343227	94.3	149.75	1.5873
TAF1C	0.0205404	52	72.4	1.38889
TAF4B	0.0451423	51.69	67.65	1.31579
TALDO1	0.0044856	59.71	102.35	1.72414
TAOK3	0.0028424	90.17	113.45	1.26582
TBC1D23	0.0388174	57.92	76.16	1.31579
TBC1D9B	0.0033876	55.71	82.52	1.47059
TCEA1	0.0260408	57.25	77.94	1.36986
TCP1	0.0068826	50.88	69.99	1.36986
TELO2	0.0265418	112.8	145.7	1.2987
TGFB1I1	0.0031364	482.46	631.63	1.31579
THAP4	0.0311206	50.74	65.58	1.2987
THBD	0.009154	63.61	96.53	1.51515
THBS1	0.0052009	59.54	88.6	1.49254
THBS2	0.0036405	56.25	77.71	1.38889
THOC2	0.037665	50.49	65.57	1.2987
THSD1	0.0013195	82.59	114.51	1.38889
TIAL1	0.0281851	61.29	83.37	1.35135
TIMM50	0.0351519	50.08	64.71	1.2987
TIMP2	0.0004299	72.78	150.77	2.08333
TJP3	0.0010308	58.48	101.03	1.72414
TLE2	0.0001422	59.7	101.01	1.69492
TLN1	0.0060235	74.64	112.7	1.51515
TMC8	0.0499309	51.31	65.02	1.26582
TNFRSF10B	0.0032114	52.25	82.63	1.5873
TNFRSF14	0.0127409	52.29	68.27	1.2987
TNKS1BP1	0.0255837	55.61	79.07	1.42857
TNNC2	0.0008498	78.46	123.41	1.5625
TNRC18	0.0049608	115.33	151.36	1.31579
TNRC6B	0.0037132	77.72	99.36	1.28205
TNRC6C	0.0431077	65.56	91.21	1.38889
TNS1	0.0005005	148.14	189.98	1.28205
TOPORS	0.0387598	50.74	67.5	1.33333
TOR1AIP1	0.0417839	52.46	68.69	1.31579
TP53 (includes EG:22059)	0.0458813	55.11	71.35	1.2987
TPGS2	0.0377785	51.88	65.89	1.26582
TPI1P2	0.0132476	58.14	75.67	1.2987
TPM2	0.0120797	79.05	111.26	1.40845
TPM3	0.0385133	58.23	74.04	1.26582
TPT1-AS1	5.12e-05	102.27	161.03	1.5625
TRADD	7.49e-05	74.45	133.88	1.78571
TRAK2	0.0418841	56.49	74.08	1.31579
TRAPPC2L	0.028713	59.56	82.17	1.38889
TRIAP1	0.0001802	64.78	91.03	1.40845
TRIM14	0.0445401	52.21	67.25	1.28205
TRIM24	0.0167279	168.16	294.92	1.75439
TRIM28	0.0271077	51.07	66.94	1.31579
TRIM8	0.0011409	125.99	187.96	1.49254
TRIO	3.85e-05	115.67	152.66	1.31579
TSC2	0.0003241	57.34	99.16	1.72414
TSEN2	0.033968	51.72	69.59	1.35135
TSPYL2	0.0142425	54.31	80.65	1.49254
TTC7A	0.0244614	50	73.89	1.47059
TUBB	0.0051591	58.54	98.03	1.66667
TUBB3	0.0060692	70.39	103.57	1.47059
TUBB6	0.0238528	52.16	78.16	1.49254
TUBGCP3	0.0092081	56.13	82.85	1.47059
U2AF2	0.0379532	52.2	70.66	1.35135
UBA1	0.0178441	66.16	111.24	1.69492
UBA52	0.0460599	51.87	68.12	1.31579
UBA7	0.0032181	69.76	124.61	1.78571
UBAP2L	0.0159298	72.62	101.14	1.38889
UBB	0.0260266	95.3	132.52	1.38889
UBE2B	0.0017685	51.8	87.37	1.69492
UBE2Q1	0.0105563	50.66	70.82	1.38889
UBL7	0.0437229	57.02	76.89	1.35135
UBN1	0.0154528	76.53	104.03	1.35135
UBR4	0.0332287	59.84	82.33	1.36986
UBR7	0.0030274	55.7	88.45	1.5873
ULK1	0.0062596	162.14	320.45	1.96078
UPF1	0.0014948	115.83	154.53	1.33333
URI1	0.0383566	71.13	102	1.42857
UROD	0.0347993	146.96	222.2	1.51515
USP30	0.0182556	69.79	99.21	1.42857
USP36	0.0471654	55.52	73.23	1.31579
USP39	0.0082139	78.57	102.4	1.2987
USP48	0.0007785	72.52	129.15	1.78571
UTP3	0.0134518	50.57	71.66	1.40845
UTRN	0.0278247	73.03	98.6	1.35135
VCL	0.021431	77.57	107.36	1.38889
VCP	0.0292864	57.66	83.18	1.44928
VDAC1	0.0459895	53.93	74.37	1.36986
VPS13D	0.0084806	50.41	81.59	1.6129
VPS18	0.0068038	126.19	171.98	1.36986
VPS37D	0.0469911	116.49	179.88	1.53846
VPS72 (includes EG:100001285)	0.001396	64.05	101.21	1.5873
VPS8 (includes EG:209018)	0.0245628	55.57	70.89	1.28205
WASF1	0.008504	224	412.76	1.85185
WBP2	0.0117672	60.56	84.83	1.40845
WDR1	0.0016566	54.53	83.12	1.51515
WDR18	0.0375304	50.08	65.42	1.2987
WDR36	0.0356192	50.95	66.44	1.2987
WDR90	0.0368009	50	67.5	1.35135
WDTC1	0.0273461	51.24	70.2	1.36986
WIZ	0.0099571	116.68	155.61	1.33333
WNK2	0.0041651	61.9	126.66	2.04082
WNT5A	8.2e-06	143.47	205.84	1.42857
XAB2	0.0173454	54.32	75.25	1.38889
XBP1 (includes EG:140614)	0.0197118	50.08	67.63	1.35135
XPO1	0.00079	51.74	99.65	1.92308
XRCC6	0.0313434	50.25	63.87	1.26582
YME1L1	0.0224962	50.25	68.31	1.35135
YWHAE	0.0048367	65.86	100.27	1.51515
YWHAZ	0.0339258	50.65	63.46	1.25
ZAP70	0.043083	100.25	130.23	1.2987
ZBP1	0.0240853	50	63.57	1.26582
ZC3H13	0.0318116	52.04	71.94	1.38889
ZC3H18	0.0386203	55.35	78.32	1.40845
ZC3H7B	0.0457774	50.91	68.51	1.35135
ZDHHC5	0.0039021	63.26	100.01	1.5873
ZFP36L1	0.0070591	71.46	102.63	1.42857
ZFPL1	0.0019158	56.63	79.95	1.40845
ZNF205	0.0065108	79.89	116.31	1.44928
ZNF219	0.048259	52.48	67.75	1.2987
ZNF256	0.0154976	77.61	138.19	1.78571
ZNF318	0.0263878	50.41	69.63	1.38889
ZNF330	0.028482	55.36	71.2	1.28205
ZNF346	0.015365	53.02	80.95	1.51515
ZNF384	0.0356002	50.91	64.72	1.26582
ZNF394	0.0366141	51.22	70.22	1.36986
ZNF440	0.0106138	55.73	77.02	1.38889
ZNF516	0.0002385	78.81	115.87	1.47059
ZNF83	0.0059907	62.38	102.78	1.63934
ZNF837	0.0392627	53.85	73.7	1.36986
ZRANB1	0.0427497	63.8	81.31	1.28205
ZSCAN18	0.0223342	96.81	130.04	1.35135
